# Supplementary material for: Word-based characterization of promoters involved in human DNA repair pathways
Source: BMC Genomics. 2009 Jul 7;10(Suppl 1):S18. doi: 10.1186/1471-2164-10-S1-S18 (PMC2709261; doi:10.1186/1471-2164-10-S1-S18)
Supplement: Additional file 1 — Words discovered in bidirectional promoters. Entire set of words discovered in the bidirectional promoters with occurrences, expected occurrences, scores, reverse complement information and p-value. [file 1471-2164-10-S1-S18-S1.csv]

word	O	P	E	n	OE	OlnOE	SlnSE	pval
TCGCGCCA	4	2.6801e-05	0.9375	34980	4.26667	5.80333	5.88611	0.0153914
TCCCGGGA	8	0.000121975	4.26667	34980	1.875	5.02887	5.60208	0.0686062
GGCCCGCC	11	0.00018582	6.5	34980	1.69231	5.78702	5.36123	0.0668207
TCCCGGCT	6	7.62341e-05	2.66667	34980	2.25	4.86558	5.14921	0.0540843
CAGGGGCC	4	3.24511e-05	1.13514	34980	3.52381	5.03817	5.13315	0.0284133
AGGGCCGT	5	5.33639e-05	1.86667	34980	2.67857	4.92642	5.10145	0.0414198
TCTGAGGA	6	5.45766e-05	1.90909	34980	3.14286	6.87079	4.99234	0.0134992
CGTGGGGG	5	5.5331e-05	1.93548	34980	2.58333	4.7454	4.92572	0.0470147
TGCTGAGA	4	3.43053e-05	1.2	34980	3.33333	4.81589	4.91487	0.0337663
CGCGGCCG	4	3.43053e-05	1.2	34980	3.33333	4.81589	4.91487	0.0337663
TCTGGGAT	2	5.19777e-06	0.181818	34980	11	4.79579	4.8138	0.0146553
GGGGCCGG	5	5.71755e-05	2	34980	2.5	4.58145	4.76672	0.0526479
AGGGAGGG	6	8.21138e-05	2.87234	34980	2.08889	4.41979	4.7223	0.0715904
AGAAAAGA	3	1.83778e-05	0.642857	34980	4.66667	4.62134	4.66976	0.027559
CGACTCCG	3	1.83778e-05	0.642857	34980	4.66667	4.62134	4.66976	0.027559
GGGCCAGG	7	0.000110267	3.85714	34980	1.81481	4.17188	4.6299	0.0963147
ACTCCAGC	5	6.00343e-05	2.1	34980	2.38095	4.3375	4.53045	0.0621205
CGGGCCGA	5	6.09871e-05	2.13333	34980	2.34375	4.25876	4.45426	0.0654775
TGCGGAAT	2	6.35283e-06	0.222222	34980	9	4.39445	4.41371	0.0213205
GCCCCTCC	9	0.000143861	5.03226	34980	1.78846	5.2322	4.37454	0.0702057
GCCGGCGA	3	2.05832e-05	0.72	34980	4.16667	4.28135	4.33335	0.0366183
TGAAGCCA	4	4.08396e-05	1.42857	34980	2.8	4.11848	4.23154	0.0569961
GGCAGGGA	6	9.09611e-05	3.18182	34980	1.88571	3.80584	4.1367	0.103337
TGCCCGCG	5	6.55137e-05	2.29167	34980	2.18182	3.90079	4.10844	0.0827734
CAGCAGCC	6	9.14808e-05	3.2	34980	1.875	3.77165	4.10418	0.105399
CGAGGAGA	3	2.23124e-05	0.780488	34980	3.84375	4.03935	4.09415	0.0446564
TTGTGGGG	4	4.28816e-05	1.5	34980	2.66667	3.92332	4.04078	0.0656384
TGGGAGTC	3	2.28702e-05	0.8	34980	3.75	3.96527	4.02098	0.0474206
TTCCACCC	3	2.28702e-05	0.8	34980	3.75	3.96527	4.02098	0.0474206
GGGAGGTG	5	6.71192e-05	2.34783	34980	2.12963	3.77974	3.99169	0.0894338
TCGCCCCA	3	2.34566e-05	0.820513	34980	3.65625	3.88931	3.94598	0.0504152
AGAGAGCT	2	8.16792e-06	0.285714	34980	7	3.89182	3.91305	0.0338142
ACCCTCGT	2	8.57633e-06	0.3	34980	6.66667	3.79424	3.81591	0.0369356
CGGAGCGC	2	8.57633e-06	0.3	34980	6.66667	3.79424	3.81591	0.0369356
AGGTCCCA	4	4.57404e-05	1.6	34980	2.5	3.66516	3.78878	0.0788091
AGACCCTC	4	4.57404e-05	1.6	34980	2.5	3.66516	3.78878	0.0788091
GGAGGCTG	7	0.000125786	4.4	34980	1.59091	3.25014	3.76586	0.156342
CGCAGGCG	5	7.06286e-05	2.47059	34980	2.02381	3.52491	3.74626	0.10492
TCCACTGT	3	2.52245e-05	0.882353	34980	3.4	3.67133	3.73085	0.0599804
GGGAGACT	4	4.67799e-05	1.63636	34980	2.44444	3.57527	3.70113	0.0838996
CCTCCAGA	3	2.5729e-05	0.9	34980	3.33333	3.61192	3.67226	0.0628546
TGCCAAAA	3	2.5729e-05	0.9	34980	3.33333	3.61192	3.67226	0.0628546
CTGGGAGA	4	4.73176e-05	1.65517	34980	2.41667	3.52956	3.65657	0.0865948
GAGGGGAC	5	7.22218e-05	2.52632	34980	1.97917	3.41338	3.639	0.112359
ACTCACGA	2	9.52925e-06	0.333333	34980	6	3.58352	3.60622	0.0446241
CCCAGGAC	6	0.000100057	3.5	34980	1.71429	3.23398	3.59395	0.142377
AGGTGGGC	4	4.83036e-05	1.68966	34980	2.36735	3.44708	3.57622	0.0916441
ATGGAGGC	3	2.66819e-05	0.933333	34980	3.21429	3.50282	3.5647	0.0684539
TCCGCCGC	5	7.35114e-05	2.57143	34980	1.94444	3.32488	3.55395	0.11856
GCCGCCAT	3	2.6801e-05	0.9375	34980	3.2	3.48945	3.55153	0.0691693
GCGGCCCA	5	7.3992e-05	2.58824	34980	1.93182	3.29231	3.52267	0.120911
CCTCTCGC	4	4.90077e-05	1.71429	34980	2.33333	3.38919	3.51984	0.0953339
CAGCCAAT	4	4.90077e-05	1.71429	34980	2.33333	3.38919	3.51984	0.0953339
GGGCCTGT	3	2.72264e-05	0.952381	34980	3.15	3.44221	3.50498	0.0717517
AGCCTGTC	3	2.72264e-05	0.952381	34980	3.15	3.44221	3.50498	0.0717517
GCCCAGCC	3	2.74443e-05	0.96	34980	3.125	3.4183	3.48143	0.0730904
CCCCAGCT	3	2.74443e-05	0.96	34980	3.125	3.4183	3.48143	0.0730904
TAGCTCCA	2	1.02099e-05	0.357143	34980	5.6	3.44553	3.46897	0.0504436
CTCCGCCT	4	4.97178e-05	1.73913	34980	2.3	3.33164	3.46382	0.0991248
AGCCGGGC	4	4.97178e-05	1.73913	34980	2.3	3.33164	3.46382	0.0991248
GCTCTCTA	2	1.03955e-05	0.363636	34980	5.5	3.4095	3.43314	0.0520755
GGCGCATC	2	1.03955e-05	0.363636	34980	5.5	3.4095	3.43314	0.0520755
TTTCTGTA	2	1.03955e-05	0.363636	34980	5.5	3.4095	3.43314	0.0520755
GGCCACGA	2	1.03955e-05	0.363636	34980	5.5	3.4095	3.43314	0.0520755
AGGCTGGG	6	0.000103285	3.6129	34980	1.66071	3.04349	3.41378	0.157652
ACCGCGGA	2	1.05881e-05	0.37037	34980	5.4	3.3728	3.39665	0.0537877
GGGCCCAC	5	7.62341e-05	2.66667	34980	1.875	3.14304	3.3794	0.132165
GTCCTGGT	3	2.85878e-05	1	34980	3	3.29584	3.36081	0.0802988
CAACTCCG	3	2.85878e-05	1	34980	3	3.29584	3.36081	0.0802988
TGCTCTGC	3	2.85878e-05	1	34980	3	3.29584	3.36081	0.0802988
GCACCCCA	3	2.85878e-05	1	34980	3	3.29584	3.36081	0.0802988
CACCCGCG	3	2.85878e-05	1	34980	3	3.29584	3.36081	0.0802988
GCACAGAA	3	2.85878e-05	1	34980	3	3.29584	3.36081	0.0802988
CGGGTTCG	3	2.85878e-05	1	34980	3	3.29584	3.36081	0.0802988
CGACGGCG	3	2.85878e-05	1	34980	3	3.29584	3.36081	0.0802988
TCTGCGCT	3	2.85878e-05	1	34980	3	3.29584	3.36081	0.0802988
TCCCCGTG	3	2.85878e-05	1	34980	3	3.29584	3.36081	0.0802988
TGCCTGTT	2	1.08906e-05	0.380952	34980	5.25	3.31646	3.34063	0.056518
CGCTGGGC	5	7.72642e-05	2.7027	34980	1.85	3.07593	3.31505	0.137487
CCCTCTGG	4	5.18814e-05	1.81481	34980	2.20408	3.16124	3.29808	0.111095
CTTCTGTC	4	5.19777e-05	1.81818	34980	2.2	3.15383	3.29087	0.111642
AAACTGCC	4	5.19777e-05	1.81818	34980	2.2	3.15383	3.29087	0.111642
AGCCCCTA	3	2.95735e-05	1.03448	34980	2.9	3.19413	3.26071	0.086749
TGGGGCTG	4	5.24108e-05	1.83333	34980	2.18182	3.12063	3.25861	0.114118
TCACACTT	2	1.14351e-05	0.4	34980	5	3.21888	3.24364	0.061551
AGCAGACC	2	1.14351e-05	0.4	34980	5	3.21888	3.24364	0.061551
ATGGAGCG	2	1.14351e-05	0.4	34980	5	3.21888	3.24364	0.061551
ACCAGTCA	2	1.14351e-05	0.4	34980	5	3.21888	3.24364	0.061551
CCTCGGAC	2	1.14351e-05	0.4	34980	5	3.21888	3.24364	0.061551
TCTCGGCG	2	1.14351e-05	0.4	34980	5	3.21888	3.24364	0.061551
ATCCGGGA	2	1.14351e-05	0.4	34980	5	3.21888	3.24364	0.061551
TCCTTCCG	3	2.9779e-05	1.04167	34980	2.88	3.17337	3.24028	0.0881209
GGGCGCTC	3	2.98308e-05	1.04348	34980	2.875	3.16816	3.23515	0.0884677
CCCAGGCA	3	3.00172e-05	1.05	34980	2.85714	3.14947	3.21676	0.0897217
GCCATGGT	3	3.00172e-05	1.05	34980	2.85714	3.14947	3.21676	0.0897217
TGGTGGGA	2	1.18294e-05	0.413793	34980	4.83333	3.15107	3.17627	0.0652871
CCGGCCTT	3	3.06298e-05	1.07143	34980	2.8	3.08886	3.15714	0.0938953
TCTTGGGT	3	3.06298e-05	1.07143	34980	2.8	3.08886	3.15714	0.0938953
AGGGGCGG	11	0.000274882	9.61538	34980	1.144	1.47984	3.14819	0.368955
ACCGGAGA	2	1.2037e-05	0.421053	34980	4.75	3.11629	3.14171	0.0672833
CGCGAGGG	4	5.44528e-05	1.90476	34980	2.1	2.96775	3.11011	0.126108
TGTCCTCT	2	1.22519e-05	0.428571	34980	4.66667	3.08089	3.10654	0.0693717
ACTTGGGC	2	1.22519e-05	0.428571	34980	4.66667	3.08089	3.10654	0.0693717
TCCACGCT	2	1.22519e-05	0.428571	34980	4.66667	3.08089	3.10654	0.0693717
TTCTGAAA	3	3.11867e-05	1.09091	34980	2.75	3.0348	3.10399	0.0977571
TGGAGACA	3	3.11867e-05	1.09091	34980	2.75	3.0348	3.10399	0.0977571
GACAGAGC	3	3.11867e-05	1.09091	34980	2.75	3.0348	3.10399	0.0977571
CCTTTCTC	3	3.11867e-05	1.09091	34980	2.75	3.0348	3.10399	0.0977571
AGGAGCTT	4	3.15452e-05	1.10345	34980	3.625	5.15142	3.07028	0.0259951
GGCCCACA	3	3.15969e-05	1.10526	34980	2.71429	2.99559	3.06544	0.100642
GTTCCCCG	3	3.15969e-05	1.10526	34980	2.71429	2.99559	3.06544	0.100642
TGAGGCCT	3	3.15969e-05	1.10526	34980	2.71429	2.99559	3.06544	0.100642
GCCGCCCT	4	5.51335e-05	1.92857	34980	2.07407	2.91806	3.06189	0.130218
ATGGGAGG	4	5.52038e-05	1.93103	34980	2.07143	2.91295	3.05693	0.130645
CGGAAGTG	7	0.00014034	4.90909	34980	1.42593	2.48375	3.05343	0.224637
GGAGACCT	3	3.17642e-05	1.11111	34980	2.7	2.97976	3.04988	0.101828
TACTCGGG	2	1.27057e-05	0.444444	34980	4.5	3.00815	3.0343	0.0738494
GCCCCATG	2	1.27057e-05	0.444444	34980	4.5	3.00815	3.0343	0.0738494
TGTTTGGA	2	1.27057e-05	0.444444	34980	4.5	3.00815	3.0343	0.0738494
CGTCTCCG	2	1.27057e-05	0.444444	34980	4.5	3.00815	3.0343	0.0738494
CGAGCCTG	2	1.27057e-05	0.444444	34980	4.5	3.00815	3.0343	0.0738494
TAGAGCTT	2	1.27057e-05	0.444444	34980	4.5	3.00815	3.0343	0.0738494
TCTCGCGA	2	1.27057e-05	0.444444	34980	4.5	3.00815	3.0343	0.0738494
CCACCTGG	2	1.27057e-05	0.444444	34980	4.5	3.00815	3.0343	0.0738494
AAGCTGAC	2	1.27057e-05	0.444444	34980	4.5	3.00815	3.0343	0.0738494
CGCCAAGG	2	1.27057e-05	0.444444	34980	4.5	3.00815	3.0343	0.0738494
TGGTGGCG	4	5.55872e-05	1.94444	34980	2.05714	2.88527	3.03007	0.132988
CCAGAGAC	4	5.55872e-05	1.94444	34980	2.05714	2.88527	3.03007	0.132988
ATTTCGGG	3	3.21612e-05	1.125	34980	2.66667	2.94249	3.01325	0.104666
GCTCGGGG	2	1.28645e-05	0.45	34980	4.44444	2.98331	3.00963	0.0754382
GCTGGAGC	9	0.000173498	6.06897	34980	1.48295	3.54633	3.00098	0.159948
CGCAGGGC	3	3.2486e-05	1.13636	34980	2.64	2.91234	2.98363	0.107011
AGCGCTGG	3	3.25309e-05	1.13793	34980	2.63636	2.9082	2.97956	0.107336
CCGGAGCG	3	3.26718e-05	1.14286	34980	2.625	2.89524	2.96683	0.108361
AGAGCCCC	3	3.26718e-05	1.14286	34980	2.625	2.89524	2.96683	0.108361
CCGGGCCC	6	0.000111865	3.91304	34980	1.53333	2.56466	2.96235	0.201421
TCGCCACA	2	1.31943e-05	0.461538	34980	4.33333	2.93267	2.95935	0.0787719
TAGAAGCT	2	1.31943e-05	0.461538	34980	4.33333	2.93267	2.95935	0.0787719
ACGGAGAA	2	1.31943e-05	0.461538	34980	4.33333	2.93267	2.95935	0.0787719
GCAAAAAG	2	1.31943e-05	0.461538	34980	4.33333	2.93267	2.95935	0.0787719
GCGCCGGA	3	3.2986e-05	1.15385	34980	2.6	2.86653	2.93863	0.110659
TGCGCCCT	3	3.2986e-05	1.15385	34980	2.6	2.86653	2.93863	0.110659
AAGGAGTT	3	3.2986e-05	1.15385	34980	2.6	2.86653	2.93863	0.110659
ATCTGCTT	3	3.2986e-05	1.15385	34980	2.6	2.86653	2.93863	0.110659
CTGGAGGT	5	8.38573e-05	2.93333	34980	1.70455	2.66649	2.92324	0.173654
GCGGCCAC	4	5.71755e-05	2	34980	2	2.77259	2.9208	0.142871
GGCCGCCC	4	5.71755e-05	2	34980	2	2.77259	2.9208	0.142871
GCTTTTCT	4	5.71755e-05	2	34980	2	2.77259	2.9208	0.142871
TGAGGCAG	4	5.71755e-05	2	34980	2	2.77259	2.9208	0.142871
AGCGGGAG	4	5.71755e-05	2	34980	2	2.77259	2.9208	0.142871
CAGAGCGA	4	5.71755e-05	2	34980	2	2.77259	2.9208	0.142871
TCATCCCA	2	1.34531e-05	0.470588	34980	4.25	2.89384	2.92079	0.0814184
TGGCCTCA	2	1.34531e-05	0.470588	34980	4.25	2.89384	2.92079	0.0814184
AGCGGGCA	3	3.31987e-05	1.16129	34980	2.58333	2.84724	2.91968	0.112226
TGCCGCTA	1	1.58821e-06	0.0555556	34980	18	2.89037	2.89742	0.0540406
TGCGAGGT	2	1.36132e-05	0.47619	34980	4.2	2.87017	2.8973	0.0830702
AGAAGGCG	3	3.36326e-05	1.17647	34980	2.55	2.80828	2.88142	0.115448
AGCCCCGG	4	5.80978e-05	2.03226	34980	1.96825	2.70859	2.85878	0.148739
CGCAGCGG	6	0.000114351	4	34980	1.5	2.43279	2.83841	0.214861
AGCCCCAG	4	5.84748e-05	2.04545	34980	1.95556	2.6827	2.8337	0.151164
AAGCAGCA	3	3.43053e-05	1.2	34980	2.5	2.74887	2.8231	0.12051
CGAGTTCG	3	3.43053e-05	1.2	34980	2.5	2.74887	2.8231	0.12051
ACACAGGA	3	3.43053e-05	1.2	34980	2.5	2.74887	2.8231	0.12051
ACCCAGCG	3	3.43053e-05	1.2	34980	2.5	2.74887	2.8231	0.12051
GTCCCTCC	3	3.43053e-05	1.2	34980	2.5	2.74887	2.8231	0.12051
TGGAAGCG	3	3.43053e-05	1.2	34980	2.5	2.74887	2.8231	0.12051
TGGGCCGC	3	3.43053e-05	1.2	34980	2.5	2.74887	2.8231	0.12051
ACCCGCCG	3	3.43053e-05	1.2	34980	2.5	2.74887	2.8231	0.12051
CCAGACCC	3	3.43053e-05	1.2	34980	2.5	2.74887	2.8231	0.12051
GCCAGAGA	5	8.57633e-05	3	34980	1.66667	2.55413	2.81597	0.18473
CCAGGCCT	5	8.57633e-05	3	34980	1.66667	2.55413	2.81597	0.18473
CAGCTCCT	5	8.57633e-05	3	34980	1.66667	2.55413	2.81597	0.18473
CCTCCCGC	5	8.57633e-05	3	34980	1.66667	2.55413	2.81597	0.18473
TGCCCAGG	5	8.57633e-05	3	34980	1.66667	2.55413	2.81597	0.18473
CGTCAGGG	2	1.42939e-05	0.5	34980	4	2.77259	2.80045	0.0902029
TAACAGAG	2	1.42939e-05	0.5	34980	4	2.77259	2.80045	0.0902029
TGGTGGAT	2	1.42939e-05	0.5	34980	4	2.77259	2.80045	0.0902029
CGCGACCT	2	1.42939e-05	0.5	34980	4	2.77259	2.80045	0.0902029
AGGGCAGT	2	1.42939e-05	0.5	34980	4	2.77259	2.80045	0.0902029
AGCAGAGT	2	1.42939e-05	0.5	34980	4	2.77259	2.80045	0.0902029
TTCGCTGC	2	1.42939e-05	0.5	34980	4	2.77259	2.80045	0.0902029
CGATCTGG	2	1.42939e-05	0.5	34980	4	2.77259	2.80045	0.0902029
TGACTTCT	2	1.42939e-05	0.5	34980	4	2.77259	2.80045	0.0902029
TCCACAAC	2	1.42939e-05	0.5	34980	4	2.77259	2.80045	0.0902029
CGTCGGCA	2	1.42939e-05	0.5	34980	4	2.77259	2.80045	0.0902029
AAGACGCA	2	1.42939e-05	0.5	34980	4	2.77259	2.80045	0.0902029
ACCTGAGT	2	1.42939e-05	0.5	34980	4	2.77259	2.80045	0.0902029
CCAAGTGC	2	1.42939e-05	0.5	34980	4	2.77259	2.80045	0.0902029
GATCTCTC	2	1.42939e-05	0.5	34980	4	2.77259	2.80045	0.0902029
AGGCGCAA	2	1.42939e-05	0.5	34980	4	2.77259	2.80045	0.0902029
TCACTGGC	2	1.42939e-05	0.5	34980	4	2.77259	2.80045	0.0902029
CCTGAACG	2	1.42939e-05	0.5	34980	4	2.77259	2.80045	0.0902029
AGTGGGTT	2	1.42939e-05	0.5	34980	4	2.77259	2.80045	0.0902029
CTTTCGGA	2	1.42939e-05	0.5	34980	4	2.77259	2.80045	0.0902029
ATGAGGCC	2	1.42939e-05	0.5	34980	4	2.77259	2.80045	0.0902029
CGGCTGTC	2	1.42939e-05	0.5	34980	4	2.77259	2.80045	0.0902029
TGGTGCGT	2	1.42939e-05	0.5	34980	4	2.77259	2.80045	0.0902029
TGTCTGAC	2	1.42939e-05	0.5	34980	4	2.77259	2.80045	0.0902029
GTCCATCA	2	1.42939e-05	0.5	34980	4	2.77259	2.80045	0.0902029
TTCCTGGA	2	1.42939e-05	0.5	34980	4	2.77259	2.80045	0.0902029
TTTTCCGT	2	1.42939e-05	0.5	34980	4	2.77259	2.80045	0.0902029
CGGCACAG	2	1.42939e-05	0.5	34980	4	2.77259	2.80045	0.0902029
CGGGAGGC	8	0.00014598	5.10638	34980	1.56667	3.5916	2.79849	0.144701
GCTCTCCG	1	1.78674e-06	0.0625	34980	16	2.77259	2.77974	0.060587
CGGAGCTG	5	8.6749e-05	3.03448	34980	1.64773	2.49698	2.76146	0.190556
ACACCAGT	3	3.5185e-05	1.23077	34980	2.4375	2.67292	2.74857	0.12725
CAGCAGGA	3	3.5185e-05	1.23077	34980	2.4375	2.67292	2.74857	0.12725
GGGACCTG	6	0.000116733	4.08333	34980	1.46939	2.30907	2.72229	0.228017
AGCCGGCG	2	1.49154e-05	0.521739	34980	3.83333	2.68747	2.71601	0.0968657
ACCCCGAG	3	3.57347e-05	1.25	34980	2.4	2.62641	2.70295	0.131529
CTCCGAGC	3	3.57347e-05	1.25	34980	2.4	2.62641	2.70295	0.131529
CGGGCTCG	3	3.57347e-05	1.25	34980	2.4	2.62641	2.70295	0.131529
AAACCCCA	3	3.57347e-05	1.25	34980	2.4	2.62641	2.70295	0.131529
ACAGAAAG	3	3.57347e-05	1.25	34980	2.4	2.62641	2.70295	0.131529
TAAGGAGT	2	1.51347e-05	0.529412	34980	3.77778	2.65827	2.68705	0.0992499
CGCGGCAT	2	1.52468e-05	0.533333	34980	3.75	2.64351	2.67241	0.100475
CAGCTTCG	2	1.52468e-05	0.533333	34980	3.75	2.64351	2.67241	0.100475
TCGGCTGT	2	1.52468e-05	0.533333	34980	3.75	2.64351	2.67241	0.100475
CGAGCCCT	4	6.12596e-05	2.14286	34980	1.86667	2.49662	2.6536	0.169526
ACTTCCCG	2	1.53934e-05	0.538462	34980	3.71429	2.62437	2.65343	0.102083
TGGGTCCC	3	3.63845e-05	1.27273	34980	2.35714	2.57235	2.64995	0.136651
AATCCCTC	1	2.04198e-06	0.0714286	34980	14	2.63906	2.64635	0.0689373
CCGCCGCG	5	8.89397e-05	3.11111	34980	1.60714	2.37229	2.64261	0.203733
GCCGCGGT	5	8.89397e-05	3.11111	34980	1.60714	2.37229	2.64261	0.203733
GGGCGCGG	5	8.89397e-05	3.11111	34980	1.60714	2.37229	2.64261	0.203733
CTGTCCCT	4	6.15738e-05	2.15385	34980	1.85714	2.47616	2.63382	0.171645
GGCCCCAA	2	1.55933e-05	0.545455	34980	3.66667	2.59857	2.62784	0.104287
GTCGGGAT	2	1.55933e-05	0.545455	34980	3.66667	2.59857	2.62784	0.104287
TCGGCTTT	2	1.55933e-05	0.545455	34980	3.66667	2.59857	2.62784	0.104287
CGTCTTCT	2	1.55933e-05	0.545455	34980	3.66667	2.59857	2.62784	0.104287
TCGCCATG	2	1.55933e-05	0.545455	34980	3.66667	2.59857	2.62784	0.104287
ATAAACAT	2	1.55933e-05	0.545455	34980	3.66667	2.59857	2.62784	0.104287
AACTCCGT	2	1.55933e-05	0.545455	34980	3.66667	2.59857	2.62784	0.104287
AGTGGTGT	2	1.55933e-05	0.545455	34980	3.66667	2.59857	2.62784	0.104287
AAGTGAGA	2	1.55933e-05	0.545455	34980	3.66667	2.59857	2.62784	0.104287
TGCAGTCC	2	1.55933e-05	0.545455	34980	3.66667	2.59857	2.62784	0.104287
TCAGGCTT	2	1.55933e-05	0.545455	34980	3.66667	2.59857	2.62784	0.104287
GGGGCTCA	5	8.93368e-05	3.125	34980	1.6	2.35002	2.6214	0.206153
CTTCTCCA	3	3.67556e-05	1.28571	34980	2.33333	2.54189	2.62009	0.139606
ACCTGGAG	3	3.67556e-05	1.28571	34980	2.33333	2.54189	2.62009	0.139606
CCTCCCTC	3	3.67556e-05	1.28571	34980	2.33333	2.54189	2.62009	0.139606
GGCCCCGT	3	3.68874e-05	1.29032	34980	2.325	2.53116	2.60957	0.140661
TGGCGGGT	2	1.58821e-05	0.555556	34980	3.6	2.56187	2.59145	0.107494
ACTCCCGA	2	1.58821e-05	0.555556	34980	3.6	2.56187	2.59145	0.107494
ACAGCCAT	2	1.58821e-05	0.555556	34980	3.6	2.56187	2.59145	0.107494
ACTGGGAA	4	6.23734e-05	2.18182	34980	1.83333	2.42454	2.58392	0.17708
TAGGAGCC	2	1.60091e-05	0.56	34980	3.57143	2.54593	2.57565	0.108913
GCCCCTGG	4	6.25357e-05	2.1875	34980	1.82857	2.41414	2.57386	0.17819
TCGCTCTA	1	2.19906e-06	0.0769231	34980	13	2.56495	2.57233	0.074039
ACCACCGA	1	2.19906e-06	0.0769231	34980	13	2.56495	2.57233	0.074039
ACGGTGGT	1	2.19906e-06	0.0769231	34980	13	2.56495	2.57233	0.074039
AAGGCGGC	5	9.0277e-05	3.15789	34980	1.58333	2.29766	2.57156	0.211922
ACTCTCCT	2	1.60806e-05	0.5625	34980	3.55556	2.53702	2.56682	0.109713
TGAGGTCA	2	1.60806e-05	0.5625	34980	3.55556	2.53702	2.56682	0.109713
ACTCTGGC	2	1.60806e-05	0.5625	34980	3.55556	2.53702	2.56682	0.109713
GCCCGCGC	7	0.000151409	5.2963	34980	1.32168	1.95232	2.56294	0.28229
GGTCTGAA	3	3.75214e-05	1.3125	34980	2.28571	2.48004	2.55947	0.145773
CCGGCCCG	8	0.000120237	4.20588	34980	1.9021	5.14366	2.55603	0.0643359
GGAGCTGT	4	6.28931e-05	2.2	34980	1.81818	2.39135	2.55184	0.180643
CAAAGTGG	2	1.63359e-05	0.571429	34980	3.5	2.50553	2.5356	0.112585
AGCGATTG	2	1.63359e-05	0.571429	34980	3.5	2.50553	2.5356	0.112585
GCCGCCGT	2	1.63359e-05	0.571429	34980	3.5	2.50553	2.5356	0.112585
CTTTGCTA	2	1.63359e-05	0.571429	34980	3.5	2.50553	2.5356	0.112585
GCTGCCCG	2	1.63359e-05	0.571429	34980	3.5	2.50553	2.5356	0.112585
ACGAGTCA	2	1.63359e-05	0.571429	34980	3.5	2.50553	2.5356	0.112585
AAGCATGT	2	1.63359e-05	0.571429	34980	3.5	2.50553	2.5356	0.112585
ATATTTCG	2	1.63359e-05	0.571429	34980	3.5	2.50553	2.5356	0.112585
GTTCTCCC	2	1.63359e-05	0.571429	34980	3.5	2.50553	2.5356	0.112585
TAAAGTGC	2	1.63359e-05	0.571429	34980	3.5	2.50553	2.5356	0.112585
GTCCACGG	2	1.63359e-05	0.571429	34980	3.5	2.50553	2.5356	0.112585
CAACACCC	2	1.63359e-05	0.571429	34980	3.5	2.50553	2.5356	0.112585
GCAATTTG	2	1.63359e-05	0.571429	34980	3.5	2.50553	2.5356	0.112585
TACCCAAT	2	1.63359e-05	0.571429	34980	3.5	2.50553	2.5356	0.112585
AAGCACTC	2	1.63359e-05	0.571429	34980	3.5	2.50553	2.5356	0.112585
GAACTAGC	2	1.63359e-05	0.571429	34980	3.5	2.50553	2.5356	0.112585
CCCATGCG	2	1.63359e-05	0.571429	34980	3.5	2.50553	2.5356	0.112585
ATTGGCCA	2	1.63359e-05	0.571429	34980	3.5	2.50553	2.5356	0.112585
AACTAGGC	2	1.63359e-05	0.571429	34980	3.5	2.50553	2.5356	0.112585
AAGGGTAC	2	1.63359e-05	0.571429	34980	3.5	2.50553	2.5356	0.112585
GCAAGAGA	2	1.63359e-05	0.571429	34980	3.5	2.50553	2.5356	0.112585
CGGACAGT	2	1.63359e-05	0.571429	34980	3.5	2.50553	2.5356	0.112585
GCTTCGCT	2	1.63359e-05	0.571429	34980	3.5	2.50553	2.5356	0.112585
AAAGCTGA	2	1.63359e-05	0.571429	34980	3.5	2.50553	2.5356	0.112585
CTGTGGCA	2	1.63359e-05	0.571429	34980	3.5	2.50553	2.5356	0.112585
GGCTCCTC	4	6.31941e-05	2.21053	34980	1.80952	2.37225	2.53339	0.182717
ACAGCGCG	3	3.81169e-05	1.33333	34980	2.25	2.43279	2.51319	0.150628
CCAGGATG	3	3.81169e-05	1.33333	34980	2.25	2.43279	2.51319	0.150628
CGCTCCGC	3	3.81169e-05	1.33333	34980	2.25	2.43279	2.51319	0.150628
CCCATCTG	3	3.81169e-05	1.33333	34980	2.25	2.43279	2.51319	0.150628
GATGGAGG	3	3.81169e-05	1.33333	34980	2.25	2.43279	2.51319	0.150628
AGCCTTCT	3	3.81169e-05	1.33333	34980	2.25	2.43279	2.51319	0.150628
GCCTCTCA	4	3.81169e-05	1.33333	34980	3	4.39445	2.51319	0.0464906
CCGCCAGT	3	3.81169e-05	1.33333	34980	2.25	2.43279	2.51319	0.150628
ATCTTTCT	3	3.81169e-05	1.33333	34980	2.25	2.43279	2.51319	0.150628
AGGCCGCC	3	3.81169e-05	1.33333	34980	2.25	2.43279	2.51319	0.150628
GACCCGGG	3	3.81169e-05	1.33333	34980	2.25	2.43279	2.51319	0.150628
GTGGGTTG	3	3.81169e-05	1.33333	34980	2.25	2.43279	2.51319	0.150628
ACTGACGG	3	3.81169e-05	1.33333	34980	2.25	2.43279	2.51319	0.150628
GCCTCTTT	3	3.81169e-05	1.33333	34980	2.25	2.43279	2.51319	0.150628
TCTCTGCT	3	3.81169e-05	1.33333	34980	2.25	2.43279	2.51319	0.150628
GCAGGATC	3	3.81169e-05	1.33333	34980	2.25	2.43279	2.51319	0.150628
GGCTAATC	4	6.35283e-05	2.22222	34980	1.8	2.35115	2.513	0.185029
GAGCAAGG	4	6.35283e-05	2.22222	34980	1.8	2.35115	2.513	0.185029
GAGCTGAG	4	6.35283e-05	2.22222	34980	1.8	2.35115	2.513	0.185029
TGGCGCGC	4	6.35283e-05	2.22222	34980	1.8	2.35115	2.513	0.185029
GCTCCGCC	5	9.14808e-05	3.2	34980	1.5625	2.23144	2.50854	0.219381
GCCCGGCC	7	9.14808e-05	3.2	34980	2.1875	5.47932	2.50854	0.0446113
CCGCTGGC	4	6.36727e-05	2.22727	34980	1.79592	2.34207	2.50423	0.186031
TAGAGGGA	2	1.66762e-05	0.583333	34980	3.42857	2.46429	2.49473	0.116443
ACCCAGGC	2	1.66762e-05	0.583333	34980	3.42857	2.46429	2.49473	0.116443
TGCCAATT	1	2.38231e-06	0.0833333	34980	12	2.48491	2.49238	0.0799556
CCCGAGGG	4	6.40366e-05	2.24	34980	1.78571	2.31927	2.48222	0.188564
AGAGGGCT	4	6.40366e-05	2.24	34980	1.78571	2.31927	2.48222	0.188564
TGCGGGCC	4	3.87318e-05	1.35484	34980	2.95238	4.33045	2.46618	0.0487606
TCCGCCAG	4	6.43225e-05	2.25	34980	1.77778	2.30146	2.46501	0.190562
AGCTCCGG	4	6.43225e-05	2.25	34980	1.77778	2.30146	2.46501	0.190562
CGAGGCGC	3	3.89111e-05	1.36111	34980	2.20408	2.37093	2.45261	0.157181
CCACTGCA	3	3.89834e-05	1.36364	34980	2.2	2.36537	2.44717	0.157782
CGCGCATT	3	3.89834e-05	1.36364	34980	2.2	2.36537	2.44717	0.157782
GGCGCACC	3	3.89834e-05	1.36364	34980	2.2	2.36537	2.44717	0.157782
GTGTTTTG	3	3.89834e-05	1.36364	34980	2.2	2.36537	2.44717	0.157782
GTGCCCTC	3	3.89834e-05	1.36364	34980	2.2	2.36537	2.44717	0.157782
GGTGAGCG	3	3.89834e-05	1.36364	34980	2.2	2.36537	2.44717	0.157782
ACGTCTGC	3	3.89834e-05	1.36364	34980	2.2	2.36537	2.44717	0.157782
CCAGGCTC	3	3.89834e-05	1.36364	34980	2.2	2.36537	2.44717	0.157782
AGGGAACT	3	3.89834e-05	1.36364	34980	2.2	2.36537	2.44717	0.157782
GCTGAGGG	3	3.89834e-05	1.36364	34980	2.2	2.36537	2.44717	0.157782
TATTTCCA	2	1.71527e-05	0.6	34980	3.33333	2.40795	2.4389	0.1219
TCTGCAGT	2	1.71527e-05	0.6	34980	3.33333	2.40795	2.4389	0.1219
ACTGGTGA	2	1.71527e-05	0.6	34980	3.33333	2.40795	2.4389	0.1219
GATTTCCT	2	1.71527e-05	0.6	34980	3.33333	2.40795	2.4389	0.1219
TCTCGGAT	2	1.71527e-05	0.6	34980	3.33333	2.40795	2.4389	0.1219
AACGTGGC	2	1.71527e-05	0.6	34980	3.33333	2.40795	2.4389	0.1219
GTCCAAGT	2	1.71527e-05	0.6	34980	3.33333	2.40795	2.4389	0.1219
ATGAGAAG	2	1.71527e-05	0.6	34980	3.33333	2.40795	2.4389	0.1219
TACCTCCA	2	1.71527e-05	0.6	34980	3.33333	2.40795	2.4389	0.1219
AGGAAACG	2	1.71527e-05	0.6	34980	3.33333	2.40795	2.4389	0.1219
CCTCACCC	2	1.71527e-05	0.6	34980	3.33333	2.40795	2.4389	0.1219
CGCCCAAC	2	1.71527e-05	0.6	34980	3.33333	2.40795	2.4389	0.1219
GTGCCGCG	2	1.71527e-05	0.6	34980	3.33333	2.40795	2.4389	0.1219
ACACCGCG	2	1.71527e-05	0.6	34980	3.33333	2.40795	2.4389	0.1219
ACGGAAGA	2	1.71527e-05	0.6	34980	3.33333	2.40795	2.4389	0.1219
GGTTGCGC	2	1.71527e-05	0.6	34980	3.33333	2.40795	2.4389	0.1219
TCTCCAGT	2	1.71527e-05	0.6	34980	3.33333	2.40795	2.4389	0.1219
TGAGGGCC	2	1.71527e-05	0.6	34980	3.33333	2.40795	2.4389	0.1219
TCGGATCT	2	1.71527e-05	0.6	34980	3.33333	2.40795	2.4389	0.1219
TCGGCAGA	2	1.71527e-05	0.6	34980	3.33333	2.40795	2.4389	0.1219
CCTTTAAG	2	1.71527e-05	0.6	34980	3.33333	2.40795	2.4389	0.1219
GCGTGGCT	2	1.71527e-05	0.6	34980	3.33333	2.40795	2.4389	0.1219
ACTCGGGA	2	1.71527e-05	0.6	34980	3.33333	2.40795	2.4389	0.1219
AAGGACAG	4	6.49723e-05	2.27273	34980	1.76	2.26126	2.42621	0.195127
CCGCGGAA	4	6.49723e-05	2.27273	34980	1.76	2.26126	2.42621	0.195127
TCTCCGTC	4	6.49723e-05	2.27273	34980	1.76	2.26126	2.42621	0.195127
TGTTTTGG	4	6.49723e-05	2.27273	34980	1.76	2.26126	2.42621	0.195127
GCCCCGGG	7	0.000123052	4.30435	34980	1.62626	3.40399	2.42614	0.144716
CTCCCAGC	5	9.3175e-05	3.25926	34980	1.53409	2.13969	2.42132	0.230011
CCTGGAGG	4	6.50617e-05	2.27586	34980	1.75758	2.25574	2.42089	0.195759
GGGCCCCC	3	3.94314e-05	1.37931	34980	2.175	2.33109	2.41361	0.161522
ACGTCCGA	1	2.59889e-06	0.0909091	34980	11	2.3979	2.40549	0.0868994
GAAGGGAC	1	2.59889e-06	0.0909091	34980	11	2.3979	2.40549	0.0868994
GCCACACT	1	2.59889e-06	0.0909091	34980	11	2.3979	2.40549	0.0868994
AGGAAATT	1	2.59889e-06	0.0909091	34980	11	2.3979	2.40549	0.0868994
TAGACCGT	1	2.59889e-06	0.0909091	34980	11	2.3979	2.40549	0.0868994
CGATGAGT	1	2.59889e-06	0.0909091	34980	11	2.3979	2.40549	0.0868994
AACCGCGA	1	2.59889e-06	0.0909091	34980	11	2.3979	2.40549	0.0868994
GAGTGCCG	1	2.59889e-06	0.0909091	34980	11	2.3979	2.40549	0.0868994
GCCCGCAA	1	2.59889e-06	0.0909091	34980	11	2.3979	2.40549	0.0868994
TCGCGGAC	1	2.59889e-06	0.0909091	34980	11	2.3979	2.40549	0.0868994
CTAAAATC	4	6.53433e-05	2.28571	34980	1.75	2.23846	2.40421	0.197749
TCCGCAGT	4	6.53433e-05	2.28571	34980	1.75	2.23846	2.40421	0.197749
GGAAAAGG	4	6.53433e-05	2.28571	34980	1.75	2.23846	2.40421	0.197749
GGCAAAGG	4	6.53433e-05	2.28571	34980	1.75	2.23846	2.40421	0.197749
AGACAGAC	3	3.95832e-05	1.38462	34980	2.16667	2.31957	2.40234	0.162795
CTCAGACT	3	3.95832e-05	1.38462	34980	2.16667	2.31957	2.40234	0.162795
CGCCCCAC	5	9.356e-05	3.27273	34980	1.52778	2.11907	2.40173	0.232448
CTCGGGAG	5	9.356e-05	3.27273	34980	1.52778	2.11907	2.40173	0.232448
CGGGTGCC	2	1.75925e-05	0.615385	34980	3.25	2.35731	2.38874	0.126992
CCGCCCGC	2	1.75925e-05	0.615385	34980	3.25	2.35731	2.38874	0.126992
GGGTGCCC	2	1.75925e-05	0.615385	34980	3.25	2.35731	2.38874	0.126992
ACCAAGGG	2	1.75925e-05	0.615385	34980	3.25	2.35731	2.38874	0.126992
TTGGCCCG	2	1.75925e-05	0.615385	34980	3.25	2.35731	2.38874	0.126992
CCACTTCT	2	1.75925e-05	0.615385	34980	3.25	2.35731	2.38874	0.126992
ATCCCGCA	2	1.75925e-05	0.615385	34980	3.25	2.35731	2.38874	0.126992
CTTTTCCG	2	1.75925e-05	0.615385	34980	3.25	2.35731	2.38874	0.126992
TTTTGGGT	2	1.75925e-05	0.615385	34980	3.25	2.35731	2.38874	0.126992
CGCGCTGT	2	1.77441e-05	0.62069	34980	3.22222	2.34014	2.37174	0.128759
AGGGTCGC	3	4.00229e-05	1.4	34980	2.14286	2.28642	2.3699	0.166499
CTCCACCG	3	4.00229e-05	1.4	34980	2.14286	2.28642	2.3699	0.166499
TGCGGGTC	3	4.00229e-05	1.4	34980	2.14286	2.28642	2.3699	0.166499
CGGAGGCA	3	4.00229e-05	1.4	34980	2.14286	2.28642	2.3699	0.166499
GGGAAGCC	3	4.00229e-05	1.4	34980	2.14286	2.28642	2.3699	0.166499
GTCCTCCA	3	4.00229e-05	1.4	34980	2.14286	2.28642	2.3699	0.166499
TTTGGGAG	3	4.00229e-05	1.4	34980	2.14286	2.28642	2.3699	0.166499
GCTCCAGG	3	4.00229e-05	1.4	34980	2.14286	2.28642	2.3699	0.166499
CCACCACA	3	4.00229e-05	1.4	34980	2.14286	2.28642	2.3699	0.166499
CCGCCACC	4	6.59717e-05	2.30769	34980	1.73333	2.20019	2.36728	0.202214
GGGCTCGG	4	6.59717e-05	2.30769	34980	1.73333	2.20019	2.36728	0.202214
TCCGGGGC	4	6.59717e-05	2.30769	34980	1.73333	2.20019	2.36728	0.202214
GTTGCTGG	4	6.59717e-05	2.30769	34980	1.73333	2.20019	2.36728	0.202214
CTCCTGGG	5	9.43396e-05	3.3	34980	1.51515	2.07758	2.36231	0.237404
GCTGTCCT	2	1.78674e-05	0.625	34980	3.2	2.3263	2.35803	0.130199
TCTGTCCA	2	1.78674e-05	0.625	34980	3.2	2.3263	2.35803	0.130199
ACCCTCTA	2	1.80554e-05	0.631579	34980	3.16667	2.30536	2.33729	0.132404
ACCATCCT	2	1.80554e-05	0.631579	34980	3.16667	2.30536	2.33729	0.132404
TGCTGGCA	2	1.80554e-05	0.631579	34980	3.16667	2.30536	2.33729	0.132404
TCTCCTCG	3	1.80554e-05	0.631579	34980	4.75	4.67443	2.33729	0.0263484
GTGGGGTT	3	4.06246e-05	1.42105	34980	2.11111	2.24164	2.32609	0.171609
GGCCTGCG	4	6.67047e-05	2.33333	34980	1.71429	2.15599	2.32465	0.207458
CTCGCGCT	4	6.67047e-05	2.33333	34980	1.71429	2.15599	2.32465	0.207458
CCAGGAAG	4	6.67047e-05	2.33333	34980	1.71429	2.15599	2.32465	0.207458
GTGAGGGG	4	6.67047e-05	2.33333	34980	1.71429	2.15599	2.32465	0.207458
TCAGAGCG	2	1.81922e-05	0.636364	34980	3.14286	2.29026	2.32235	0.134014
CCGAGGCG	6	9.52925e-05	3.33333	34980	1.8	3.52672	2.3146	0.121157
GGAAAGAC	3	4.08396e-05	1.42857	34980	2.1	2.22581	2.31061	0.173445
GCCAGCGA	3	4.08396e-05	1.42857	34980	2.1	2.22581	2.31061	0.173445
ATCTGAGA	3	4.08396e-05	1.42857	34980	2.1	2.22581	2.31061	0.173445
AAGCTCCC	3	4.08396e-05	1.42857	34980	2.1	2.22581	2.31061	0.173445
TCCTTCTG	3	4.08396e-05	1.42857	34980	2.1	2.22581	2.31061	0.173445
CGAGCCAG	3	4.08396e-05	1.42857	34980	2.1	2.22581	2.31061	0.173445
AAGAGCGG	3	4.08396e-05	1.42857	34980	2.1	2.22581	2.31061	0.173445
GCACCCGG	1	2.85878e-06	0.1	34980	10	2.30259	2.31032	0.0951627
TTGAGCCT	1	2.85878e-06	0.1	34980	10	2.30259	2.31032	0.0951627
AACTGAGC	1	2.85878e-06	0.1	34980	10	2.30259	2.31032	0.0951627
TAGGACCG	1	2.85878e-06	0.1	34980	10	2.30259	2.31032	0.0951627
TAAGGACG	1	2.85878e-06	0.1	34980	10	2.30259	2.31032	0.0951627
TACAAGGG	1	2.85878e-06	0.1	34980	10	2.30259	2.31032	0.0951627
ATGCGAGT	1	2.85878e-06	0.1	34980	10	2.30259	2.31032	0.0951627
CGGCCATC	1	2.85878e-06	0.1	34980	10	2.30259	2.31032	0.0951627
AATGGCGA	1	2.85878e-06	0.1	34980	10	2.30259	2.31032	0.0951627
GAACAAAT	2	1.83778e-05	0.642857	34980	3.11111	2.26996	2.30224	0.136204
AACACAGC	2	1.83778e-05	0.642857	34980	3.11111	2.26996	2.30224	0.136204
ACCCACGA	2	1.83778e-05	0.642857	34980	3.11111	2.26996	2.30224	0.136204
TGTCGGGA	2	1.83778e-05	0.642857	34980	3.11111	2.26996	2.30224	0.136204
CCCCCTCA	2	1.84437e-05	0.645161	34980	3.1	2.2628	2.29516	0.136983
TCCGAGGA	4	4.11664e-05	1.44	34980	2.77778	4.0866	2.28723	0.0583354
CGGAAGGG	3	4.14983e-05	1.45161	34980	2.06667	2.17781	2.26367	0.179105
GTCAGGAG	3	4.15823e-05	1.45455	34980	2.0625	2.17176	2.25776	0.179831
GAACTGCA	3	4.15823e-05	1.45455	34980	2.0625	2.17176	2.25776	0.179831
GGTCTGCT	2	1.90585e-05	0.666667	34980	3	2.19722	2.23024	0.144304
ACCTCCAT	2	1.90585e-05	0.666667	34980	3	2.19722	2.23024	0.144304
CGGGGAAA	2	1.90585e-05	0.666667	34980	3	2.19722	2.23024	0.144304
GTGATGGT	2	1.90585e-05	0.666667	34980	3	2.19722	2.23024	0.144304
TACAGCCG	2	1.90585e-05	0.666667	34980	3	2.19722	2.23024	0.144304
CCATGCAC	2	1.90585e-05	0.666667	34980	3	2.19722	2.23024	0.144304
CAGCCGTC	2	1.90585e-05	0.666667	34980	3	2.19722	2.23024	0.144304
TGGGTACT	2	1.90585e-05	0.666667	34980	3	2.19722	2.23024	0.144304
ATGGGTCC	2	1.90585e-05	0.666667	34980	3	2.19722	2.23024	0.144304
TCTGTGAA	2	1.90585e-05	0.666667	34980	3	2.19722	2.23024	0.144304
AAGGCGCA	2	1.90585e-05	0.666667	34980	3	2.19722	2.23024	0.144304
CCCTGGTC	2	1.90585e-05	0.666667	34980	3	2.19722	2.23024	0.144304
CCTTGAGG	2	1.90585e-05	0.666667	34980	3	2.19722	2.23024	0.144304
GCACTCGC	2	1.90585e-05	0.666667	34980	3	2.19722	2.23024	0.144304
TTTTTTCC	2	1.90585e-05	0.666667	34980	3	2.19722	2.23024	0.144304
GAGCGCGG	2	1.90585e-05	0.666667	34980	3	2.19722	2.23024	0.144304
GAACATCC	2	1.90585e-05	0.666667	34980	3	2.19722	2.23024	0.144304
GCGAAGCG	2	1.90585e-05	0.666667	34980	3	2.19722	2.23024	0.144304
CGCAACTT	2	1.90585e-05	0.666667	34980	3	2.19722	2.23024	0.144304
TGGGCACG	2	1.90585e-05	0.666667	34980	3	2.19722	2.23024	0.144304
TCATTGGA	2	1.90585e-05	0.666667	34980	3	2.19722	2.23024	0.144304
CTTCGGAA	2	1.90585e-05	0.666667	34980	3	2.19722	2.23024	0.144304
GCAACACA	2	1.90585e-05	0.666667	34980	3	2.19722	2.23024	0.144304
CATAATTT	2	1.90585e-05	0.666667	34980	3	2.19722	2.23024	0.144304
TAGCACAA	2	1.90585e-05	0.666667	34980	3	2.19722	2.23024	0.144304
GTGAGGAT	2	1.90585e-05	0.666667	34980	3	2.19722	2.23024	0.144304
CAGGATGT	2	1.90585e-05	0.666667	34980	3	2.19722	2.23024	0.144304
ATTTTAAT	2	1.90585e-05	0.666667	34980	3	2.19722	2.23024	0.144304
AGGTTGCA	2	1.90585e-05	0.666667	34980	3	2.19722	2.23024	0.144304
GCTTCTTC	2	1.90585e-05	0.666667	34980	3	2.19722	2.23024	0.144304
AGGAGTGA	2	1.90585e-05	0.666667	34980	3	2.19722	2.23024	0.144304
CGACGCGG	2	1.90585e-05	0.666667	34980	3	2.19722	2.23024	0.144304
CCGAAGCC	2	1.90585e-05	0.666667	34980	3	2.19722	2.23024	0.144304
TATCTTTT	2	1.90585e-05	0.666667	34980	3	2.19722	2.23024	0.144304
TGCTTGCG	2	1.90585e-05	0.666667	34980	3	2.19722	2.23024	0.144304
AAGCCGTG	2	1.90585e-05	0.666667	34980	3	2.19722	2.23024	0.144304
GACCTGTC	2	1.90585e-05	0.666667	34980	3	2.19722	2.23024	0.144304
TCCTGACG	2	1.90585e-05	0.666667	34980	3	2.19722	2.23024	0.144304
ACTTGCCT	2	1.90585e-05	0.666667	34980	3	2.19722	2.23024	0.144304
GGTCCGTG	2	1.90585e-05	0.666667	34980	3	2.19722	2.23024	0.144304
GTTGCTCA	2	1.90585e-05	0.666667	34980	3	2.19722	2.23024	0.144304
TTACAGGC	2	1.90585e-05	0.666667	34980	3	2.19722	2.23024	0.144304
AGCAAAAA	2	1.90585e-05	0.666667	34980	3	2.19722	2.23024	0.144304
TTCCCACT	2	1.90585e-05	0.666667	34980	3	2.19722	2.23024	0.144304
GTTTGGCG	2	1.90585e-05	0.666667	34980	3	2.19722	2.23024	0.144304
GTGGCTTG	2	1.90585e-05	0.666667	34980	3	2.19722	2.23024	0.144304
ATTGCCAG	2	1.90585e-05	0.666667	34980	3	2.19722	2.23024	0.144304
AAAGGTAA	2	1.90585e-05	0.666667	34980	3	2.19722	2.23024	0.144304
GGATCTGA	2	1.90585e-05	0.666667	34980	3	2.19722	2.23024	0.144304
CCATGGTC	2	1.90585e-05	0.666667	34980	3	2.19722	2.23024	0.144304
GTCAAGGG	2	1.90585e-05	0.666667	34980	3	2.19722	2.23024	0.144304
GAACTCCT	2	1.90585e-05	0.666667	34980	3	2.19722	2.23024	0.144304
GAAGCCCA	2	1.90585e-05	0.666667	34980	3	2.19722	2.23024	0.144304
CGCTGTCA	2	1.90585e-05	0.666667	34980	3	2.19722	2.23024	0.144304
GTCATCCA	2	1.90585e-05	0.666667	34980	3	2.19722	2.23024	0.144304
ACCATCTT	2	1.90585e-05	0.666667	34980	3	2.19722	2.23024	0.144304
AGACGCGC	2	1.90585e-05	0.666667	34980	3	2.19722	2.23024	0.144304
TTTTCGTA	2	1.90585e-05	0.666667	34980	3	2.19722	2.23024	0.144304
AGACGGTG	2	1.90585e-05	0.666667	34980	3	2.19722	2.23024	0.144304
TTCCCTCT	2	1.90585e-05	0.666667	34980	3	2.19722	2.23024	0.144304
TTCTGGCT	2	1.90585e-05	0.666667	34980	3	2.19722	2.23024	0.144304
GCTCCATT	2	1.90585e-05	0.666667	34980	3	2.19722	2.23024	0.144304
GAGTGTTA	2	1.90585e-05	0.666667	34980	3	2.19722	2.23024	0.144304
CCGGAACC	2	1.90585e-05	0.666667	34980	3	2.19722	2.23024	0.144304
TCAAACAA	2	1.90585e-05	0.666667	34980	3	2.19722	2.23024	0.144304
ACCAGTGA	2	1.90585e-05	0.666667	34980	3	2.19722	2.23024	0.144304
AGACGGCA	2	1.90585e-05	0.666667	34980	3	2.19722	2.23024	0.144304
TGCAGCTG	2	1.90585e-05	0.666667	34980	3	2.19722	2.23024	0.144304
CTTGGGCC	2	1.90585e-05	0.666667	34980	3	2.19722	2.23024	0.144304
TCAGACTT	2	1.90585e-05	0.666667	34980	3	2.19722	2.23024	0.144304
GCTGACGT	2	1.90585e-05	0.666667	34980	3	2.19722	2.23024	0.144304
TTGGGCTT	2	1.90585e-05	0.666667	34980	3	2.19722	2.23024	0.144304
GTGGAAAG	2	1.90585e-05	0.666667	34980	3	2.19722	2.23024	0.144304
ATCGCGCC	2	1.90585e-05	0.666667	34980	3	2.19722	2.23024	0.144304
ACGTCTAC	2	1.90585e-05	0.666667	34980	3	2.19722	2.23024	0.144304
TGCACCAG	2	1.90585e-05	0.666667	34980	3	2.19722	2.23024	0.144304
CTTTGGCC	2	1.90585e-05	0.666667	34980	3	2.19722	2.23024	0.144304
TCTCTTCG	2	1.90585e-05	0.666667	34980	3	2.19722	2.23024	0.144304
TCCAAGCA	2	1.90585e-05	0.666667	34980	3	2.19722	2.23024	0.144304
CATGTGTC	2	1.90585e-05	0.666667	34980	3	2.19722	2.23024	0.144304
TTCTGGAC	2	1.90585e-05	0.666667	34980	3	2.19722	2.23024	0.144304
GCCAAGCG	2	1.90585e-05	0.666667	34980	3	2.19722	2.23024	0.144304
ACGAAGCT	2	1.90585e-05	0.666667	34980	3	2.19722	2.23024	0.144304
GCCCTTGT	2	1.90585e-05	0.666667	34980	3	2.19722	2.23024	0.144304
ATCTTGCC	2	1.90585e-05	0.666667	34980	3	2.19722	2.23024	0.144304
AAGTCTGG	2	1.90585e-05	0.666667	34980	3	2.19722	2.23024	0.144304
TGCGGAGC	4	6.83619e-05	2.3913	34980	1.67273	2.05782	2.23004	0.219456
TGGAGAAG	3	4.20409e-05	1.47059	34980	2.04	2.13885	2.22559	0.183805
GCAGCTGG	3	4.21292e-05	1.47368	34980	2.03571	2.13254	2.21942	0.184573
CGCCCACT	3	4.21292e-05	1.47368	34980	2.03571	2.13254	2.21942	0.184573
CCAGACAG	4	6.86106e-05	2.4	34980	1.66667	2.0433	2.21606	0.221273
CCACCCTC	4	6.86106e-05	2.4	34980	1.66667	2.0433	2.21606	0.221273
CGAGGGCG	4	6.86106e-05	2.4	34980	1.66667	2.0433	2.21606	0.221273
TCAGCATC	1	3.17642e-06	0.111111	34980	9	2.19722	2.20513	0.105161
CTTTTCAG	1	3.17642e-06	0.111111	34980	9	2.19722	2.20513	0.105161
ACCCTGTG	1	3.17642e-06	0.111111	34980	9	2.19722	2.20513	0.105161
AGGGCACT	1	3.17642e-06	0.111111	34980	9	2.19722	2.20513	0.105161
GTTCTCTG	1	3.17642e-06	0.111111	34980	9	2.19722	2.20513	0.105161
ACCGCGAC	1	3.17642e-06	0.111111	34980	9	2.19722	2.20513	0.105161
TGCTGTCG	1	3.17642e-06	0.111111	34980	9	2.19722	2.20513	0.105161
CTTTTGGC	1	3.17642e-06	0.111111	34980	9	2.19722	2.20513	0.105161
ACCGGCAA	1	3.17642e-06	0.111111	34980	9	2.19722	2.20513	0.105161
CGAGGTTT	1	3.17642e-06	0.111111	34980	9	2.19722	2.20513	0.105161
CTAAAGCG	1	3.17642e-06	0.111111	34980	9	2.19722	2.20513	0.105161
AGCCATCG	1	3.17642e-06	0.111111	34980	9	2.19722	2.20513	0.105161
CGGACCAA	1	3.17642e-06	0.111111	34980	9	2.19722	2.20513	0.105161
GTCCCCTA	1	3.17642e-06	0.111111	34980	9	2.19722	2.20513	0.105161
TAGGCAGT	1	3.17642e-06	0.111111	34980	9	2.19722	2.20513	0.105161
ATGAAGGT	1	3.17642e-06	0.111111	34980	9	2.19722	2.20513	0.105161
CTTTCCAA	1	3.17642e-06	0.111111	34980	9	2.19722	2.20513	0.105161
AACTGGCT	1	3.17642e-06	0.111111	34980	9	2.19722	2.20513	0.105161
ACGCAGAA	1	3.17642e-06	0.111111	34980	9	2.19722	2.20513	0.105161
TTGAGACG	1	3.17642e-06	0.111111	34980	9	2.19722	2.20513	0.105161
TCCACGAA	1	3.17642e-06	0.111111	34980	9	2.19722	2.20513	0.105161
ATTTCTGA	1	3.17642e-06	0.111111	34980	9	2.19722	2.20513	0.105161
TATAAAGG	1	3.17642e-06	0.111111	34980	9	2.19722	2.20513	0.105161
TAGCTGAT	1	3.17642e-06	0.111111	34980	9	2.19722	2.20513	0.105161
GGGTCCCG	9	0.000160091	5.6	34980	1.60714	4.27012	2.20469	0.114305
CGGAAGAG	4	6.88225e-05	2.40741	34980	1.66154	2.03098	2.20419	0.222823
ACAGAGCT	2	1.94917e-05	0.681818	34980	2.93333	2.15228	2.18577	0.149509
CCAGGGGA	5	9.80152e-05	3.42857	34980	1.45833	1.88647	2.18101	0.261135
CCCGCCGG	5	9.80152e-05	3.42857	34980	1.45833	1.88647	2.18101	0.261135
CCGCCTCC	4	6.92704e-05	2.42308	34980	1.65079	2.00502	2.17919	0.226111
CGCTCCCA	2	1.9603e-05	0.685714	34980	2.91667	2.14088	2.17449	0.150853
CCGCTACC	3	4.28816e-05	1.5	34980	2	2.07944	2.16754	0.19115
GGCGCAAG	3	4.28816e-05	1.5	34980	2	2.07944	2.16754	0.19115
CCTGACTT	3	4.28816e-05	1.5	34980	2	2.07944	2.16754	0.19115
GGACACAG	3	4.28816e-05	1.5	34980	2	2.07944	2.16754	0.19115
CGTGCGTC	3	4.28816e-05	1.5	34980	2	2.07944	2.16754	0.19115
AACACCAG	3	4.28816e-05	1.5	34980	2	2.07944	2.16754	0.19115
GGTCACTA	3	4.28816e-05	1.5	34980	2	2.07944	2.16754	0.19115
TCTGAAGA	3	4.28816e-05	1.5	34980	2	2.07944	2.16754	0.19115
AAAATCTG	3	4.28816e-05	1.5	34980	2	2.07944	2.16754	0.19115
TTGCAGTG	3	4.28816e-05	1.5	34980	2	2.07944	2.16754	0.19115
AGTGTTTT	3	4.28816e-05	1.5	34980	2	2.07944	2.16754	0.19115
ACCGCTGG	3	4.28816e-05	1.5	34980	2	2.07944	2.16754	0.19115
GACCCGCC	3	4.28816e-05	1.5	34980	2	2.07944	2.16754	0.19115
CTCGGAGG	3	4.28816e-05	1.5	34980	2	2.07944	2.16754	0.19115
TCCGCACC	3	4.28816e-05	1.5	34980	2	2.07944	2.16754	0.19115
TCGGCCTC	3	4.28816e-05	1.5	34980	2	2.07944	2.16754	0.19115
GGGTGCGA	3	4.28816e-05	1.5	34980	2	2.07944	2.16754	0.19115
TGGGCAGA	3	4.28816e-05	1.5	34980	2	2.07944	2.16754	0.19115
ACATCAAA	3	4.28816e-05	1.5	34980	2	2.07944	2.16754	0.19115
TAAAATCC	3	4.28816e-05	1.5	34980	2	2.07944	2.16754	0.19115
TTTTAAAC	3	4.28816e-05	1.5	34980	2	2.07944	2.16754	0.19115
AGGGGCTA	3	4.28816e-05	1.5	34980	2	2.07944	2.16754	0.19115
CCCTCCGA	3	4.28816e-05	1.5	34980	2	2.07944	2.16754	0.19115
GTTCCACC	3	4.28816e-05	1.5	34980	2	2.07944	2.16754	0.19115
AGAAAGAA	3	4.28816e-05	1.5	34980	2	2.07944	2.16754	0.19115
GGCGCTTC	3	4.28816e-05	1.5	34980	2	2.07944	2.16754	0.19115
AAGGGGCT	4	6.95377e-05	2.43243	34980	1.64444	1.98961	2.16435	0.228078
ATTTGGGA	2	1.97915e-05	0.692308	34980	2.88889	2.12174	2.15556	0.153135
CGCTACTA	2	1.97915e-05	0.692308	34980	2.88889	2.12174	2.15556	0.153135
GCCAGACC	2	1.97915e-05	0.692308	34980	2.88889	2.12174	2.15556	0.153135
AGGTGCCG	2	1.97915e-05	0.692308	34980	2.88889	2.12174	2.15556	0.153135
CAGAGCCT	2	1.97915e-05	0.692308	34980	2.88889	2.12174	2.15556	0.153135
AAGACAGG	2	1.97915e-05	0.692308	34980	2.88889	2.12174	2.15556	0.153135
ACACTTCA	2	1.97915e-05	0.692308	34980	2.88889	2.12174	2.15556	0.153135
GACTGGGG	2	1.97915e-05	0.692308	34980	2.88889	2.12174	2.15556	0.153135
TCGCCGGG	2	1.97915e-05	0.692308	34980	2.88889	2.12174	2.15556	0.153135
TCCACCGG	2	1.97915e-05	0.692308	34980	2.88889	2.12174	2.15556	0.153135
AGGGGAAG	4	6.98811e-05	2.44444	34980	1.63636	1.96991	2.14539	0.230612
CCCTCGCC	4	7.004e-05	2.45	34980	1.63265	1.96083	2.13664	0.231787
GCGCCTCG	5	9.89577e-05	3.46154	34980	1.44444	1.83862	2.13567	0.267309
GCCAGGGG	5	9.89577e-05	3.46154	34980	1.44444	1.83862	2.13567	0.267309
GCGCCTCT	5	9.89577e-05	3.46154	34980	1.44444	1.83862	2.13567	0.267309
AGAGGCTT	2	2.00114e-05	0.7	34980	2.85714	2.09964	2.13369	0.155804
AGCGGAGA	3	4.35031e-05	1.52174	34980	1.97143	2.03628	2.12538	0.196627
CGCGGAGG	3	4.35031e-05	1.52174	34980	1.97143	2.03628	2.12538	0.196627
GCGAGGCT	3	4.35623e-05	1.52381	34980	1.96875	2.0322	2.12139	0.197151
TGGCCTGG	3	4.35623e-05	1.52381	34980	1.96875	2.0322	2.12139	0.197151
ACGGGAGT	1	3.46518e-06	0.121212	34980	8.25	2.11021	2.11828	0.114154
GGCAGGCA	2	2.01796e-05	0.705882	34980	2.83333	2.08291	2.11714	0.157851
CGCCAGCT	2	2.01796e-05	0.705882	34980	2.83333	2.08291	2.11714	0.157851
ACGGCCCT	2	2.01796e-05	0.705882	34980	2.83333	2.08291	2.11714	0.157851
AGGACCCA	2	2.01796e-05	0.705882	34980	2.83333	2.08291	2.11714	0.157851
CAGGGCGC	2	2.01796e-05	0.705882	34980	2.83333	2.08291	2.11714	0.157851
TGCCAGCC	2	2.01796e-05	0.705882	34980	2.83333	2.08291	2.11714	0.157851
AGCAGGCT	2	2.01796e-05	0.705882	34980	2.83333	2.08291	2.11714	0.157851
TGGCTGGA	2	2.02881e-05	0.709677	34980	2.81818	2.07218	2.10653	0.159175
CGGGCGGC	3	4.37939e-05	1.53191	34980	1.95833	2.01628	2.10585	0.199202
GAAGGAGC	4	7.06286e-05	2.47059	34980	1.61905	1.92735	2.10443	0.236152
GGCCAGCC	4	7.06286e-05	2.47059	34980	1.61905	1.92735	2.10443	0.236152
AAGCCGCT	2	2.04198e-05	0.714286	34980	2.8	2.05924	2.09373	0.160785
TCAGGCCG	2	2.04198e-05	0.714286	34980	2.8	2.05924	2.09373	0.160785
CGAAGCCG	2	2.04198e-05	0.714286	34980	2.8	2.05924	2.09373	0.160785
GGGGCCAT	2	2.04198e-05	0.714286	34980	2.8	2.05924	2.09373	0.160785
GCCACGCA	2	2.04198e-05	0.714286	34980	2.8	2.05924	2.09373	0.160785
GCTCTGCG	2	2.04198e-05	0.714286	34980	2.8	2.05924	2.09373	0.160785
AGACCCCC	2	2.04198e-05	0.714286	34980	2.8	2.05924	2.09373	0.160785
AGCGAGGA	2	2.04198e-05	0.714286	34980	2.8	2.05924	2.09373	0.160785
CCCTTTCG	3	4.39811e-05	1.53846	34980	1.95	2.00349	2.09336	0.200865
GCTTCCCT	3	4.39811e-05	1.53846	34980	1.95	2.00349	2.09336	0.200865
TGACAGAG	3	4.39811e-05	1.53846	34980	1.95	2.00349	2.09336	0.200865
GTGGCCAG	3	4.39811e-05	1.53846	34980	1.95	2.00349	2.09336	0.200865
GCGGAGAC	3	4.39811e-05	1.53846	34980	1.95	2.00349	2.09336	0.200865
CGAAATCA	1	3.57347e-06	0.125	34980	8	2.07944	2.08756	0.117503
CGGACTGA	1	3.57347e-06	0.125	34980	8	2.07944	2.08756	0.117503
ATAGTCCA	1	3.57347e-06	0.125	34980	8	2.07944	2.08756	0.117503
CCTCGGTG	1	3.57347e-06	0.125	34980	8	2.07944	2.08756	0.117503
ATCACGCG	1	3.57347e-06	0.125	34980	8	2.07944	2.08756	0.117503
ATCAGAAA	1	3.57347e-06	0.125	34980	8	2.07944	2.08756	0.117503
ATCCCATA	1	3.57347e-06	0.125	34980	8	2.07944	2.08756	0.117503
AAAGAACG	1	3.57347e-06	0.125	34980	8	2.07944	2.08756	0.117503
AATGCGCT	1	3.57347e-06	0.125	34980	8	2.07944	2.08756	0.117503
TCGGCCGT	1	3.57347e-06	0.125	34980	8	2.07944	2.08756	0.117503
GCGCTACG	1	3.57347e-06	0.125	34980	8	2.07944	2.08756	0.117503
CAAGCAGG	1	3.57347e-06	0.125	34980	8	2.07944	2.08756	0.117503
TCATGCGA	1	3.57347e-06	0.125	34980	8	2.07944	2.08756	0.117503
AACAGGAA	1	3.57347e-06	0.125	34980	8	2.07944	2.08756	0.117503
ATGCATGC	1	3.57347e-06	0.125	34980	8	2.07944	2.08756	0.117503
TACAAGAA	1	3.57347e-06	0.125	34980	8	2.07944	2.08756	0.117503
CGTCAGTT	1	3.57347e-06	0.125	34980	8	2.07944	2.08756	0.117503
TCAGTGAT	1	3.57347e-06	0.125	34980	8	2.07944	2.08756	0.117503
ATGCAGTT	1	3.57347e-06	0.125	34980	8	2.07944	2.08756	0.117503
TGTTCTCT	1	3.57347e-06	0.125	34980	8	2.07944	2.08756	0.117503
CGTGGACC	1	3.57347e-06	0.125	34980	8	2.07944	2.08756	0.117503
ACTTCCAA	1	3.57347e-06	0.125	34980	8	2.07944	2.08756	0.117503
ATTGAGAA	1	3.57347e-06	0.125	34980	8	2.07944	2.08756	0.117503
AAGGATCG	1	3.57347e-06	0.125	34980	8	2.07944	2.08756	0.117503
TTCTATTG	1	3.57347e-06	0.125	34980	8	2.07944	2.08756	0.117503
AGGACTGC	1	3.57347e-06	0.125	34980	8	2.07944	2.08756	0.117503
TCACACAA	1	3.57347e-06	0.125	34980	8	2.07944	2.08756	0.117503
AACTCTGT	1	3.57347e-06	0.125	34980	8	2.07944	2.08756	0.117503
CGCCATGA	1	3.57347e-06	0.125	34980	8	2.07944	2.08756	0.117503
AGGCAAGA	1	3.57347e-06	0.125	34980	8	2.07944	2.08756	0.117503
ATACCCAT	1	3.57347e-06	0.125	34980	8	2.07944	2.08756	0.117503
GAAGATCA	1	3.57347e-06	0.125	34980	8	2.07944	2.08756	0.117503
TCGTGGAC	1	3.57347e-06	0.125	34980	8	2.07944	2.08756	0.117503
AAAACTCT	1	3.57347e-06	0.125	34980	8	2.07944	2.08756	0.117503
CCTAGGAA	1	3.57347e-06	0.125	34980	8	2.07944	2.08756	0.117503
ATTCGCCC	1	3.57347e-06	0.125	34980	8	2.07944	2.08756	0.117503
TGTGCCTT	1	3.57347e-06	0.125	34980	8	2.07944	2.08756	0.117503
AGTTTTTA	1	3.57347e-06	0.125	34980	8	2.07944	2.08756	0.117503
TGAGACGC	1	3.57347e-06	0.125	34980	8	2.07944	2.08756	0.117503
GCCCTCCG	3	4.41069e-05	1.54286	34980	1.94444	1.99493	2.08501	0.201984
TCCCCTCT	4	7.10083e-05	2.48387	34980	1.61039	1.9059	2.0838	0.238978
CCCTCTCC	5	0.000100057	3.5	34980	1.42857	1.78337	2.08335	0.27455
GGTGGCGG	5	0.000100057	3.5	34980	1.42857	1.78337	2.08335	0.27455
TTCTCCGC	5	0.000100057	3.5	34980	1.42857	1.78337	2.08335	0.27455
GAAGTGGG	5	0.000100057	3.5	34980	1.42857	1.78337	2.08335	0.27455
CCTCCGCA	2	2.05832e-05	0.72	34980	2.77778	2.0433	2.07797	0.162785
ACTCCGCT	2	2.05832e-05	0.72	34980	2.77778	2.0433	2.07797	0.162785
TGCGGCCA	2	2.05832e-05	0.72	34980	2.77778	2.0433	2.07797	0.162785
AGTGGGGC	4	4.4265e-05	1.54839	34980	2.58333	3.79632	2.07453	0.0718578
AGTGGGGA	3	4.4265e-05	1.54839	34980	1.9375	1.9842	2.07453	0.203392
GTGGGAGC	3	4.43602e-05	1.55172	34980	1.93333	1.97774	2.06822	0.204241
AGCCTGGC	3	4.447e-05	1.55556	34980	1.92857	1.97034	2.061	0.205221
TGGCGCAG	3	4.447e-05	1.55556	34980	1.92857	1.97034	2.061	0.205221
CCTCCACC	4	7.14694e-05	2.5	34980	1.6	1.88001	2.0589	0.24242
CCCAGCGC	4	7.14694e-05	2.5	34980	1.6	1.88001	2.0589	0.24242
GTGGGGGA	4	7.14694e-05	2.5	34980	1.6	1.88001	2.0589	0.24242
GCAGGCGC	4	7.14694e-05	2.5	34980	1.6	1.88001	2.0589	0.24242
CGGCCGGG	4	7.14694e-05	2.5	34980	1.6	1.88001	2.0589	0.24242
CCACTGTT	4	7.14694e-05	2.5	34980	1.6	1.88001	2.0589	0.24242
CTGAGCAG	4	7.14694e-05	2.5	34980	1.6	1.88001	2.0589	0.24242
CACCCTTC	4	7.14694e-05	2.5	34980	1.6	1.88001	2.0589	0.24242
GCCCCCTG	4	7.14694e-05	2.5	34980	1.6	1.88001	2.0589	0.24242
TCCGGCCG	4	7.14694e-05	2.5	34980	1.6	1.88001	2.0589	0.24242
CTCCATCC	4	7.14694e-05	2.5	34980	1.6	1.88001	2.0589	0.24242
GGCTGAGG	4	7.14694e-05	2.5	34980	1.6	1.88001	2.0589	0.24242
TTGGGGGG	4	7.14694e-05	2.5	34980	1.6	1.88001	2.0589	0.24242
TTGTTTTT	2	2.07911e-05	0.727273	34980	2.75	2.0232	2.05809	0.165338
AGCCCAGC	2	2.07911e-05	0.727273	34980	2.75	2.0232	2.05809	0.165338
AGTCACGC	2	2.07911e-05	0.727273	34980	2.75	2.0232	2.05809	0.165338
CAGGACAA	2	2.07911e-05	0.727273	34980	2.75	2.0232	2.05809	0.165338
TGGCCGTG	2	2.07911e-05	0.727273	34980	2.75	2.0232	2.05809	0.165338
TCGGGAGT	2	2.07911e-05	0.727273	34980	2.75	2.0232	2.05809	0.165338
CTCTCTGG	2	2.07911e-05	0.727273	34980	2.75	2.0232	2.05809	0.165338
GTCCTGAC	2	2.07911e-05	0.727273	34980	2.75	2.0232	2.05809	0.165338
CCATCTGT	2	2.07911e-05	0.727273	34980	2.75	2.0232	2.05809	0.165338
GCCACGGC	2	2.07911e-05	0.727273	34980	2.75	2.0232	2.05809	0.165338
CGTCCAGG	2	2.07911e-05	0.727273	34980	2.75	2.0232	2.05809	0.165338
GTGGAGAT	2	2.07911e-05	0.727273	34980	2.75	2.0232	2.05809	0.165338
CTCCTGAG	2	2.07911e-05	0.727273	34980	2.75	2.0232	2.05809	0.165338
CCGCCGGC	9	0.000197915	6.92308	34980	1.3	2.36128	2.05006	0.260923
GCCTGAGG	3	4.46684e-05	1.5625	34980	1.92	1.95698	2.04796	0.206995
TCGGGCGA	1	3.72885e-06	0.130435	34980	7.66667	2.03688	2.04509	0.122287
CCGGGGCT	6	0.000100898	3.52941	34980	1.7	3.18377	2.04375	0.146288
GGAAGGCC	5	0.000100898	3.52941	34980	1.41667	1.74153	2.04375	0.280115
CGGCGCCG	5	0.000101078	3.53571	34980	1.41414	1.73261	2.03531	0.28131
TAGGGAAG	2	2.10647e-05	0.736842	34980	2.71429	1.99706	2.03225	0.168706
CCCATCCA	2	2.10647e-05	0.736842	34980	2.71429	1.99706	2.03225	0.168706
GCGCTGCG	3	4.49237e-05	1.57143	34980	1.90909	1.93988	2.03128	0.209283
TCCGCTCT	4	7.20412e-05	2.52	34980	1.5873	1.84814	2.02825	0.246704
TCCCGCCT	3	4.50257e-05	1.575	34980	1.90476	1.93307	2.02463	0.210199
CGGGGTTC	1	3.81169e-06	0.133333	34980	7.5	2.0149	2.02316	0.124827
TGGTCCGA	1	3.81169e-06	0.133333	34980	7.5	2.0149	2.02316	0.124827
CGGGTTGC	1	3.81169e-06	0.133333	34980	7.5	2.0149	2.02316	0.124827
TTGCCCAT	1	3.81169e-06	0.133333	34980	7.5	2.0149	2.02316	0.124827
GAGGGAAA	4	7.22218e-05	2.52632	34980	1.58333	1.83813	2.01862	0.248061
TCCATCCC	5	7.22218e-05	2.52632	34980	1.97917	3.41338	2.01862	0.112359
GTGGGGCC	3	4.51387e-05	1.57895	34980	1.9	1.92556	2.01731	0.211214
CGGGGGTC	3	4.51387e-05	1.57895	34980	1.9	1.92556	2.01731	0.211214
GCGGCCCC	5	0.000101739	3.55882	34980	1.40496	1.70004	2.0045	0.285701
TTGGTGCA	2	2.14408e-05	0.75	34980	2.66667	1.96166	1.99725	0.173358
GATCTGCG	2	2.14408e-05	0.75	34980	2.66667	1.96166	1.99725	0.173358
GTGGGATT	2	2.14408e-05	0.75	34980	2.66667	1.96166	1.99725	0.173358
GGCTCGCT	2	2.14408e-05	0.75	34980	2.66667	1.96166	1.99725	0.173358
GGGCAGCA	2	2.14408e-05	0.75	34980	2.66667	1.96166	1.99725	0.173358
TCTTCTCT	2	2.14408e-05	0.75	34980	2.66667	1.96166	1.99725	0.173358
AGGGTGGC	2	2.14408e-05	0.75	34980	2.66667	1.96166	1.99725	0.173358
CCCTTTGT	2	2.14408e-05	0.75	34980	2.66667	1.96166	1.99725	0.173358
GCAGCAAC	2	2.14408e-05	0.75	34980	2.66667	1.96166	1.99725	0.173358
GACGGCGG	2	2.14408e-05	0.75	34980	2.66667	1.96166	1.99725	0.173358
CGCTGCAG	2	2.14408e-05	0.75	34980	2.66667	1.96166	1.99725	0.173358
GCTTCAGG	2	2.14408e-05	0.75	34980	2.66667	1.96166	1.99725	0.173358
ACGCTACT	2	2.14408e-05	0.75	34980	2.66667	1.96166	1.99725	0.173358
GGCGGACC	2	2.14408e-05	0.75	34980	2.66667	1.96166	1.99725	0.173358
CTGCAGTC	2	2.14408e-05	0.75	34980	2.66667	1.96166	1.99725	0.173358
CGAGGCAC	2	2.14408e-05	0.75	34980	2.66667	1.96166	1.99725	0.173358
AGGTCCTT	2	2.14408e-05	0.75	34980	2.66667	1.96166	1.99725	0.173358
GACAAGAT	2	2.14408e-05	0.75	34980	2.66667	1.96166	1.99725	0.173358
GCTGTTTG	2	2.14408e-05	0.75	34980	2.66667	1.96166	1.99725	0.173358
GACACTGG	2	2.14408e-05	0.75	34980	2.66667	1.96166	1.99725	0.173358
GACACCCG	2	2.14408e-05	0.75	34980	2.66667	1.96166	1.99725	0.173358
TCTTTCGC	2	2.14408e-05	0.75	34980	2.66667	1.96166	1.99725	0.173358
ACCACAAT	2	2.14408e-05	0.75	34980	2.66667	1.96166	1.99725	0.173358
TTCCGGAC	2	2.14408e-05	0.75	34980	2.66667	1.96166	1.99725	0.173358
GTCTCCGG	2	2.14408e-05	0.75	34980	2.66667	1.96166	1.99725	0.173358
GCACACCT	2	2.14408e-05	0.75	34980	2.66667	1.96166	1.99725	0.173358
AACAAGAC	2	2.14408e-05	0.75	34980	2.66667	1.96166	1.99725	0.173358
GCCAAGAT	2	2.14408e-05	0.75	34980	2.66667	1.96166	1.99725	0.173358
ATGAGGTC	2	2.14408e-05	0.75	34980	2.66667	1.96166	1.99725	0.173358
TTTCGGGT	2	2.14408e-05	0.75	34980	2.66667	1.96166	1.99725	0.173358
GAGAGACA	2	2.14408e-05	0.75	34980	2.66667	1.96166	1.99725	0.173358
CGGGTGGT	2	2.14408e-05	0.75	34980	2.66667	1.96166	1.99725	0.173358
CCTGCAAA	2	2.14408e-05	0.75	34980	2.66667	1.96166	1.99725	0.173358
GAGTCTGA	2	2.14408e-05	0.75	34980	2.66667	1.96166	1.99725	0.173358
CGGAGCAA	2	2.14408e-05	0.75	34980	2.66667	1.96166	1.99725	0.173358
CTTGGAGG	2	2.14408e-05	0.75	34980	2.66667	1.96166	1.99725	0.173358
ATCCGGAA	2	2.14408e-05	0.75	34980	2.66667	1.96166	1.99725	0.173358
GCCTCCGG	2	2.14408e-05	0.75	34980	2.66667	1.96166	1.99725	0.173358
TCCGTCCT	2	2.14408e-05	0.75	34980	2.66667	1.96166	1.99725	0.173358
GCCTCGCT	2	2.14408e-05	0.75	34980	2.66667	1.96166	1.99725	0.173358
ATACTACT	2	2.14408e-05	0.75	34980	2.66667	1.96166	1.99725	0.173358
CTCTATTA	2	2.14408e-05	0.75	34980	2.66667	1.96166	1.99725	0.173358
CTGTCCGC	2	2.14408e-05	0.75	34980	2.66667	1.96166	1.99725	0.173358
GGCAGCTA	2	2.14408e-05	0.75	34980	2.66667	1.96166	1.99725	0.173358
GCCAGTAC	2	2.14408e-05	0.75	34980	2.66667	1.96166	1.99725	0.173358
GTCTTCTG	2	2.14408e-05	0.75	34980	2.66667	1.96166	1.99725	0.173358
GCACCTTG	2	2.14408e-05	0.75	34980	2.66667	1.96166	1.99725	0.173358
ACTGAACC	2	2.14408e-05	0.75	34980	2.66667	1.96166	1.99725	0.173358
TAAGGTCA	2	2.14408e-05	0.75	34980	2.66667	1.96166	1.99725	0.173358
GCAAGTGG	2	2.14408e-05	0.75	34980	2.66667	1.96166	1.99725	0.173358
CGACACTT	2	2.14408e-05	0.75	34980	2.66667	1.96166	1.99725	0.173358
ATTGGCTA	2	2.14408e-05	0.75	34980	2.66667	1.96166	1.99725	0.173358
TTCGGAGA	2	2.14408e-05	0.75	34980	2.66667	1.96166	1.99725	0.173358
AGTCACAG	2	2.14408e-05	0.75	34980	2.66667	1.96166	1.99725	0.173358
TGGCAGCT	2	2.14408e-05	0.75	34980	2.66667	1.96166	1.99725	0.173358
GTGTCTTT	2	2.14408e-05	0.75	34980	2.66667	1.96166	1.99725	0.173358
CTCAGTGC	2	2.14408e-05	0.75	34980	2.66667	1.96166	1.99725	0.173358
ATGGGGGT	2	2.14408e-05	0.75	34980	2.66667	1.96166	1.99725	0.173358
TTCACTTA	2	2.14408e-05	0.75	34980	2.66667	1.96166	1.99725	0.173358
ATGGGATC	2	2.14408e-05	0.75	34980	2.66667	1.96166	1.99725	0.173358
AGTCCGCC	2	2.14408e-05	0.75	34980	2.66667	1.96166	1.99725	0.173358
CATCTCTA	2	2.14408e-05	0.75	34980	2.66667	1.96166	1.99725	0.173358
CCTGAGGT	3	4.54806e-05	1.59091	34980	1.88571	1.90292	1.99522	0.214293
CCTGAAAT	4	7.27687e-05	2.54545	34980	1.57143	1.80794	1.98961	0.252179
GCTCGGAG	3	4.57404e-05	1.6	34980	1.875	1.88583	1.97854	0.216639
CGCGTGGG	3	4.57404e-05	1.6	34980	1.875	1.88583	1.97854	0.216639
AGGTCAGG	3	4.57404e-05	1.6	34980	1.875	1.88583	1.97854	0.216639
ACACACTC	3	4.57404e-05	1.6	34980	1.875	1.88583	1.97854	0.216639
GCATCTCC	3	4.57404e-05	1.6	34980	1.875	1.88583	1.97854	0.216639
GGAGGGCC	3	4.57404e-05	1.6	34980	1.875	1.88583	1.97854	0.216639
CGCGGGTG	3	4.57404e-05	1.6	34980	1.875	1.88583	1.97854	0.216639
TCCGGCGT	3	4.57404e-05	1.6	34980	1.875	1.88583	1.97854	0.216639
AAGGAAAA	3	4.57404e-05	1.6	34980	1.875	1.88583	1.97854	0.216639
AGCCGCGC	3	4.59445e-05	1.60714	34980	1.86667	1.87246	1.96551	0.218486
CGGGGCGC	4	7.33019e-05	2.5641	34980	1.56	1.77874	1.96155	0.256206
CTGGAGGA	4	7.33754e-05	2.56667	34980	1.55844	1.77475	1.95771	0.256762
ACTGACCT	1	4.08396e-06	0.142857	34980	7	1.94591	1.95431	0.133122
CGACCTCC	1	4.08396e-06	0.142857	34980	7	1.94591	1.95431	0.133122
TTGACGGA	1	4.08396e-06	0.142857	34980	7	1.94591	1.95431	0.133122
TCCGCTGT	1	4.08396e-06	0.142857	34980	7	1.94591	1.95431	0.133122
CCTTAAGC	1	4.08396e-06	0.142857	34980	7	1.94591	1.95431	0.133122
CTCAAACT	1	4.08396e-06	0.142857	34980	7	1.94591	1.95431	0.133122
AGGACGGG	1	4.08396e-06	0.142857	34980	7	1.94591	1.95431	0.133122
TAAGGTGC	1	4.08396e-06	0.142857	34980	7	1.94591	1.95431	0.133122
CGACCAGA	1	4.08396e-06	0.142857	34980	7	1.94591	1.95431	0.133122
GCCCGTTA	1	4.08396e-06	0.142857	34980	7	1.94591	1.95431	0.133122
CTAATGTT	1	4.08396e-06	0.142857	34980	7	1.94591	1.95431	0.133122
AATTGCGC	1	4.08396e-06	0.142857	34980	7	1.94591	1.95431	0.133122
CCGCCTGC	1	4.08396e-06	0.142857	34980	7	1.94591	1.95431	0.133122
CGAATTCG	1	4.08396e-06	0.142857	34980	7	1.94591	1.95431	0.133122
AGCTCTTA	1	4.08396e-06	0.142857	34980	7	1.94591	1.95431	0.133122
TGGAGTCA	1	4.08396e-06	0.142857	34980	7	1.94591	1.95431	0.133122
TCAATTTA	1	4.08396e-06	0.142857	34980	7	1.94591	1.95431	0.133122
GTTTGCTC	1	4.08396e-06	0.142857	34980	7	1.94591	1.95431	0.133122
CCGAGACG	1	4.08396e-06	0.142857	34980	7	1.94591	1.95431	0.133122
CGCACAGC	1	4.08396e-06	0.142857	34980	7	1.94591	1.95431	0.133122
TTCGCGAA	1	4.08396e-06	0.142857	34980	7	1.94591	1.95431	0.133122
AGCGTCAT	1	4.08396e-06	0.142857	34980	7	1.94591	1.95431	0.133122
GATCAAAA	1	4.08396e-06	0.142857	34980	7	1.94591	1.95431	0.133122
CGCAAAGT	1	4.08396e-06	0.142857	34980	7	1.94591	1.95431	0.133122
CCAAGGTT	1	4.08396e-06	0.142857	34980	7	1.94591	1.95431	0.133122
GTACTGGG	1	4.08396e-06	0.142857	34980	7	1.94591	1.95431	0.133122
ATCCTAAG	1	4.08396e-06	0.142857	34980	7	1.94591	1.95431	0.133122
GTTCCAGG	1	4.08396e-06	0.142857	34980	7	1.94591	1.95431	0.133122
TAGCATGG	1	4.08396e-06	0.142857	34980	7	1.94591	1.95431	0.133122
CAAGTAGT	1	4.08396e-06	0.142857	34980	7	1.94591	1.95431	0.133122
GGAGTCAT	1	4.08396e-06	0.142857	34980	7	1.94591	1.95431	0.133122
TGCATGCC	1	4.08396e-06	0.142857	34980	7	1.94591	1.95431	0.133122
GCCTTGAC	1	4.08396e-06	0.142857	34980	7	1.94591	1.95431	0.133122
ATAAAATG	1	4.08396e-06	0.142857	34980	7	1.94591	1.95431	0.133122
TCTAGAAC	1	4.08396e-06	0.142857	34980	7	1.94591	1.95431	0.133122
ATAGAGGC	1	4.08396e-06	0.142857	34980	7	1.94591	1.95431	0.133122
ATAGAGAT	1	4.08396e-06	0.142857	34980	7	1.94591	1.95431	0.133122
CGGCTCAA	1	4.08396e-06	0.142857	34980	7	1.94591	1.95431	0.133122
ATAGAAGT	1	4.08396e-06	0.142857	34980	7	1.94591	1.95431	0.133122
GCACAGTT	1	4.08396e-06	0.142857	34980	7	1.94591	1.95431	0.133122
TTCCAAAT	1	4.08396e-06	0.142857	34980	7	1.94591	1.95431	0.133122
TAGGGTTA	1	4.08396e-06	0.142857	34980	7	1.94591	1.95431	0.133122
ACTCCCTA	1	4.08396e-06	0.142857	34980	7	1.94591	1.95431	0.133122
ACTAAGAG	1	4.08396e-06	0.142857	34980	7	1.94591	1.95431	0.133122
ACGCATCA	1	4.08396e-06	0.142857	34980	7	1.94591	1.95431	0.133122
TGCCCTGT	1	4.08396e-06	0.142857	34980	7	1.94591	1.95431	0.133122
CAATTTCT	1	4.08396e-06	0.142857	34980	7	1.94591	1.95431	0.133122
AACTTCCC	1	4.08396e-06	0.142857	34980	7	1.94591	1.95431	0.133122
TAGGGTAG	1	4.08396e-06	0.142857	34980	7	1.94591	1.95431	0.133122
TAGTGTCG	1	4.08396e-06	0.142857	34980	7	1.94591	1.95431	0.133122
GCAAAATC	1	4.08396e-06	0.142857	34980	7	1.94591	1.95431	0.133122
TAGTGGGT	1	4.08396e-06	0.142857	34980	7	1.94591	1.95431	0.133122
GACTCAGG	1	4.08396e-06	0.142857	34980	7	1.94591	1.95431	0.133122
TACGGAAC	1	4.08396e-06	0.142857	34980	7	1.94591	1.95431	0.133122
GTGTAGTG	1	4.08396e-06	0.142857	34980	7	1.94591	1.95431	0.133122
TGACCTCT	1	4.08396e-06	0.142857	34980	7	1.94591	1.95431	0.133122
CAAAGCTT	1	4.08396e-06	0.142857	34980	7	1.94591	1.95431	0.133122
TTCCAGAG	1	4.08396e-06	0.142857	34980	7	1.94591	1.95431	0.133122
TACGTCGA	1	4.08396e-06	0.142857	34980	7	1.94591	1.95431	0.133122
AGTGACGC	1	4.08396e-06	0.142857	34980	7	1.94591	1.95431	0.133122
ATTGCGGT	1	4.08396e-06	0.142857	34980	7	1.94591	1.95431	0.133122
TGATCCAT	1	4.08396e-06	0.142857	34980	7	1.94591	1.95431	0.133122
GTACAGCG	1	4.08396e-06	0.142857	34980	7	1.94591	1.95431	0.133122
ATTCCCAT	1	4.08396e-06	0.142857	34980	7	1.94591	1.95431	0.133122
ATGGAACG	1	4.08396e-06	0.142857	34980	7	1.94591	1.95431	0.133122
ACGAGACA	1	4.08396e-06	0.142857	34980	7	1.94591	1.95431	0.133122
AAATCACA	1	4.08396e-06	0.142857	34980	7	1.94591	1.95431	0.133122
TCCACATA	1	4.08396e-06	0.142857	34980	7	1.94591	1.95431	0.133122
TACTAGGT	1	4.08396e-06	0.142857	34980	7	1.94591	1.95431	0.133122
CAGTGCAA	1	4.08396e-06	0.142857	34980	7	1.94591	1.95431	0.133122
AGCCCTGC	4	7.35114e-05	2.57143	34980	1.55556	1.76733	1.95059	0.257793
CGGAACTG	4	7.35114e-05	2.57143	34980	1.55556	1.76733	1.95059	0.257793
CCGTGGGG	4	7.35114e-05	2.57143	34980	1.55556	1.76733	1.95059	0.257793
CCCAGACT	3	4.61801e-05	1.61538	34980	1.85714	1.85712	1.95054	0.220621
GAGAGCCC	3	4.61801e-05	1.61538	34980	1.85714	1.85712	1.95054	0.220621
GGAAGGAC	3	4.61801e-05	1.61538	34980	1.85714	1.85712	1.95054	0.220621
GCCTGTGG	3	4.61801e-05	1.61538	34980	1.85714	1.85712	1.95054	0.220621
GAGGTCTC	3	4.61801e-05	1.61538	34980	1.85714	1.85712	1.95054	0.220621
AGGAGGCG	5	0.000102916	3.6	34980	1.38889	1.64252	1.95011	0.293558
GCCCCCAT	2	2.19906e-05	0.769231	34980	2.6	1.91102	1.94721	0.180192
ATGCTGCC	2	2.19906e-05	0.769231	34980	2.6	1.91102	1.94721	0.180192
AGAGAAAG	2	2.19906e-05	0.769231	34980	2.6	1.91102	1.94721	0.180192
AGAGCGCT	2	2.19906e-05	0.769231	34980	2.6	1.91102	1.94721	0.180192
ACAAAGGT	2	2.19906e-05	0.769231	34980	2.6	1.91102	1.94721	0.180192
ACCTGTGT	2	2.19906e-05	0.769231	34980	2.6	1.91102	1.94721	0.180192
AGCTACCT	2	2.19906e-05	0.769231	34980	2.6	1.91102	1.94721	0.180192
AGCTCCTG	4	7.37264e-05	2.57895	34980	1.55102	1.75565	1.93937	0.259423
GAGGCGCT	2	2.22349e-05	0.777778	34980	2.57143	1.88892	1.92538	0.183242
TAGGGCCC	2	2.22349e-05	0.777778	34980	2.57143	1.88892	1.92538	0.183242
AGGAAGAC	4	4.65875e-05	1.62963	34980	2.45455	3.59177	1.92486	0.0829455
GGGGACCC	5	7.41164e-05	2.59259	34980	1.92857	3.2839	1.9191	0.121523
GTCCGCCG	2	2.2373e-05	0.782609	34980	2.55556	1.87654	1.91314	0.18497
CGGAGGTT	2	2.2373e-05	0.782609	34980	2.55556	1.87654	1.91314	0.18497
GGACTGGG	3	4.67799e-05	1.63636	34980	1.83333	1.81841	1.9128	0.226077
TCCTGGGG	3	4.67799e-05	1.63636	34980	1.83333	1.81841	1.9128	0.226077
GCTGGGAC	3	4.67799e-05	1.63636	34980	1.83333	1.81841	1.9128	0.226077
GGGGGACT	3	4.67799e-05	1.63636	34980	1.83333	1.81841	1.9128	0.226077
GTGCTCCC	3	4.67799e-05	1.63636	34980	1.83333	1.81841	1.9128	0.226077
TGCGCATG	3	4.67799e-05	1.63636	34980	1.83333	1.81841	1.9128	0.226077
TGCGGCGG	4	7.43282e-05	2.6	34980	1.53846	1.72313	1.90814	0.263995
CCGGCTCA	2	2.24618e-05	0.785714	34980	2.54545	1.86862	1.90532	0.186081
CGCGCGCA	5	0.000103955	3.63636	34980	1.375	1.59227	1.90263	0.300524
GAAGGGGG	6	0.000135142	4.72727	34980	1.26923	1.43047	1.90226	0.336303
TCGGGTGT	2	2.25693e-05	0.789474	34980	2.53333	1.85907	1.89589	0.187428
GCCATCCG	2	2.25693e-05	0.789474	34980	2.53333	1.85907	1.89589	0.187428
TAGGCGGC	2	2.25693e-05	0.789474	34980	2.53333	1.85907	1.89589	0.187428
GTGAGAGC	2	2.25693e-05	0.789474	34980	2.53333	1.85907	1.89589	0.187428
GCCTGCGA	3	4.70858e-05	1.64706	34980	1.82143	1.79886	1.89375	0.228869
GAGGCGGG	6	0.000135416	4.73684	34980	1.26667	1.41833	1.891	0.33797
TAGAGGAG	3	4.71698e-05	1.65	34980	1.81818	1.79351	1.88853	0.229638
TCTGGCAT	1	4.39811e-06	0.153846	34980	6.5	1.8718	1.88037	0.142596
TGAAGAAA	1	4.39811e-06	0.153846	34980	6.5	1.8718	1.88037	0.142596
TAAGATGT	1	4.39811e-06	0.153846	34980	6.5	1.8718	1.88037	0.142596
GTCGGCTT	1	4.39811e-06	0.153846	34980	6.5	1.8718	1.88037	0.142596
TACCACTA	1	4.39811e-06	0.153846	34980	6.5	1.8718	1.88037	0.142596
CGAAGTCC	1	4.39811e-06	0.153846	34980	6.5	1.8718	1.88037	0.142596
TTGCTGCT	1	4.39811e-06	0.153846	34980	6.5	1.8718	1.88037	0.142596
AGAAGCTT	1	4.39811e-06	0.153846	34980	6.5	1.8718	1.88037	0.142596
GTGTCCCA	1	4.39811e-06	0.153846	34980	6.5	1.8718	1.88037	0.142596
ACCCGCTA	1	4.39811e-06	0.153846	34980	6.5	1.8718	1.88037	0.142596
TGCAGCAC	1	4.39811e-06	0.153846	34980	6.5	1.8718	1.88037	0.142596
CGCCTCAC	1	4.39811e-06	0.153846	34980	6.5	1.8718	1.88037	0.142596
TAGTCTCG	1	4.39811e-06	0.153846	34980	6.5	1.8718	1.88037	0.142596
CGAAAGGC	1	4.39811e-06	0.153846	34980	6.5	1.8718	1.88037	0.142596
GGGCCCCA	3	4.73176e-05	1.65517	34980	1.8125	1.78412	1.87938	0.23099
AGGCCCCT	4	4.73176e-05	1.65517	34980	2.41667	3.52956	1.87938	0.0865948
GGAGAGGG	8	0.000168517	5.89474	34980	1.35714	2.44305	1.8767	0.241647
AGAGGGTG	4	7.50429e-05	2.625	34980	1.52381	1.68485	1.87139	0.269445
CGCGCGGG	4	7.50429e-05	2.625	34980	1.52381	1.68485	1.87139	0.269445
ACCAAAGG	2	2.28702e-05	0.8	34980	2.5	1.83258	1.86972	0.191207
CACAAGGC	2	2.28702e-05	0.8	34980	2.5	1.83258	1.86972	0.191207
CTCCGTTC	2	2.28702e-05	0.8	34980	2.5	1.83258	1.86972	0.191207
GCCCTGGA	2	2.28702e-05	0.8	34980	2.5	1.83258	1.86972	0.191207
AAAAACCC	2	2.28702e-05	0.8	34980	2.5	1.83258	1.86972	0.191207
AGCAAGAG	2	2.28702e-05	0.8	34980	2.5	1.83258	1.86972	0.191207
GGCGCCAG	2	2.28702e-05	0.8	34980	2.5	1.83258	1.86972	0.191207
AATGTCCA	2	2.28702e-05	0.8	34980	2.5	1.83258	1.86972	0.191207
AATGTCTT	2	2.28702e-05	0.8	34980	2.5	1.83258	1.86972	0.191207
TGTCTACA	2	2.28702e-05	0.8	34980	2.5	1.83258	1.86972	0.191207
CCAAGATC	2	2.28702e-05	0.8	34980	2.5	1.83258	1.86972	0.191207
AGCACCTT	2	2.28702e-05	0.8	34980	2.5	1.83258	1.86972	0.191207
CAAATGTT	2	2.28702e-05	0.8	34980	2.5	1.83258	1.86972	0.191207
TGTTTGAG	2	2.28702e-05	0.8	34980	2.5	1.83258	1.86972	0.191207
GGCGGCGT	2	2.28702e-05	0.8	34980	2.5	1.83258	1.86972	0.191207
CCGGTTAC	2	2.28702e-05	0.8	34980	2.5	1.83258	1.86972	0.191207
TTCAAAAG	2	2.28702e-05	0.8	34980	2.5	1.83258	1.86972	0.191207
CCAGGGCA	2	2.28702e-05	0.8	34980	2.5	1.83258	1.86972	0.191207
TCAGGAAT	2	2.28702e-05	0.8	34980	2.5	1.83258	1.86972	0.191207
ACCCCACA	2	2.28702e-05	0.8	34980	2.5	1.83258	1.86972	0.191207
ACCCAATA	2	2.28702e-05	0.8	34980	2.5	1.83258	1.86972	0.191207
CTTAAATT	2	2.28702e-05	0.8	34980	2.5	1.83258	1.86972	0.191207
TTGGAGGG	2	2.28702e-05	0.8	34980	2.5	1.83258	1.86972	0.191207
CTTCGAGA	2	2.28702e-05	0.8	34980	2.5	1.83258	1.86972	0.191207
GCCCAAGC	2	2.28702e-05	0.8	34980	2.5	1.83258	1.86972	0.191207
TATCTTCA	2	2.28702e-05	0.8	34980	2.5	1.83258	1.86972	0.191207
ATCCACAA	2	2.28702e-05	0.8	34980	2.5	1.83258	1.86972	0.191207
CAGGCCAG	2	2.28702e-05	0.8	34980	2.5	1.83258	1.86972	0.191207
AACTGCAT	2	2.28702e-05	0.8	34980	2.5	1.83258	1.86972	0.191207
TCTTTGCT	2	2.28702e-05	0.8	34980	2.5	1.83258	1.86972	0.191207
GACAGCAC	2	2.28702e-05	0.8	34980	2.5	1.83258	1.86972	0.191207
TCACTTGG	2	2.28702e-05	0.8	34980	2.5	1.83258	1.86972	0.191207
AACCCCTT	2	2.28702e-05	0.8	34980	2.5	1.83258	1.86972	0.191207
CGACCGTT	2	2.28702e-05	0.8	34980	2.5	1.83258	1.86972	0.191207
CGAGGCTA	2	2.28702e-05	0.8	34980	2.5	1.83258	1.86972	0.191207
TTAAGCTC	2	2.28702e-05	0.8	34980	2.5	1.83258	1.86972	0.191207
GGATTTAG	2	2.28702e-05	0.8	34980	2.5	1.83258	1.86972	0.191207
GCGGACAA	2	2.28702e-05	0.8	34980	2.5	1.83258	1.86972	0.191207
CTCCAAGG	2	2.28702e-05	0.8	34980	2.5	1.83258	1.86972	0.191207
CGGCAGCC	2	2.28702e-05	0.8	34980	2.5	1.83258	1.86972	0.191207
GAACGAAG	2	2.28702e-05	0.8	34980	2.5	1.83258	1.86972	0.191207
CCTTCACT	2	2.28702e-05	0.8	34980	2.5	1.83258	1.86972	0.191207
GTGAGCCA	2	2.28702e-05	0.8	34980	2.5	1.83258	1.86972	0.191207
CTGAGCCC	2	2.28702e-05	0.8	34980	2.5	1.83258	1.86972	0.191207
GAACAGGT	2	2.28702e-05	0.8	34980	2.5	1.83258	1.86972	0.191207
GATTCTGT	2	2.28702e-05	0.8	34980	2.5	1.83258	1.86972	0.191207
ACATAAAA	2	2.28702e-05	0.8	34980	2.5	1.83258	1.86972	0.191207
AAGCTTTT	2	2.28702e-05	0.8	34980	2.5	1.83258	1.86972	0.191207
TCGCGATT	2	2.28702e-05	0.8	34980	2.5	1.83258	1.86972	0.191207
AAAACCCA	2	2.28702e-05	0.8	34980	2.5	1.83258	1.86972	0.191207
AGGCTTAA	2	2.28702e-05	0.8	34980	2.5	1.83258	1.86972	0.191207
CAGTGACA	2	2.28702e-05	0.8	34980	2.5	1.83258	1.86972	0.191207
AAGCAGAA	2	2.28702e-05	0.8	34980	2.5	1.83258	1.86972	0.191207
CAGCTTCA	2	2.28702e-05	0.8	34980	2.5	1.83258	1.86972	0.191207
GCAGAACA	2	2.28702e-05	0.8	34980	2.5	1.83258	1.86972	0.191207
TTAGGGAG	2	2.28702e-05	0.8	34980	2.5	1.83258	1.86972	0.191207
GTCCGTGG	2	2.28702e-05	0.8	34980	2.5	1.83258	1.86972	0.191207
ACAGACCA	2	2.28702e-05	0.8	34980	2.5	1.83258	1.86972	0.191207
GGCGTGAC	2	2.28702e-05	0.8	34980	2.5	1.83258	1.86972	0.191207
AAGAATTC	2	2.28702e-05	0.8	34980	2.5	1.83258	1.86972	0.191207
ACAAGATG	2	2.28702e-05	0.8	34980	2.5	1.83258	1.86972	0.191207
AGATGACC	2	2.28702e-05	0.8	34980	2.5	1.83258	1.86972	0.191207
CTGTCTAC	2	2.28702e-05	0.8	34980	2.5	1.83258	1.86972	0.191207
GCTTGCAG	2	2.28702e-05	0.8	34980	2.5	1.83258	1.86972	0.191207
CTTTCACC	2	2.28702e-05	0.8	34980	2.5	1.83258	1.86972	0.191207
AGAGCTGA	2	2.28702e-05	0.8	34980	2.5	1.83258	1.86972	0.191207
CGAACGGG	2	2.28702e-05	0.8	34980	2.5	1.83258	1.86972	0.191207
CTCTACCC	2	2.28702e-05	0.8	34980	2.5	1.83258	1.86972	0.191207
TTCAGGGG	2	2.28702e-05	0.8	34980	2.5	1.83258	1.86972	0.191207
CATGTCTA	2	2.28702e-05	0.8	34980	2.5	1.83258	1.86972	0.191207
TCTACCTG	2	2.28702e-05	0.8	34980	2.5	1.83258	1.86972	0.191207
TGTAAGGT	2	2.28702e-05	0.8	34980	2.5	1.83258	1.86972	0.191207
GATGCAAG	2	2.28702e-05	0.8	34980	2.5	1.83258	1.86972	0.191207
TGCAAGGC	2	2.28702e-05	0.8	34980	2.5	1.83258	1.86972	0.191207
GAAAAGGC	2	2.28702e-05	0.8	34980	2.5	1.83258	1.86972	0.191207
AAACGAAA	2	2.28702e-05	0.8	34980	2.5	1.83258	1.86972	0.191207
CAGACGGT	2	2.28702e-05	0.8	34980	2.5	1.83258	1.86972	0.191207
CGTCTACC	2	2.28702e-05	0.8	34980	2.5	1.83258	1.86972	0.191207
ACGGAGGC	2	2.28702e-05	0.8	34980	2.5	1.83258	1.86972	0.191207
GGGGGCAG	4	7.5231e-05	2.63158	34980	1.52	1.67484	1.86178	0.270882
TTTCAAAG	3	4.76464e-05	1.66667	34980	1.8	1.76336	1.85915	0.234003
TTTCTGGT	3	4.76464e-05	1.66667	34980	1.8	1.76336	1.85915	0.234003
CCGCAGGC	3	4.76464e-05	1.66667	34980	1.8	1.76336	1.85915	0.234003
TCTGTGCC	3	4.76464e-05	1.66667	34980	1.8	1.76336	1.85915	0.234003
GGCCTCCT	3	4.76464e-05	1.66667	34980	1.8	1.76336	1.85915	0.234003
AAGGCCTC	3	4.76464e-05	1.66667	34980	1.8	1.76336	1.85915	0.234003
CCGGAAAA	3	4.76464e-05	1.66667	34980	1.8	1.76336	1.85915	0.234003
GAATGAAA	3	4.76464e-05	1.66667	34980	1.8	1.76336	1.85915	0.234003
TTGGCTTT	3	4.76464e-05	1.66667	34980	1.8	1.76336	1.85915	0.234003
GCTCAGGG	3	4.76464e-05	1.66667	34980	1.8	1.76336	1.85915	0.234003
CGTGGTCC	3	4.76464e-05	1.66667	34980	1.8	1.76336	1.85915	0.234003
TCAGTAAA	3	4.76464e-05	1.66667	34980	1.8	1.76336	1.85915	0.234003
GGCGTCTG	3	4.76464e-05	1.66667	34980	1.8	1.76336	1.85915	0.234003
CCCAGCTA	3	4.76464e-05	1.66667	34980	1.8	1.76336	1.85915	0.234003
CTCTTTCC	3	4.76464e-05	1.66667	34980	1.8	1.76336	1.85915	0.234003
GATGGTGG	3	4.76464e-05	1.66667	34980	1.8	1.76336	1.85915	0.234003
TCTCGAGG	3	4.76464e-05	1.66667	34980	1.8	1.76336	1.85915	0.234003
TGCGCGGC	3	4.76464e-05	1.66667	34980	1.8	1.76336	1.85915	0.234003
GCAGAGAA	3	4.76464e-05	1.66667	34980	1.8	1.76336	1.85915	0.234003
TCAGCGAG	3	4.76464e-05	1.66667	34980	1.8	1.76336	1.85915	0.234003
CAGGGGTC	3	4.76464e-05	1.66667	34980	1.8	1.76336	1.85915	0.234003
CTGCCCAC	3	4.76464e-05	1.66667	34980	1.8	1.76336	1.85915	0.234003
CCAGGGAG	3	4.76464e-05	1.66667	34980	1.8	1.76336	1.85915	0.234003
TTTTCTGG	3	4.76464e-05	1.66667	34980	1.8	1.76336	1.85915	0.234003
CGAGCAGT	1	4.51387e-06	0.157895	34980	6.33333	1.84583	1.85446	0.146061
TTCCCGCG	2	2.30901e-05	0.807692	34980	2.47619	1.81344	1.85082	0.193975
AGCGGCCC	4	7.54717e-05	2.64	34980	1.51515	1.66206	1.84952	0.272724
GGCGGCTG	4	7.54717e-05	2.64	34980	1.51515	1.66206	1.84952	0.272724
TAGAGAGC	1	4.57404e-06	0.16	34980	6.25	1.83258	1.84125	0.147857
TGGGGGGA	6	0.000105323	3.68421	34980	1.62857	2.92622	1.84091	0.167652
CTGGGGAG	4	7.56735e-05	2.64706	34980	1.51111	1.65138	1.83927	0.27427
TCTCCGCG	3	4.80274e-05	1.68	34980	1.78571	1.73946	1.83586	0.237505
AGCGGCTT	3	4.80274e-05	1.68	34980	1.78571	1.73946	1.83586	0.237505
CCCCGCTC	5	0.000105555	3.69231	34980	1.35417	1.51593	1.83055	0.311293
CTCGCCCT	5	0.000105555	3.69231	34980	1.35417	1.51593	1.83055	0.311293
AGAGCAGA	3	4.81478e-05	1.68421	34980	1.78125	1.73195	1.82855	0.238613
GACCAGCC	2	2.339e-05	0.818182	34980	2.44444	1.78764	1.82534	0.197757
TCTGAGTA	2	2.339e-05	0.818182	34980	2.44444	1.78764	1.82534	0.197757
TCTGAAAC	2	2.339e-05	0.818182	34980	2.44444	1.78764	1.82534	0.197757
GCTGAGTG	2	2.339e-05	0.818182	34980	2.44444	1.78764	1.82534	0.197757
TGCTGTGC	2	2.339e-05	0.818182	34980	2.44444	1.78764	1.82534	0.197757
GGTCTTCG	2	2.339e-05	0.818182	34980	2.44444	1.78764	1.82534	0.197757
TACTGCCA	2	2.339e-05	0.818182	34980	2.44444	1.78764	1.82534	0.197757
TAGATGCG	2	2.339e-05	0.818182	34980	2.44444	1.78764	1.82534	0.197757
GGGGTTTT	2	2.339e-05	0.818182	34980	2.44444	1.78764	1.82534	0.197757
GCAACTCG	2	2.339e-05	0.818182	34980	2.44444	1.78764	1.82534	0.197757
AGCGTGCA	2	2.339e-05	0.818182	34980	2.44444	1.78764	1.82534	0.197757
AGAGAGTC	2	2.339e-05	0.818182	34980	2.44444	1.78764	1.82534	0.197757
TTCAGGCT	2	2.339e-05	0.818182	34980	2.44444	1.78764	1.82534	0.197757
CACTCCGC	2	2.339e-05	0.818182	34980	2.44444	1.78764	1.82534	0.197757
CGCGTCCA	3	4.82419e-05	1.6875	34980	1.77778	1.72609	1.82285	0.239479
ACCGCGCG	3	4.83794e-05	1.69231	34980	1.77273	1.71756	1.81453	0.240746
AGGCCGAG	5	0.000105943	3.70588	34980	1.34921	1.49758	1.81323	0.313913
GAGGCCGA	5	0.000105943	3.70588	34980	1.34921	1.49758	1.81323	0.313913
AGAGGAAC	2	2.35429e-05	0.823529	34980	2.42857	1.77461	1.81247	0.199689
CTCCTGCT	4	7.62341e-05	2.66667	34980	1.5	1.62186	1.81095	0.278571
GCTGGAAG	5	7.62341e-05	2.66667	34980	1.875	3.14304	1.81095	0.132165
AGGCGGGA	4	7.62341e-05	2.66667	34980	1.5	1.62186	1.81095	0.278571
GCCTCTGA	4	7.62341e-05	2.66667	34980	1.5	1.62186	1.81095	0.278571
CCCAGAGC	5	7.62341e-05	2.66667	34980	1.875	3.14304	1.81095	0.132165
CGCCGCCG	4	7.62341e-05	2.66667	34980	1.5	1.62186	1.81095	0.278571
CCGGCAGC	4	7.62341e-05	2.66667	34980	1.5	1.62186	1.81095	0.278571
GGAAGTGA	4	7.62341e-05	2.66667	34980	1.5	1.62186	1.81095	0.278571
GGAGGCGA	4	7.62341e-05	2.66667	34980	1.5	1.62186	1.81095	0.278571
CGGGGAGA	3	4.85126e-05	1.69697	34980	1.76786	1.7093	1.8065	0.241975
CGGGGAGT	3	4.85126e-05	1.69697	34980	1.76786	1.7093	1.8065	0.241975
TGGCCCCA	2	2.36588e-05	0.827586	34980	2.41667	1.76478	1.80277	0.201156
ACCCCGCT	2	2.36588e-05	0.827586	34980	2.41667	1.76478	1.80277	0.201156
TCCCCGCA	2	2.36588e-05	0.827586	34980	2.41667	1.76478	1.80277	0.201156
CGGGGTGT	2	2.36588e-05	0.827586	34980	2.41667	1.76478	1.80277	0.201156
TGCCCCTC	2	2.36588e-05	0.827586	34980	2.41667	1.76478	1.80277	0.201156
GTCTCGGT	1	4.76464e-06	0.166667	34980	6	1.79176	1.80053	0.153519
TCGCAGTT	1	4.76464e-06	0.166667	34980	6	1.79176	1.80053	0.153519
TCGGTGAT	1	4.76464e-06	0.166667	34980	6	1.79176	1.80053	0.153519
CATTCAAC	1	4.76464e-06	0.166667	34980	6	1.79176	1.80053	0.153519
GACCAGAA	1	4.76464e-06	0.166667	34980	6	1.79176	1.80053	0.153519
GCTTGCCC	1	4.76464e-06	0.166667	34980	6	1.79176	1.80053	0.153519
TATCCGGC	1	4.76464e-06	0.166667	34980	6	1.79176	1.80053	0.153519
GCCTCCAA	1	4.76464e-06	0.166667	34980	6	1.79176	1.80053	0.153519
TGCCTTCA	1	4.76464e-06	0.166667	34980	6	1.79176	1.80053	0.153519
TGTTTTCG	1	4.76464e-06	0.166667	34980	6	1.79176	1.80053	0.153519
CGTGGCAA	1	4.76464e-06	0.166667	34980	6	1.79176	1.80053	0.153519
TGGCTGTT	1	4.76464e-06	0.166667	34980	6	1.79176	1.80053	0.153519
TACCGGCA	1	4.76464e-06	0.166667	34980	6	1.79176	1.80053	0.153519
AAGCGTGG	1	4.76464e-06	0.166667	34980	6	1.79176	1.80053	0.153519
TTTCAGCT	1	4.76464e-06	0.166667	34980	6	1.79176	1.80053	0.153519
ATCGTGGA	1	4.76464e-06	0.166667	34980	6	1.79176	1.80053	0.153519
TTTTCAGC	1	4.76464e-06	0.166667	34980	6	1.79176	1.80053	0.153519
GTTCGGAT	1	4.76464e-06	0.166667	34980	6	1.79176	1.80053	0.153519
ACTAAGGT	1	4.76464e-06	0.166667	34980	6	1.79176	1.80053	0.153519
GTCCTCTT	1	4.76464e-06	0.166667	34980	6	1.79176	1.80053	0.153519
TCTCGTGT	1	4.76464e-06	0.166667	34980	6	1.79176	1.80053	0.153519
TCGCAGGT	1	4.76464e-06	0.166667	34980	6	1.79176	1.80053	0.153519
CTTGTCCT	1	4.76464e-06	0.166667	34980	6	1.79176	1.80053	0.153519
GGACACCT	1	4.76464e-06	0.166667	34980	6	1.79176	1.80053	0.153519
TGACGGAC	1	4.76464e-06	0.166667	34980	6	1.79176	1.80053	0.153519
AAGAATGC	1	4.76464e-06	0.166667	34980	6	1.79176	1.80053	0.153519
ATTCGGCG	1	4.76464e-06	0.166667	34980	6	1.79176	1.80053	0.153519
CCCCAACT	1	4.76464e-06	0.166667	34980	6	1.79176	1.80053	0.153519
ACCTACCG	1	4.76464e-06	0.166667	34980	6	1.79176	1.80053	0.153519
GCGTGTCG	1	4.76464e-06	0.166667	34980	6	1.79176	1.80053	0.153519
TCCACTCG	1	4.76464e-06	0.166667	34980	6	1.79176	1.80053	0.153519
CAGTTTGT	1	4.76464e-06	0.166667	34980	6	1.79176	1.80053	0.153519
CAAGAAGA	1	4.76464e-06	0.166667	34980	6	1.79176	1.80053	0.153519
TGACCCGA	1	4.76464e-06	0.166667	34980	6	1.79176	1.80053	0.153519
TCCATTGA	1	4.76464e-06	0.166667	34980	6	1.79176	1.80053	0.153519
GCAGTAAG	1	4.76464e-06	0.166667	34980	6	1.79176	1.80053	0.153519
TGGTTTGT	1	4.76464e-06	0.166667	34980	6	1.79176	1.80053	0.153519
TGTCCGTA	1	4.76464e-06	0.166667	34980	6	1.79176	1.80053	0.153519
ACTCAAGC	1	4.76464e-06	0.166667	34980	6	1.79176	1.80053	0.153519
CGCTTGCC	1	4.76464e-06	0.166667	34980	6	1.79176	1.80053	0.153519
GAGTTTTT	1	4.76464e-06	0.166667	34980	6	1.79176	1.80053	0.153519
GCAAAGTC	1	4.76464e-06	0.166667	34980	6	1.79176	1.80053	0.153519
CAACGTGT	1	4.76464e-06	0.166667	34980	6	1.79176	1.80053	0.153519
CTCAGCAG	1	4.76464e-06	0.166667	34980	6	1.79176	1.80053	0.153519
ACTGTCGT	1	4.76464e-06	0.166667	34980	6	1.79176	1.80053	0.153519
GTCTTTCG	1	4.76464e-06	0.166667	34980	6	1.79176	1.80053	0.153519
AGTGGCAT	1	4.76464e-06	0.166667	34980	6	1.79176	1.80053	0.153519
GTTTCAGA	1	4.76464e-06	0.166667	34980	6	1.79176	1.80053	0.153519
GTTGCCCG	1	4.76464e-06	0.166667	34980	6	1.79176	1.80053	0.153519
CATGCCTA	1	4.76464e-06	0.166667	34980	6	1.79176	1.80053	0.153519
ACCGTGCT	1	4.76464e-06	0.166667	34980	6	1.79176	1.80053	0.153519
GTGTTCTA	1	4.76464e-06	0.166667	34980	6	1.79176	1.80053	0.153519
TATCCCCA	1	4.76464e-06	0.166667	34980	6	1.79176	1.80053	0.153519
CAGCCGGT	1	4.76464e-06	0.166667	34980	6	1.79176	1.80053	0.153519
GGTACAAT	1	4.76464e-06	0.166667	34980	6	1.79176	1.80053	0.153519
GAAACATA	1	4.76464e-06	0.166667	34980	6	1.79176	1.80053	0.153519
CATGATGG	1	4.76464e-06	0.166667	34980	6	1.79176	1.80053	0.153519
TCAAAGTT	1	4.76464e-06	0.166667	34980	6	1.79176	1.80053	0.153519
ACATCTTA	1	4.76464e-06	0.166667	34980	6	1.79176	1.80053	0.153519
ATGGGCAT	1	4.76464e-06	0.166667	34980	6	1.79176	1.80053	0.153519
TCTGTTGG	1	4.76464e-06	0.166667	34980	6	1.79176	1.80053	0.153519
GTTCTTCA	1	4.76464e-06	0.166667	34980	6	1.79176	1.80053	0.153519
ACTAGGTT	1	4.76464e-06	0.166667	34980	6	1.79176	1.80053	0.153519
GCATTCTT	1	4.76464e-06	0.166667	34980	6	1.79176	1.80053	0.153519
GCACAAGC	1	4.76464e-06	0.166667	34980	6	1.79176	1.80053	0.153519
TGTTAAGG	1	4.76464e-06	0.166667	34980	6	1.79176	1.80053	0.153519
GTCGGCCG	1	4.76464e-06	0.166667	34980	6	1.79176	1.80053	0.153519
GCTGTACG	1	4.76464e-06	0.166667	34980	6	1.79176	1.80053	0.153519
ACGTGCAT	1	4.76464e-06	0.166667	34980	6	1.79176	1.80053	0.153519
CTACAGGT	1	4.76464e-06	0.166667	34980	6	1.79176	1.80053	0.153519
CAAAGACC	1	4.76464e-06	0.166667	34980	6	1.79176	1.80053	0.153519
AGCTAGAT	1	4.76464e-06	0.166667	34980	6	1.79176	1.80053	0.153519
CGGGCATG	1	4.76464e-06	0.166667	34980	6	1.79176	1.80053	0.153519
TCAGGATA	1	4.76464e-06	0.166667	34980	6	1.79176	1.80053	0.153519
ATTGGGTA	1	4.76464e-06	0.166667	34980	6	1.79176	1.80053	0.153519
CGTGCGAC	1	4.76464e-06	0.166667	34980	6	1.79176	1.80053	0.153519
ATCAAGGT	1	4.76464e-06	0.166667	34980	6	1.79176	1.80053	0.153519
TCTCACTT	1	4.76464e-06	0.166667	34980	6	1.79176	1.80053	0.153519
TATGTCAA	1	4.76464e-06	0.166667	34980	6	1.79176	1.80053	0.153519
TCTCAGAA	1	4.76464e-06	0.166667	34980	6	1.79176	1.80053	0.153519
TATAAGGT	1	4.76464e-06	0.166667	34980	6	1.79176	1.80053	0.153519
CGTACAAC	1	4.76464e-06	0.166667	34980	6	1.79176	1.80053	0.153519
GTCTTCAA	1	4.76464e-06	0.166667	34980	6	1.79176	1.80053	0.153519
CCGACAGG	1	4.76464e-06	0.166667	34980	6	1.79176	1.80053	0.153519
CCTCAAAG	1	4.76464e-06	0.166667	34980	6	1.79176	1.80053	0.153519
TGGGCATA	1	4.76464e-06	0.166667	34980	6	1.79176	1.80053	0.153519
ATTTATTA	1	4.76464e-06	0.166667	34980	6	1.79176	1.80053	0.153519
CGGACCGT	1	4.76464e-06	0.166667	34980	6	1.79176	1.80053	0.153519
AGGTGAAT	1	4.76464e-06	0.166667	34980	6	1.79176	1.80053	0.153519
TACCACGT	1	4.76464e-06	0.166667	34980	6	1.79176	1.80053	0.153519
TGAGCAAC	1	4.76464e-06	0.166667	34980	6	1.79176	1.80053	0.153519
TTAGCCAG	1	4.76464e-06	0.166667	34980	6	1.79176	1.80053	0.153519
ACGGACTG	1	4.76464e-06	0.166667	34980	6	1.79176	1.80053	0.153519
TTTTTTGT	1	4.76464e-06	0.166667	34980	6	1.79176	1.80053	0.153519
CAATTCAG	1	4.76464e-06	0.166667	34980	6	1.79176	1.80053	0.153519
CCGACACG	1	4.76464e-06	0.166667	34980	6	1.79176	1.80053	0.153519
TTTTCTTC	1	4.76464e-06	0.166667	34980	6	1.79176	1.80053	0.153519
ATATCTTG	1	4.76464e-06	0.166667	34980	6	1.79176	1.80053	0.153519
TATGAAAT	1	4.76464e-06	0.166667	34980	6	1.79176	1.80053	0.153519
CGGACCGC	1	4.76464e-06	0.166667	34980	6	1.79176	1.80053	0.153519
AAGGACTA	1	4.76464e-06	0.166667	34980	6	1.79176	1.80053	0.153519
AAGTTTGA	1	4.76464e-06	0.166667	34980	6	1.79176	1.80053	0.153519
TTCGTGCC	1	4.76464e-06	0.166667	34980	6	1.79176	1.80053	0.153519
GAGTCATA	1	4.76464e-06	0.166667	34980	6	1.79176	1.80053	0.153519
GAGCTCGG	1	4.76464e-06	0.166667	34980	6	1.79176	1.80053	0.153519
ATACCAAC	1	4.76464e-06	0.166667	34980	6	1.79176	1.80053	0.153519
TGCAGTAG	1	4.76464e-06	0.166667	34980	6	1.79176	1.80053	0.153519
AACCGCTC	1	4.76464e-06	0.166667	34980	6	1.79176	1.80053	0.153519
ATCCATCG	1	4.76464e-06	0.166667	34980	6	1.79176	1.80053	0.153519
AGGGAATA	1	4.76464e-06	0.166667	34980	6	1.79176	1.80053	0.153519
TATTGGCG	1	4.76464e-06	0.166667	34980	6	1.79176	1.80053	0.153519
TTTCTTTA	1	4.76464e-06	0.166667	34980	6	1.79176	1.80053	0.153519
AACCCACC	1	4.76464e-06	0.166667	34980	6	1.79176	1.80053	0.153519
AATGGCTT	1	4.76464e-06	0.166667	34980	6	1.79176	1.80053	0.153519
AACCTGCG	1	4.76464e-06	0.166667	34980	6	1.79176	1.80053	0.153519
ATCGCTGT	1	4.76464e-06	0.166667	34980	6	1.79176	1.80053	0.153519
GTTTCTTA	1	4.76464e-06	0.166667	34980	6	1.79176	1.80053	0.153519
GCTAAGGG	1	4.76464e-06	0.166667	34980	6	1.79176	1.80053	0.153519
CACCTGGC	2	2.38231e-05	0.833333	34980	2.4	1.75094	1.78911	0.203236
CGGTGGCT	2	2.38231e-05	0.833333	34980	2.4	1.75094	1.78911	0.203236
GCTCTTCC	2	2.38231e-05	0.833333	34980	2.4	1.75094	1.78911	0.203236
TAGCCGGG	2	2.38231e-05	0.833333	34980	2.4	1.75094	1.78911	0.203236
CATGAAAA	2	2.38231e-05	0.833333	34980	2.4	1.75094	1.78911	0.203236
CTCTCGGC	2	2.38231e-05	0.833333	34980	2.4	1.75094	1.78911	0.203236
CCCTGACC	2	2.38231e-05	0.833333	34980	2.4	1.75094	1.78911	0.203236
CGCCTGAG	2	2.38231e-05	0.833333	34980	2.4	1.75094	1.78911	0.203236
GTCCTGCC	2	2.38231e-05	0.833333	34980	2.4	1.75094	1.78911	0.203236
GCTCGCGT	2	2.38231e-05	0.833333	34980	2.4	1.75094	1.78911	0.203236
CGCGGAAA	2	2.38231e-05	0.833333	34980	2.4	1.75094	1.78911	0.203236
GTGAGGTG	2	2.38231e-05	0.833333	34980	2.4	1.75094	1.78911	0.203236
GCCCCGCG	4	7.68914e-05	2.68966	34980	1.48718	1.58753	1.77802	0.283627
AGATACTG	3	4.90077e-05	1.71429	34980	1.75	1.67885	1.77684	0.246552
TACAAAAA	3	4.90077e-05	1.71429	34980	1.75	1.67885	1.77684	0.246552
GAGGGTAA	3	4.90077e-05	1.71429	34980	1.75	1.67885	1.77684	0.246552
GCCAGAGG	3	4.90077e-05	1.71429	34980	1.75	1.67885	1.77684	0.246552
CGCCCTGG	3	4.90077e-05	1.71429	34980	1.75	1.67885	1.77684	0.246552
GAATTTCC	3	4.90077e-05	1.71429	34980	1.75	1.67885	1.77684	0.246552
CCCTCACG	3	4.90077e-05	1.71429	34980	1.75	1.67885	1.77684	0.246552
CCGTTTTC	3	4.90077e-05	1.71429	34980	1.75	1.67885	1.77684	0.246552
CTGCTCGC	3	4.90077e-05	1.71429	34980	1.75	1.67885	1.77684	0.246552
GTCTGACT	3	4.90077e-05	1.71429	34980	1.75	1.67885	1.77684	0.246552
CTTAATAA	3	4.90077e-05	1.71429	34980	1.75	1.67885	1.77684	0.246552
CGTCGGGG	3	4.90077e-05	1.71429	34980	1.75	1.67885	1.77684	0.246552
TTTTGCTG	3	4.90077e-05	1.71429	34980	1.75	1.67885	1.77684	0.246552
AGGCCTGA	3	4.90077e-05	1.71429	34980	1.75	1.67885	1.77684	0.246552
GGGACGGT	3	4.90077e-05	1.71429	34980	1.75	1.67885	1.77684	0.246552
CTTCCCAG	3	4.90077e-05	1.71429	34980	1.75	1.67885	1.77684	0.246552
GGCGAGAC	3	4.90077e-05	1.71429	34980	1.75	1.67885	1.77684	0.246552
GAAGATGA	4	7.69671e-05	2.69231	34980	1.48571	1.58358	1.77424	0.284211
AAGGCTGA	2	2.40739e-05	0.842105	34980	2.375	1.72999	1.76844	0.206415
TCAGCTCA	2	2.40739e-05	0.842105	34980	2.375	1.72999	1.76844	0.206415
ACTGGAGT	1	4.92893e-06	0.172414	34980	5.8	1.75786	1.76672	0.15837
GCTGCTGG	4	7.7187e-05	2.7	34980	1.48148	1.57217	1.7633	0.285905
GGGAGGAC	3	4.92893e-05	1.72414	34980	1.74	1.66166	1.7601	0.249161
ACGGGCCT	1	4.97178e-06	0.173913	34980	5.75	1.7492	1.75808	0.15963
CGGGGGAT	1	4.97178e-06	0.173913	34980	5.75	1.7492	1.75808	0.15963
TGGCCCGT	1	4.97178e-06	0.173913	34980	5.75	1.7492	1.75808	0.15963
AGGGTCCT	2	2.42563e-05	0.848485	34980	2.35714	1.7149	1.75354	0.208731
AGGGCGGT	2	2.433e-05	0.851064	34980	2.35	1.70883	1.74755	0.209668
TGGCCGAA	1	5.04491e-06	0.176471	34980	5.66667	1.7346	1.74352	0.161777
ACCGGCTG	1	5.04491e-06	0.176471	34980	5.66667	1.7346	1.74352	0.161777
CCGGGCCA	3	4.97178e-05	1.73913	34980	1.725	1.63568	1.73482	0.253138
ACAAGAGC	2	2.45038e-05	0.857143	34980	2.33333	1.6946	1.7335	0.211878
GGATCCAG	2	2.45038e-05	0.857143	34980	2.33333	1.6946	1.7335	0.211878
ACCTCCTC	2	2.45038e-05	0.857143	34980	2.33333	1.6946	1.7335	0.211878
CGGCCAGT	2	2.45038e-05	0.857143	34980	2.33333	1.6946	1.7335	0.211878
TTACAGCC	2	2.45038e-05	0.857143	34980	2.33333	1.6946	1.7335	0.211878
CAGGGTTC	2	2.45038e-05	0.857143	34980	2.33333	1.6946	1.7335	0.211878
ATTGGTGG	2	2.45038e-05	0.857143	34980	2.33333	1.6946	1.7335	0.211878
CCTCTAGC	2	2.45038e-05	0.857143	34980	2.33333	1.6946	1.7335	0.211878
GTAGAAGC	2	2.45038e-05	0.857143	34980	2.33333	1.6946	1.7335	0.211878
TCCATGCC	2	2.45038e-05	0.857143	34980	2.33333	1.6946	1.7335	0.211878
ATCAAACA	2	2.45038e-05	0.857143	34980	2.33333	1.6946	1.7335	0.211878
AGCTCCCT	2	2.45038e-05	0.857143	34980	2.33333	1.6946	1.7335	0.211878
GCTCTAGG	2	2.45038e-05	0.857143	34980	2.33333	1.6946	1.7335	0.211878
GACGGAAG	2	2.45038e-05	0.857143	34980	2.33333	1.6946	1.7335	0.211878
CTGTGGAC	2	2.45038e-05	0.857143	34980	2.33333	1.6946	1.7335	0.211878
GGGATTTA	2	2.45038e-05	0.857143	34980	2.33333	1.6946	1.7335	0.211878
AGTTTGCC	2	2.45038e-05	0.857143	34980	2.33333	1.6946	1.7335	0.211878
CCATGTGT	2	2.45038e-05	0.857143	34980	2.33333	1.6946	1.7335	0.211878
GAGCCAAG	2	2.45038e-05	0.857143	34980	2.33333	1.6946	1.7335	0.211878
GAGGGTTG	2	2.45038e-05	0.857143	34980	2.33333	1.6946	1.7335	0.211878
GGGACAGC	2	2.45038e-05	0.857143	34980	2.33333	1.6946	1.7335	0.211878
TGCTCAGA	2	2.45038e-05	0.857143	34980	2.33333	1.6946	1.7335	0.211878
AAAAGTGT	2	2.45038e-05	0.857143	34980	2.33333	1.6946	1.7335	0.211878
GTTGAAGC	2	2.45038e-05	0.857143	34980	2.33333	1.6946	1.7335	0.211878
CTTAAAAA	2	2.45038e-05	0.857143	34980	2.33333	1.6946	1.7335	0.211878
AATATTCT	2	2.45038e-05	0.857143	34980	2.33333	1.6946	1.7335	0.211878
TCGAGTCC	2	2.45038e-05	0.857143	34980	2.33333	1.6946	1.7335	0.211878
CACTAGGA	2	2.45038e-05	0.857143	34980	2.33333	1.6946	1.7335	0.211878
TGTTTGCG	2	2.45038e-05	0.857143	34980	2.33333	1.6946	1.7335	0.211878
CTGCACCT	2	2.45038e-05	0.857143	34980	2.33333	1.6946	1.7335	0.211878
GCACGGCC	2	2.45038e-05	0.857143	34980	2.33333	1.6946	1.7335	0.211878
GCCATGCA	2	2.45038e-05	0.857143	34980	2.33333	1.6946	1.7335	0.211878
AACTGAAG	2	2.45038e-05	0.857143	34980	2.33333	1.6946	1.7335	0.211878
GGTTTCTG	2	2.45038e-05	0.857143	34980	2.33333	1.6946	1.7335	0.211878
CGCTCTTG	2	2.45038e-05	0.857143	34980	2.33333	1.6946	1.7335	0.211878
TTCCACGC	2	2.45038e-05	0.857143	34980	2.33333	1.6946	1.7335	0.211878
CGCGAGTC	2	2.45038e-05	0.857143	34980	2.33333	1.6946	1.7335	0.211878
TACTCAGC	2	2.45038e-05	0.857143	34980	2.33333	1.6946	1.7335	0.211878
GATCCACG	2	2.45038e-05	0.857143	34980	2.33333	1.6946	1.7335	0.211878
TGAAAGAG	2	2.45038e-05	0.857143	34980	2.33333	1.6946	1.7335	0.211878
ATGGGTAA	2	2.45038e-05	0.857143	34980	2.33333	1.6946	1.7335	0.211878
AGCCCGGA	2	2.45038e-05	0.857143	34980	2.33333	1.6946	1.7335	0.211878
GACGAGGG	2	2.45038e-05	0.857143	34980	2.33333	1.6946	1.7335	0.211878
CATGCCGG	2	2.45038e-05	0.857143	34980	2.33333	1.6946	1.7335	0.211878
GACAAATG	2	2.45038e-05	0.857143	34980	2.33333	1.6946	1.7335	0.211878
CAGACCCG	2	2.45038e-05	0.857143	34980	2.33333	1.6946	1.7335	0.211878
AAGACCCT	2	2.45038e-05	0.857143	34980	2.33333	1.6946	1.7335	0.211878
GGAAGCCC	2	2.45038e-05	0.857143	34980	2.33333	1.6946	1.7335	0.211878
TAAATATA	2	2.45038e-05	0.857143	34980	2.33333	1.6946	1.7335	0.211878
CAGAAAGG	2	2.45038e-05	0.857143	34980	2.33333	1.6946	1.7335	0.211878
AGTTATGG	2	2.45038e-05	0.857143	34980	2.33333	1.6946	1.7335	0.211878
AAACACCA	2	2.45038e-05	0.857143	34980	2.33333	1.6946	1.7335	0.211878
CCACGGCA	2	2.45038e-05	0.857143	34980	2.33333	1.6946	1.7335	0.211878
CTTGCGGA	2	2.45038e-05	0.857143	34980	2.33333	1.6946	1.7335	0.211878
GCGCATCC	2	2.45038e-05	0.857143	34980	2.33333	1.6946	1.7335	0.211878
AGCGAGTT	2	2.45038e-05	0.857143	34980	2.33333	1.6946	1.7335	0.211878
CGCGAGAG	2	2.45038e-05	0.857143	34980	2.33333	1.6946	1.7335	0.211878
GTCACCAC	2	2.45038e-05	0.857143	34980	2.33333	1.6946	1.7335	0.211878
GAGTGCAC	2	2.45038e-05	0.857143	34980	2.33333	1.6946	1.7335	0.211878
GCGCCTGG	2	2.45038e-05	0.857143	34980	2.33333	1.6946	1.7335	0.211878
GCGGCGCC	5	0.000107896	3.77419	34980	1.32479	1.40626	1.7271	0.327141
AGGGTCTG	4	7.79666e-05	2.72727	34980	1.46667	1.53197	1.72477	0.291926
CGGGTCCG	4	7.79666e-05	2.72727	34980	1.46667	1.53197	1.72477	0.291926
GCTGAGGC	4	7.79666e-05	2.72727	34980	1.46667	1.53197	1.72477	0.291926
AGGAGCGT	3	5.00286e-05	1.75	34980	1.71429	1.61699	1.71663	0.256029
CAGAGGGT	3	5.00286e-05	1.75	34980	1.71429	1.61699	1.71663	0.256029
AGAGGCGC	3	5.00286e-05	1.75	34980	1.71429	1.61699	1.71663	0.256029
AGGGTGTC	3	5.00286e-05	1.75	34980	1.71429	1.61699	1.71663	0.256029
TTGGAAGA	3	5.00286e-05	1.75	34980	1.71429	1.61699	1.71663	0.256029
CGTCTGAG	3	5.00286e-05	1.75	34980	1.71429	1.61699	1.71663	0.256029
TCCCTCGC	3	5.00286e-05	1.75	34980	1.71429	1.61699	1.71663	0.256029
TCTTCAGC	3	5.00286e-05	1.75	34980	1.71429	1.61699	1.71663	0.256029
CGGGCAGG	3	5.00286e-05	1.75	34980	1.71429	1.61699	1.71663	0.256029
GTGGAAGG	3	5.00286e-05	1.75	34980	1.71429	1.61699	1.71663	0.256029
GGGTCAGC	3	5.00286e-05	1.75	34980	1.71429	1.61699	1.71663	0.256029
ACACACCA	3	5.00286e-05	1.75	34980	1.71429	1.61699	1.71663	0.256029
AGTCTCCC	6	0.000139762	4.88889	34980	1.22727	1.22877	1.71523	0.36455
AGAGGGGT	6	0.00010817	3.78378	34980	1.58571	2.76621	1.71514	0.182044
CACAAACG	1	5.19777e-06	0.181818	34980	5.5	1.70475	1.71375	0.166247
GCTCCGTA	1	5.19777e-06	0.181818	34980	5.5	1.70475	1.71375	0.166247
GTGGCAGA	1	5.19777e-06	0.181818	34980	5.5	1.70475	1.71375	0.166247
TGAAGAGT	1	5.19777e-06	0.181818	34980	5.5	1.70475	1.71375	0.166247
TGGGTCTA	1	5.19777e-06	0.181818	34980	5.5	1.70475	1.71375	0.166247
AGAGCTTT	1	5.19777e-06	0.181818	34980	5.5	1.70475	1.71375	0.166247
GCAGCACA	1	5.19777e-06	0.181818	34980	5.5	1.70475	1.71375	0.166247
TACTCCAA	1	5.19777e-06	0.181818	34980	5.5	1.70475	1.71375	0.166247
TAGAACTT	1	5.19777e-06	0.181818	34980	5.5	1.70475	1.71375	0.166247
ATCTCCAT	1	5.19777e-06	0.181818	34980	5.5	1.70475	1.71375	0.166247
CTCAGGAT	1	5.19777e-06	0.181818	34980	5.5	1.70475	1.71375	0.166247
ATCCAGCG	1	5.19777e-06	0.181818	34980	5.5	1.70475	1.71375	0.166247
GCACAGCG	1	5.19777e-06	0.181818	34980	5.5	1.70475	1.71375	0.166247
CCGTCTGG	1	5.19777e-06	0.181818	34980	5.5	1.70475	1.71375	0.166247
AGTTTTGT	1	5.19777e-06	0.181818	34980	5.5	1.70475	1.71375	0.166247
GACTGCCT	1	5.19777e-06	0.181818	34980	5.5	1.70475	1.71375	0.166247
GCTTTCTT	1	5.19777e-06	0.181818	34980	5.5	1.70475	1.71375	0.166247
TAGGAGAC	1	5.19777e-06	0.181818	34980	5.5	1.70475	1.71375	0.166247
CGAAGATC	1	5.19777e-06	0.181818	34980	5.5	1.70475	1.71375	0.166247
TCAGCACA	1	5.19777e-06	0.181818	34980	5.5	1.70475	1.71375	0.166247
ACAAGGGC	1	5.19777e-06	0.181818	34980	5.5	1.70475	1.71375	0.166247
AAGACAAT	1	5.19777e-06	0.181818	34980	5.5	1.70475	1.71375	0.166247
TATACTGT	1	5.19777e-06	0.181818	34980	5.5	1.70475	1.71375	0.166247
ACTCTCAT	1	5.19777e-06	0.181818	34980	5.5	1.70475	1.71375	0.166247
CCGCCGAT	1	5.19777e-06	0.181818	34980	5.5	1.70475	1.71375	0.166247
TGAGTGCT	1	5.19777e-06	0.181818	34980	5.5	1.70475	1.71375	0.166247
TGTCCAGA	1	5.19777e-06	0.181818	34980	5.5	1.70475	1.71375	0.166247
AGTCTCTT	1	5.19777e-06	0.181818	34980	5.5	1.70475	1.71375	0.166247
CCGCTTCG	1	5.19777e-06	0.181818	34980	5.5	1.70475	1.71375	0.166247
TTCTCTGA	1	5.19777e-06	0.181818	34980	5.5	1.70475	1.71375	0.166247
CGGCCGTC	1	5.19777e-06	0.181818	34980	5.5	1.70475	1.71375	0.166247
GGGGGGAC	4	7.83056e-05	2.73913	34980	1.46032	1.51462	1.70814	0.29455
GCGCAGCG	4	7.83056e-05	2.73913	34980	1.46032	1.51462	1.70814	0.29455
GGCGCAGG	4	7.83056e-05	2.73913	34980	1.46032	1.51462	1.70814	0.29455
CCTCCCAG	5	0.000108332	3.78947	34980	1.31944	1.38605	1.70806	0.330108
GAGGGGCA	3	5.02218e-05	1.75676	34980	1.70769	1.60543	1.70538	0.257828
CCCTTCCT	5	0.000108395	3.79167	34980	1.31868	1.38316	1.70534	0.330536
TCGGGTCA	2	2.48589e-05	0.869565	34980	2.3	1.66582	1.70511	0.216401
CGGCCCCG	6	0.000108436	3.7931	34980	1.58182	2.75145	1.70355	0.183416
CTCCTGGC	4	7.86164e-05	2.75	34980	1.45455	1.49877	1.69296	0.296958
GGGGGCTG	4	7.86164e-05	2.75	34980	1.45455	1.49877	1.69296	0.296958
AAGAGGAG	4	7.86164e-05	2.75	34980	1.45455	1.49877	1.69296	0.296958
GCCTTCCT	2	2.50143e-05	0.875	34980	2.28571	1.65336	1.69282	0.218383
AAGCTGGT	2	2.50143e-05	0.875	34980	2.28571	1.65336	1.69282	0.218383
TCCTGTCC	2	2.50143e-05	0.875	34980	2.28571	1.65336	1.69282	0.218383
CCTGTCCG	2	2.50143e-05	0.875	34980	2.28571	1.65336	1.69282	0.218383
AGCCCCCG	2	2.50143e-05	0.875	34980	2.28571	1.65336	1.69282	0.218383
CCTTCCTT	2	2.50143e-05	0.875	34980	2.28571	1.65336	1.69282	0.218383
CAGGCCGC	3	5.04491e-05	1.76471	34980	1.7	1.59188	1.6922	0.259947
CCGCGAGG	3	5.04491e-05	1.76471	34980	1.7	1.59188	1.6922	0.259947
GGCTCCCG	8	0.000208282	7.28571	34980	1.09804	0.748208	1.68499	0.443781
GTTTCCCC	1	5.36021e-06	0.1875	34980	5.33333	1.67398	1.68307	0.170971
CCCGCCAA	1	5.36021e-06	0.1875	34980	5.33333	1.67398	1.68307	0.170971
AGAGGCAC	1	5.36021e-06	0.1875	34980	5.33333	1.67398	1.68307	0.170971
CGGTCCTT	1	5.36021e-06	0.1875	34980	5.33333	1.67398	1.68307	0.170971
ACTGGCTT	1	5.36021e-06	0.1875	34980	5.33333	1.67398	1.68307	0.170971
TGCGGTGA	1	5.36021e-06	0.1875	34980	5.33333	1.67398	1.68307	0.170971
ATTCCGGA	1	5.36021e-06	0.1875	34980	5.33333	1.67398	1.68307	0.170971
ACTCGCCA	1	5.36021e-06	0.1875	34980	5.33333	1.67398	1.68307	0.170971
TCCCCTCA	3	5.07201e-05	1.77419	34980	1.69091	1.5758	1.67655	0.262476
ACGGCGCT	3	5.07201e-05	1.77419	34980	1.69091	1.5758	1.67655	0.262476
TCCAGCAT	2	2.52245e-05	0.882353	34980	2.26667	1.63662	1.67631	0.221067
GGGCGGAT	2	2.52245e-05	0.882353	34980	2.26667	1.63662	1.67631	0.221067
GCCCAGAA	2	2.52245e-05	0.882353	34980	2.26667	1.63662	1.67631	0.221067
TGTGCCCA	2	2.52245e-05	0.882353	34980	2.26667	1.63662	1.67631	0.221067
GCCAGCAC	2	2.52245e-05	0.882353	34980	2.26667	1.63662	1.67631	0.221067
CCCCCATT	3	5.08228e-05	1.77778	34980	1.6875	1.56974	1.67066	0.263435
AAGGGGGA	3	5.08228e-05	1.77778	34980	1.6875	1.56974	1.67066	0.263435
GGGGCAAG	3	5.08228e-05	1.77778	34980	1.6875	1.56974	1.67066	0.263435
TCGGGGTG	3	5.08228e-05	1.77778	34980	1.6875	1.56974	1.67066	0.263435
CGGCCGCC	3	5.08228e-05	1.77778	34980	1.6875	1.56974	1.67066	0.263435
AGAAAACG	3	5.08228e-05	1.77778	34980	1.6875	1.56974	1.67066	0.263435
CTGGAAAC	3	5.08228e-05	1.77778	34980	1.6875	1.56974	1.67066	0.263435
GCCTTGTG	4	5.08228e-05	1.77778	34980	2.25	3.24372	1.67066	0.10516
AGAAGTGG	3	5.08228e-05	1.77778	34980	1.6875	1.56974	1.67066	0.263435
TGGGACCG	3	5.08228e-05	1.77778	34980	1.6875	1.56974	1.67066	0.263435
ACCATTTT	3	5.08228e-05	1.77778	34980	1.6875	1.56974	1.67066	0.263435
AGTCCCGG	3	5.08228e-05	1.77778	34980	1.6875	1.56974	1.67066	0.263435
CCCTTGTC	3	5.08228e-05	1.77778	34980	1.6875	1.56974	1.67066	0.263435
AACCCGTG	3	5.08228e-05	1.77778	34980	1.6875	1.56974	1.67066	0.263435
TCGGGGAC	1	5.44528e-06	0.190476	34980	5.25	1.65823	1.66737	0.173435
AGCCTCCA	1	5.44528e-06	0.190476	34980	5.25	1.65823	1.66737	0.173435
CTCCCGCT	4	7.91661e-05	2.76923	34980	1.44444	1.4709	1.66626	0.301223
CGGGCCCA	4	7.91661e-05	2.76923	34980	1.44444	1.4709	1.66626	0.301223
TCACGTGA	4	7.91661e-05	2.76923	34980	1.44444	1.4709	1.66626	0.301223
GGGCTACC	4	7.91661e-05	2.76923	34980	1.44444	1.4709	1.66626	0.301223
AGGGAGAG	4	7.91661e-05	2.76923	34980	1.44444	1.4709	1.66626	0.301223
GCCATTTC	2	2.54113e-05	0.888889	34980	2.25	1.62186	1.66175	0.223454
CAGAGTGC	2	2.54113e-05	0.888889	34980	2.25	1.62186	1.66175	0.223454
TCCTGGTT	2	2.54113e-05	0.888889	34980	2.25	1.62186	1.66175	0.223454
GAGGGTCG	2	2.54113e-05	0.888889	34980	2.25	1.62186	1.66175	0.223454
CCCCGCGA	2	2.54113e-05	0.888889	34980	2.25	1.62186	1.66175	0.223454
CAGCAAGA	2	2.54113e-05	0.888889	34980	2.25	1.62186	1.66175	0.223454
TTTTGCCC	2	2.54113e-05	0.888889	34980	2.25	1.62186	1.66175	0.223454
AGGCAGTG	2	2.54113e-05	0.888889	34980	2.25	1.62186	1.66175	0.223454
CAGCAAGC	2	2.54113e-05	0.888889	34980	2.25	1.62186	1.66175	0.223454
TGGCCGCA	2	2.54113e-05	0.888889	34980	2.25	1.62186	1.66175	0.223454
CATCACGT	2	2.54113e-05	0.888889	34980	2.25	1.62186	1.66175	0.223454
TGCAAAAG	2	2.54113e-05	0.888889	34980	2.25	1.62186	1.66175	0.223454
GCGGCAAT	2	2.54113e-05	0.888889	34980	2.25	1.62186	1.66175	0.223454
CCTGGACT	2	2.54113e-05	0.888889	34980	2.25	1.62186	1.66175	0.223454
ATGTTGCG	2	2.54113e-05	0.888889	34980	2.25	1.62186	1.66175	0.223454
AACAGCCC	2	2.54113e-05	0.888889	34980	2.25	1.62186	1.66175	0.223454
GATCACGT	2	2.54113e-05	0.888889	34980	2.25	1.62186	1.66175	0.223454
ATCGGGTC	2	2.54113e-05	0.888889	34980	2.25	1.62186	1.66175	0.223454
CCTGACGC	2	2.54113e-05	0.888889	34980	2.25	1.62186	1.66175	0.223454
TCAGCCAA	2	2.54113e-05	0.888889	34980	2.25	1.62186	1.66175	0.223454
GCGACGGA	2	2.54113e-05	0.888889	34980	2.25	1.62186	1.66175	0.223454
GCCACGAC	2	2.54113e-05	0.888889	34980	2.25	1.62186	1.66175	0.223454
AGCGTCTC	2	2.54113e-05	0.888889	34980	2.25	1.62186	1.66175	0.223454
TCGCCAGC	2	2.54113e-05	0.888889	34980	2.25	1.62186	1.66175	0.223454
CCGACGGG	2	2.54113e-05	0.888889	34980	2.25	1.62186	1.66175	0.223454
GTGGGTCA	2	2.54113e-05	0.888889	34980	2.25	1.62186	1.66175	0.223454
CAAGTGAA	2	2.54113e-05	0.888889	34980	2.25	1.62186	1.66175	0.223454
CCTTTGGC	2	2.54113e-05	0.888889	34980	2.25	1.62186	1.66175	0.223454
ACCTGGTG	2	2.54113e-05	0.888889	34980	2.25	1.62186	1.66175	0.223454
AATCACGG	2	2.54113e-05	0.888889	34980	2.25	1.62186	1.66175	0.223454
CCCAAGCC	2	2.54113e-05	0.888889	34980	2.25	1.62186	1.66175	0.223454
TGAAGTGG	2	2.54113e-05	0.888889	34980	2.25	1.62186	1.66175	0.223454
ACTGTGAG	2	2.54113e-05	0.888889	34980	2.25	1.62186	1.66175	0.223454
ACCAGGAA	1	5.49766e-06	0.192308	34980	5.2	1.64866	1.65783	0.174948
ACCCACCT	1	5.49766e-06	0.192308	34980	5.2	1.64866	1.65783	0.174948
CGCCACCG	3	5.10495e-05	1.78571	34980	1.68	1.55638	1.65767	0.265554
CTGCGCGG	3	5.10495e-05	1.78571	34980	1.68	1.55638	1.65767	0.265554
GCCCACGC	3	5.10495e-05	1.78571	34980	1.68	1.55638	1.65767	0.265554
CACACAGA	3	5.10495e-05	1.78571	34980	1.68	1.55638	1.65767	0.265554
GGACTCCT	3	5.10495e-05	1.78571	34980	1.68	1.55638	1.65767	0.265554
TGGGAGGT	3	5.10929e-05	1.78723	34980	1.67857	1.55383	1.65518	0.26596
GCCGGCAG	4	7.94105e-05	2.77778	34980	1.44	1.45857	1.65446	0.303121
GCCCCTAG	4	7.94105e-05	2.77778	34980	1.44	1.45857	1.65446	0.303121
GGGACCAC	4	7.94105e-05	2.77778	34980	1.44	1.45857	1.65446	0.303121
AGGCAGGA	4	7.95486e-05	2.78261	34980	1.4375	1.45162	1.6478	0.304194
CCCGGGGC	5	0.000109953	3.84615	34980	1.3	1.31182	1.63814	0.341134
CCTGTAAT	2	2.5729e-05	0.9	34980	2.22222	1.59702	1.63725	0.227517
TCCCAAGT	2	2.5729e-05	0.9	34980	2.22222	1.59702	1.63725	0.227517
ATACTGCC	2	2.5729e-05	0.9	34980	2.22222	1.59702	1.63725	0.227517
GGGGTCGT	2	2.5729e-05	0.9	34980	2.22222	1.59702	1.63725	0.227517
TGCCCAAA	2	2.5729e-05	0.9	34980	2.22222	1.59702	1.63725	0.227517
CACTTCAT	2	2.5729e-05	0.9	34980	2.22222	1.59702	1.63725	0.227517
CGCTGAGT	2	2.5729e-05	0.9	34980	2.22222	1.59702	1.63725	0.227517
CCATCTCT	2	2.5729e-05	0.9	34980	2.22222	1.59702	1.63725	0.227517
ACCGGGTG	2	2.5729e-05	0.9	34980	2.22222	1.59702	1.63725	0.227517
AGGGCGCC	2	2.5729e-05	0.9	34980	2.22222	1.59702	1.63725	0.227517
GGACCCTG	2	2.5729e-05	0.9	34980	2.22222	1.59702	1.63725	0.227517
TTCCGGGG	2	2.5729e-05	0.9	34980	2.22222	1.59702	1.63725	0.227517
GGCCAAAT	2	2.5729e-05	0.9	34980	2.22222	1.59702	1.63725	0.227517
TCACCACG	2	2.5729e-05	0.9	34980	2.22222	1.59702	1.63725	0.227517
ACACCACT	2	2.5729e-05	0.9	34980	2.22222	1.59702	1.63725	0.227517
GCTACCCA	2	2.5729e-05	0.9	34980	2.22222	1.59702	1.63725	0.227517
CTGACAGC	2	2.5729e-05	0.9	34980	2.22222	1.59702	1.63725	0.227517
GTCATCAG	2	2.5729e-05	0.9	34980	2.22222	1.59702	1.63725	0.227517
ACTTCCGT	2	2.5729e-05	0.9	34980	2.22222	1.59702	1.63725	0.227517
CTGACGTC	2	2.5729e-05	0.9	34980	2.22222	1.59702	1.63725	0.227517
CAAATCCC	2	2.5729e-05	0.9	34980	2.22222	1.59702	1.63725	0.227517
CCCAGTTA	2	2.5729e-05	0.9	34980	2.22222	1.59702	1.63725	0.227517
AAAACCTT	2	2.5729e-05	0.9	34980	2.22222	1.59702	1.63725	0.227517
CGCATCCG	2	2.5729e-05	0.9	34980	2.22222	1.59702	1.63725	0.227517
TGACCCTT	2	2.5729e-05	0.9	34980	2.22222	1.59702	1.63725	0.227517
CTGTGGGC	2	2.5729e-05	0.9	34980	2.22222	1.59702	1.63725	0.227517
CACGGCCT	2	2.5729e-05	0.9	34980	2.22222	1.59702	1.63725	0.227517
ACTACCTT	2	2.5729e-05	0.9	34980	2.22222	1.59702	1.63725	0.227517
TTGGGCCC	2	2.5729e-05	0.9	34980	2.22222	1.59702	1.63725	0.227517
AGTAGAGA	2	2.5729e-05	0.9	34980	2.22222	1.59702	1.63725	0.227517
GCCCAAAC	2	2.5729e-05	0.9	34980	2.22222	1.59702	1.63725	0.227517
CGTTGCCA	3	5.1458e-05	1.8	34980	1.66667	1.53248	1.63442	0.269378
CGGAAGCG	3	5.1458e-05	1.8	34980	1.66667	1.53248	1.63442	0.269378
CGGTTAAG	3	5.1458e-05	1.8	34980	1.66667	1.53248	1.63442	0.269378
GTCCTCGC	3	5.1458e-05	1.8	34980	1.66667	1.53248	1.63442	0.269378
GGCTTGAA	3	5.1458e-05	1.8	34980	1.66667	1.53248	1.63442	0.269378
GAAGAGAG	3	5.1458e-05	1.8	34980	1.66667	1.53248	1.63442	0.269378
AGGAGGCT	3	5.1458e-05	1.8	34980	1.66667	1.53248	1.63442	0.269378
GCCTGCAG	3	5.1458e-05	1.8	34980	1.66667	1.53248	1.63442	0.269378
TCTTGCAC	3	5.1458e-05	1.8	34980	1.66667	1.53248	1.63442	0.269378
CAGGACCC	3	5.1458e-05	1.8	34980	1.66667	1.53248	1.63442	0.269378
GCTGCGCG	3	5.1458e-05	1.8	34980	1.66667	1.53248	1.63442	0.269378
GGCGGCAC	3	5.1458e-05	1.8	34980	1.66667	1.53248	1.63442	0.269378
CTGTAAAC	3	5.1458e-05	1.8	34980	1.66667	1.53248	1.63442	0.269378
GCGGAAGG	3	5.1458e-05	1.8	34980	1.66667	1.53248	1.63442	0.269378
GTGGCCGG	3	5.1458e-05	1.8	34980	1.66667	1.53248	1.63442	0.269378
TCCTCGCG	3	5.1458e-05	1.8	34980	1.66667	1.53248	1.63442	0.269378
CATTTGCC	3	5.1458e-05	1.8	34980	1.66667	1.53248	1.63442	0.269378
CTGAGAAA	3	5.1458e-05	1.8	34980	1.66667	1.53248	1.63442	0.269378
GCCGGGTC	3	5.1458e-05	1.8	34980	1.66667	1.53248	1.63442	0.269378
CCTCGGGT	3	5.1458e-05	1.8	34980	1.66667	1.53248	1.63442	0.269378
CCTTTGTC	3	5.1458e-05	1.8	34980	1.66667	1.53248	1.63442	0.269378
TCTTAACT	3	5.1458e-05	1.8	34980	1.66667	1.53248	1.63442	0.269378
CCGGGCTG	5	0.000110063	3.85	34980	1.2987	1.30682	1.63344	0.341884
GCGGCTGC	4	8.00457e-05	2.8	34980	1.42857	1.4267	1.62395	0.308061
CGCGCCTC	4	8.00457e-05	2.8	34980	1.42857	1.4267	1.62395	0.308061
GGGGGCCG	5	8.00457e-05	2.8	34980	1.78571	2.89909	1.62395	0.152316
TGGGCGCG	4	8.00457e-05	2.8	34980	1.42857	1.4267	1.62395	0.308061
CAGCCCGG	4	8.00457e-05	2.8	34980	1.42857	1.4267	1.62395	0.308061
AACGGACT	1	5.71755e-06	0.2	34980	5	1.60944	1.61872	0.18127
ATAGGGAC	1	5.71755e-06	0.2	34980	5	1.60944	1.61872	0.18127
GGACTGCT	1	5.71755e-06	0.2	34980	5	1.60944	1.61872	0.18127
GAGCAGCT	1	5.71755e-06	0.2	34980	5	1.60944	1.61872	0.18127
TAGCGCAA	1	5.71755e-06	0.2	34980	5	1.60944	1.61872	0.18127
GCACAGGG	1	5.71755e-06	0.2	34980	5	1.60944	1.61872	0.18127
GTTCGAGC	1	5.71755e-06	0.2	34980	5	1.60944	1.61872	0.18127
CTTACAGT	1	5.71755e-06	0.2	34980	5	1.60944	1.61872	0.18127
CCATTGTT	1	5.71755e-06	0.2	34980	5	1.60944	1.61872	0.18127
GCGCGATC	1	5.71755e-06	0.2	34980	5	1.60944	1.61872	0.18127
TTCTGTAT	1	5.71755e-06	0.2	34980	5	1.60944	1.61872	0.18127
TTAACTGT	1	5.71755e-06	0.2	34980	5	1.60944	1.61872	0.18127
ATGAGGAA	1	5.71755e-06	0.2	34980	5	1.60944	1.61872	0.18127
TCTCTTTT	1	5.71755e-06	0.2	34980	5	1.60944	1.61872	0.18127
GTTAAGCG	1	5.71755e-06	0.2	34980	5	1.60944	1.61872	0.18127
CCAACAGG	1	5.71755e-06	0.2	34980	5	1.60944	1.61872	0.18127
AACAGGGG	1	5.71755e-06	0.2	34980	5	1.60944	1.61872	0.18127
TAGAATAA	1	5.71755e-06	0.2	34980	5	1.60944	1.61872	0.18127
GGACCCAA	1	5.71755e-06	0.2	34980	5	1.60944	1.61872	0.18127
GGTCTTTC	1	5.71755e-06	0.2	34980	5	1.60944	1.61872	0.18127
CCACTCAC	1	5.71755e-06	0.2	34980	5	1.60944	1.61872	0.18127
GGTCTACT	1	5.71755e-06	0.2	34980	5	1.60944	1.61872	0.18127
ACGTGCGC	1	5.71755e-06	0.2	34980	5	1.60944	1.61872	0.18127
TTGCGTCT	1	5.71755e-06	0.2	34980	5	1.60944	1.61872	0.18127
ACCGCTCA	1	5.71755e-06	0.2	34980	5	1.60944	1.61872	0.18127
ACGTGGCA	1	5.71755e-06	0.2	34980	5	1.60944	1.61872	0.18127
TCAGGACA	1	5.71755e-06	0.2	34980	5	1.60944	1.61872	0.18127
TCGGACAT	1	5.71755e-06	0.2	34980	5	1.60944	1.61872	0.18127
TCGGAAGA	1	5.71755e-06	0.2	34980	5	1.60944	1.61872	0.18127
TGTTCAGA	1	5.71755e-06	0.2	34980	5	1.60944	1.61872	0.18127
TTGCCAAT	1	5.71755e-06	0.2	34980	5	1.60944	1.61872	0.18127
GTTGACCG	1	5.71755e-06	0.2	34980	5	1.60944	1.61872	0.18127
GTTGAGGA	1	5.71755e-06	0.2	34980	5	1.60944	1.61872	0.18127
GAGGAATC	1	5.71755e-06	0.2	34980	5	1.60944	1.61872	0.18127
ACCCGGCA	1	5.71755e-06	0.2	34980	5	1.60944	1.61872	0.18127
GTTGCGAA	1	5.71755e-06	0.2	34980	5	1.60944	1.61872	0.18127
AAGGAATT	1	5.71755e-06	0.2	34980	5	1.60944	1.61872	0.18127
TTCCTCGT	1	5.71755e-06	0.2	34980	5	1.60944	1.61872	0.18127
CCGAAAGG	1	5.71755e-06	0.2	34980	5	1.60944	1.61872	0.18127
ACTCGCTC	1	5.71755e-06	0.2	34980	5	1.60944	1.61872	0.18127
GGATCGCC	1	5.71755e-06	0.2	34980	5	1.60944	1.61872	0.18127
TAAACCTG	1	5.71755e-06	0.2	34980	5	1.60944	1.61872	0.18127
CCGAGATC	1	5.71755e-06	0.2	34980	5	1.60944	1.61872	0.18127
TGCTCGTA	1	5.71755e-06	0.2	34980	5	1.60944	1.61872	0.18127
TCTACCCT	1	5.71755e-06	0.2	34980	5	1.60944	1.61872	0.18127
CCCAAAGA	1	5.71755e-06	0.2	34980	5	1.60944	1.61872	0.18127
ATAAGCTA	1	5.71755e-06	0.2	34980	5	1.60944	1.61872	0.18127
TAGCGGCA	1	5.71755e-06	0.2	34980	5	1.60944	1.61872	0.18127
CTGTTAAG	1	5.71755e-06	0.2	34980	5	1.60944	1.61872	0.18127
TAAAGAAC	1	5.71755e-06	0.2	34980	5	1.60944	1.61872	0.18127
TCGTAGAC	1	5.71755e-06	0.2	34980	5	1.60944	1.61872	0.18127
TGTTGCCG	1	5.71755e-06	0.2	34980	5	1.60944	1.61872	0.18127
AAGAGGTC	1	5.71755e-06	0.2	34980	5	1.60944	1.61872	0.18127
GCACCCTG	1	5.71755e-06	0.2	34980	5	1.60944	1.61872	0.18127
TAATCGCA	1	5.71755e-06	0.2	34980	5	1.60944	1.61872	0.18127
AGTCTTTA	1	5.71755e-06	0.2	34980	5	1.60944	1.61872	0.18127
GCCGTTCA	1	5.71755e-06	0.2	34980	5	1.60944	1.61872	0.18127
CGCTTGAC	1	5.71755e-06	0.2	34980	5	1.60944	1.61872	0.18127
AAGCACGC	1	5.71755e-06	0.2	34980	5	1.60944	1.61872	0.18127
AGTACGCG	1	5.71755e-06	0.2	34980	5	1.60944	1.61872	0.18127
GTGAATTG	1	5.71755e-06	0.2	34980	5	1.60944	1.61872	0.18127
CGTAAGGG	1	5.71755e-06	0.2	34980	5	1.60944	1.61872	0.18127
CAGAGGAT	1	5.71755e-06	0.2	34980	5	1.60944	1.61872	0.18127
CAACTAAC	1	5.71755e-06	0.2	34980	5	1.60944	1.61872	0.18127
GGTTGCCC	1	5.71755e-06	0.2	34980	5	1.60944	1.61872	0.18127
CAACGAAT	1	5.71755e-06	0.2	34980	5	1.60944	1.61872	0.18127
CAACCCGA	1	5.71755e-06	0.2	34980	5	1.60944	1.61872	0.18127
GCTGGTGG	1	5.71755e-06	0.2	34980	5	1.60944	1.61872	0.18127
CAGATGTC	1	5.71755e-06	0.2	34980	5	1.60944	1.61872	0.18127
TAAAGTAC	1	5.71755e-06	0.2	34980	5	1.60944	1.61872	0.18127
AAACGCAC	1	5.71755e-06	0.2	34980	5	1.60944	1.61872	0.18127
CAACAGGG	1	5.71755e-06	0.2	34980	5	1.60944	1.61872	0.18127
GTAATAAG	1	5.71755e-06	0.2	34980	5	1.60944	1.61872	0.18127
TGAGGCTA	1	5.71755e-06	0.2	34980	5	1.60944	1.61872	0.18127
TCAGTCGG	1	5.71755e-06	0.2	34980	5	1.60944	1.61872	0.18127
CAAAGAAT	1	5.71755e-06	0.2	34980	5	1.60944	1.61872	0.18127
GTGCTTGT	1	5.71755e-06	0.2	34980	5	1.60944	1.61872	0.18127
GCTTAACG	1	5.71755e-06	0.2	34980	5	1.60944	1.61872	0.18127
CAAACCCG	1	5.71755e-06	0.2	34980	5	1.60944	1.61872	0.18127
AAAGAATA	1	5.71755e-06	0.2	34980	5	1.60944	1.61872	0.18127
TAAATGTG	1	5.71755e-06	0.2	34980	5	1.60944	1.61872	0.18127
GTAACTGG	1	5.71755e-06	0.2	34980	5	1.60944	1.61872	0.18127
TTTGAGCG	1	5.71755e-06	0.2	34980	5	1.60944	1.61872	0.18127
TACCAGTA	1	5.71755e-06	0.2	34980	5	1.60944	1.61872	0.18127
ACGATCTT	1	5.71755e-06	0.2	34980	5	1.60944	1.61872	0.18127
GTGGGCTC	1	5.71755e-06	0.2	34980	5	1.60944	1.61872	0.18127
TGACCGTC	1	5.71755e-06	0.2	34980	5	1.60944	1.61872	0.18127
TACCCCTA	1	5.71755e-06	0.2	34980	5	1.60944	1.61872	0.18127
TGAATGGT	1	5.71755e-06	0.2	34980	5	1.60944	1.61872	0.18127
GTAAGCTG	1	5.71755e-06	0.2	34980	5	1.60944	1.61872	0.18127
CAATGCAT	1	5.71755e-06	0.2	34980	5	1.60944	1.61872	0.18127
CAAGTCTA	1	5.71755e-06	0.2	34980	5	1.60944	1.61872	0.18127
CAAGGTTG	1	5.71755e-06	0.2	34980	5	1.60944	1.61872	0.18127
ACCTTTTT	1	5.71755e-06	0.2	34980	5	1.60944	1.61872	0.18127
TCATCTCA	1	5.71755e-06	0.2	34980	5	1.60944	1.61872	0.18127
TTACTGCA	1	5.71755e-06	0.2	34980	5	1.60944	1.61872	0.18127
GCAAGATA	1	5.71755e-06	0.2	34980	5	1.60944	1.61872	0.18127
CAACTTCT	1	5.71755e-06	0.2	34980	5	1.60944	1.61872	0.18127
TTTTGAGC	1	5.71755e-06	0.2	34980	5	1.60944	1.61872	0.18127
AAAGTCTG	1	5.71755e-06	0.2	34980	5	1.60944	1.61872	0.18127
GACTTAAG	1	5.71755e-06	0.2	34980	5	1.60944	1.61872	0.18127
TGATGCCG	1	5.71755e-06	0.2	34980	5	1.60944	1.61872	0.18127
TGATGCTC	1	5.71755e-06	0.2	34980	5	1.60944	1.61872	0.18127
CAGTTGAT	1	5.71755e-06	0.2	34980	5	1.60944	1.61872	0.18127
TCTGGTGC	1	5.71755e-06	0.2	34980	5	1.60944	1.61872	0.18127
TGATTGTA	1	5.71755e-06	0.2	34980	5	1.60944	1.61872	0.18127
TGATTTAC	1	5.71755e-06	0.2	34980	5	1.60944	1.61872	0.18127
AAATCGCG	1	5.71755e-06	0.2	34980	5	1.60944	1.61872	0.18127
ATGGTTTC	1	5.71755e-06	0.2	34980	5	1.60944	1.61872	0.18127
CATCCAAT	1	5.71755e-06	0.2	34980	5	1.60944	1.61872	0.18127
ATGGGCGA	1	5.71755e-06	0.2	34980	5	1.60944	1.61872	0.18127
ACCGTTCT	1	5.71755e-06	0.2	34980	5	1.60944	1.61872	0.18127
AAATGGTT	1	5.71755e-06	0.2	34980	5	1.60944	1.61872	0.18127
CGGAGTTT	1	5.71755e-06	0.2	34980	5	1.60944	1.61872	0.18127
TGCAAGAA	1	5.71755e-06	0.2	34980	5	1.60944	1.61872	0.18127
AAATTCTT	1	5.71755e-06	0.2	34980	5	1.60944	1.61872	0.18127
CAGCGCAT	1	5.71755e-06	0.2	34980	5	1.60944	1.61872	0.18127
TCATTGTC	1	5.71755e-06	0.2	34980	5	1.60944	1.61872	0.18127
GAAGCCTG	1	5.71755e-06	0.2	34980	5	1.60944	1.61872	0.18127
GGTGTTTC	1	5.71755e-06	0.2	34980	5	1.60944	1.61872	0.18127
GGTGTTTA	1	5.71755e-06	0.2	34980	5	1.60944	1.61872	0.18127
AAAGCCGA	1	5.71755e-06	0.2	34980	5	1.60944	1.61872	0.18127
ACCTGAAT	1	5.71755e-06	0.2	34980	5	1.60944	1.61872	0.18127
ACGGACAC	1	5.71755e-06	0.2	34980	5	1.60944	1.61872	0.18127
AAAGCCTA	1	5.71755e-06	0.2	34980	5	1.60944	1.61872	0.18127
ATTTCACG	1	5.71755e-06	0.2	34980	5	1.60944	1.61872	0.18127
GCGGTCAT	1	5.71755e-06	0.2	34980	5	1.60944	1.61872	0.18127
TACGTAGC	1	5.71755e-06	0.2	34980	5	1.60944	1.61872	0.18127
TCATTTCT	1	5.71755e-06	0.2	34980	5	1.60944	1.61872	0.18127
AAAGGACT	1	5.71755e-06	0.2	34980	5	1.60944	1.61872	0.18127
ATTGCACT	1	5.71755e-06	0.2	34980	5	1.60944	1.61872	0.18127
TTGTAAAG	1	5.71755e-06	0.2	34980	5	1.60944	1.61872	0.18127
TGATCGCA	1	5.71755e-06	0.2	34980	5	1.60944	1.61872	0.18127
GCTTTGCC	1	5.71755e-06	0.2	34980	5	1.60944	1.61872	0.18127
CGACTACT	1	5.71755e-06	0.2	34980	5	1.60944	1.61872	0.18127
CGTGCTTG	1	5.71755e-06	0.2	34980	5	1.60944	1.61872	0.18127
TAAGAATG	1	5.71755e-06	0.2	34980	5	1.60944	1.61872	0.18127
CTATTCAC	1	5.71755e-06	0.2	34980	5	1.60944	1.61872	0.18127
AGATTTCT	1	5.71755e-06	0.2	34980	5	1.60944	1.61872	0.18127
TAAGAGAA	1	5.71755e-06	0.2	34980	5	1.60944	1.61872	0.18127
AGCACACG	1	5.71755e-06	0.2	34980	5	1.60944	1.61872	0.18127
TAACCTGG	1	5.71755e-06	0.2	34980	5	1.60944	1.61872	0.18127
GGCCTTAA	1	5.71755e-06	0.2	34980	5	1.60944	1.61872	0.18127
ACAACCGG	1	5.71755e-06	0.2	34980	5	1.60944	1.61872	0.18127
TGTCCGAC	1	5.71755e-06	0.2	34980	5	1.60944	1.61872	0.18127
GTCTAAGT	1	5.71755e-06	0.2	34980	5	1.60944	1.61872	0.18127
CCTTGGAT	1	5.71755e-06	0.2	34980	5	1.60944	1.61872	0.18127
ACAAACGA	1	5.71755e-06	0.2	34980	5	1.60944	1.61872	0.18127
TGGCATCG	1	5.71755e-06	0.2	34980	5	1.60944	1.61872	0.18127
CCTTAACA	1	5.71755e-06	0.2	34980	5	1.60944	1.61872	0.18127
TATGCTTA	1	5.71755e-06	0.2	34980	5	1.60944	1.61872	0.18127
CCTACACC	1	5.71755e-06	0.2	34980	5	1.60944	1.61872	0.18127
TATGTCTG	1	5.71755e-06	0.2	34980	5	1.60944	1.61872	0.18127
AGCTTGAG	1	5.71755e-06	0.2	34980	5	1.60944	1.61872	0.18127
CGTCTATC	1	5.71755e-06	0.2	34980	5	1.60944	1.61872	0.18127
AGCTCTGA	1	5.71755e-06	0.2	34980	5	1.60944	1.61872	0.18127
GGCATGAC	1	5.71755e-06	0.2	34980	5	1.60944	1.61872	0.18127
GAGTAATC	1	5.71755e-06	0.2	34980	5	1.60944	1.61872	0.18127
AGCTAGCG	1	5.71755e-06	0.2	34980	5	1.60944	1.61872	0.18127
TTTTGTTT	1	5.71755e-06	0.2	34980	5	1.60944	1.61872	0.18127
TATTTCAT	1	5.71755e-06	0.2	34980	5	1.60944	1.61872	0.18127
AATGGGTC	1	5.71755e-06	0.2	34980	5	1.60944	1.61872	0.18127
CCTGCCAT	1	5.71755e-06	0.2	34980	5	1.60944	1.61872	0.18127
TCCGCTTG	1	5.71755e-06	0.2	34980	5	1.60944	1.61872	0.18127
GTTTGACA	1	5.71755e-06	0.2	34980	5	1.60944	1.61872	0.18127
TAACCGGT	1	5.71755e-06	0.2	34980	5	1.60944	1.61872	0.18127
TCAAACTT	1	5.71755e-06	0.2	34980	5	1.60944	1.61872	0.18127
CGTTTGAC	1	5.71755e-06	0.2	34980	5	1.60944	1.61872	0.18127
TGTACTGT	1	5.71755e-06	0.2	34980	5	1.60944	1.61872	0.18127
ACATCTCG	1	5.71755e-06	0.2	34980	5	1.60944	1.61872	0.18127
TAAAACCG	1	5.71755e-06	0.2	34980	5	1.60944	1.61872	0.18127
AGAATGGC	1	5.71755e-06	0.2	34980	5	1.60944	1.61872	0.18127
TGTACCCT	1	5.71755e-06	0.2	34980	5	1.60944	1.61872	0.18127
CTAAGCTT	1	5.71755e-06	0.2	34980	5	1.60944	1.61872	0.18127
CTAAGGTG	1	5.71755e-06	0.2	34980	5	1.60944	1.61872	0.18127
TGGCTTAC	1	5.71755e-06	0.2	34980	5	1.60944	1.61872	0.18127
TTCCGTTG	1	5.71755e-06	0.2	34980	5	1.60944	1.61872	0.18127
CGCACTGC	1	5.71755e-06	0.2	34980	5	1.60944	1.61872	0.18127
CGTTCCCT	1	5.71755e-06	0.2	34980	5	1.60944	1.61872	0.18127
TCACTCAA	1	5.71755e-06	0.2	34980	5	1.60944	1.61872	0.18127
AGACTGAG	1	5.71755e-06	0.2	34980	5	1.60944	1.61872	0.18127
CGCACAAA	1	5.71755e-06	0.2	34980	5	1.60944	1.61872	0.18127
GCAGACGT	1	5.71755e-06	0.2	34980	5	1.60944	1.61872	0.18127
CGACTGCG	1	5.71755e-06	0.2	34980	5	1.60944	1.61872	0.18127
AGATATAC	1	5.71755e-06	0.2	34980	5	1.60944	1.61872	0.18127
AGAGTTCC	1	5.71755e-06	0.2	34980	5	1.60944	1.61872	0.18127
GATCACCT	1	5.71755e-06	0.2	34980	5	1.60944	1.61872	0.18127
AGAGGATC	1	5.71755e-06	0.2	34980	5	1.60944	1.61872	0.18127
GCAGGTTG	1	5.71755e-06	0.2	34980	5	1.60944	1.61872	0.18127
ACAGAACT	1	5.71755e-06	0.2	34980	5	1.60944	1.61872	0.18127
TCACCTCA	1	5.71755e-06	0.2	34980	5	1.60944	1.61872	0.18127
ACAGACAT	1	5.71755e-06	0.2	34980	5	1.60944	1.61872	0.18127
CGATATAG	1	5.71755e-06	0.2	34980	5	1.60944	1.61872	0.18127
CGATGCCG	1	5.71755e-06	0.2	34980	5	1.60944	1.61872	0.18127
CGATTCTA	1	5.71755e-06	0.2	34980	5	1.60944	1.61872	0.18127
GCAGACCG	1	5.71755e-06	0.2	34980	5	1.60944	1.61872	0.18127
CGATTGTG	1	5.71755e-06	0.2	34980	5	1.60944	1.61872	0.18127
CGATTTCG	1	5.71755e-06	0.2	34980	5	1.60944	1.61872	0.18127
ACAGGAAA	1	5.71755e-06	0.2	34980	5	1.60944	1.61872	0.18127
CGCAAGAT	1	5.71755e-06	0.2	34980	5	1.60944	1.61872	0.18127
GGCACACA	1	5.71755e-06	0.2	34980	5	1.60944	1.61872	0.18127
TTGGAGTA	1	5.71755e-06	0.2	34980	5	1.60944	1.61872	0.18127
TAACCAAT	1	5.71755e-06	0.2	34980	5	1.60944	1.61872	0.18127
ACTGCATA	1	5.71755e-06	0.2	34980	5	1.60944	1.61872	0.18127
TATCTTGA	1	5.71755e-06	0.2	34980	5	1.60944	1.61872	0.18127
GTCCACAC	1	5.71755e-06	0.2	34980	5	1.60944	1.61872	0.18127
TATCTTAG	1	5.71755e-06	0.2	34980	5	1.60944	1.61872	0.18127
GTATTCAA	1	5.71755e-06	0.2	34980	5	1.60944	1.61872	0.18127
AAGTTCAA	1	5.71755e-06	0.2	34980	5	1.60944	1.61872	0.18127
GGCAAGAC	1	5.71755e-06	0.2	34980	5	1.60944	1.61872	0.18127
TTGACGTG	1	5.71755e-06	0.2	34980	5	1.60944	1.61872	0.18127
GTTGTTCG	1	5.71755e-06	0.2	34980	5	1.60944	1.61872	0.18127
GCCCAATT	1	5.71755e-06	0.2	34980	5	1.60944	1.61872	0.18127
TTGGAGTC	1	5.71755e-06	0.2	34980	5	1.60944	1.61872	0.18127
GGATTCTT	1	5.71755e-06	0.2	34980	5	1.60944	1.61872	0.18127
GGGAAACC	1	5.71755e-06	0.2	34980	5	1.60944	1.61872	0.18127
GGGTGCAG	1	5.71755e-06	0.2	34980	5	1.60944	1.61872	0.18127
GGGTGGGT	5	0.000110408	3.86207	34980	1.29464	1.29117	1.61871	0.344236
GCGCGGTG	2	2.59889e-05	0.909091	34980	2.2	1.57691	1.61743	0.230845
TTTTCCTA	2	2.59889e-05	0.909091	34980	2.2	1.57691	1.61743	0.230845
GCCGGGAC	2	2.59889e-05	0.909091	34980	2.2	1.57691	1.61743	0.230845
AAAAATAA	2	2.59889e-05	0.909091	34980	2.2	1.57691	1.61743	0.230845
ACCCCAGC	2	2.59889e-05	0.909091	34980	2.2	1.57691	1.61743	0.230845
GCTGCACG	2	2.59889e-05	0.909091	34980	2.2	1.57691	1.61743	0.230845
AAGATGAC	2	2.59889e-05	0.909091	34980	2.2	1.57691	1.61743	0.230845
GGTGGTGA	2	2.59889e-05	0.909091	34980	2.2	1.57691	1.61743	0.230845
CTGCAGAT	2	2.59889e-05	0.909091	34980	2.2	1.57691	1.61743	0.230845
CCCACCTG	2	2.59889e-05	0.909091	34980	2.2	1.57691	1.61743	0.230845
TAAGGGAA	2	2.59889e-05	0.909091	34980	2.2	1.57691	1.61743	0.230845
CTCCGTCT	2	2.59889e-05	0.909091	34980	2.2	1.57691	1.61743	0.230845
CCCCCAGA	2	2.59889e-05	0.909091	34980	2.2	1.57691	1.61743	0.230845
CGGACTCC	2	2.59889e-05	0.909091	34980	2.2	1.57691	1.61743	0.230845
GCAGTGGT	2	2.59889e-05	0.909091	34980	2.2	1.57691	1.61743	0.230845
AGGGTTTG	2	2.59889e-05	0.909091	34980	2.2	1.57691	1.61743	0.230845
AAGGAGAA	2	2.59889e-05	0.909091	34980	2.2	1.57691	1.61743	0.230845
GTTCCTCC	2	2.59889e-05	0.909091	34980	2.2	1.57691	1.61743	0.230845
AGGGCTGT	2	2.59889e-05	0.909091	34980	2.2	1.57691	1.61743	0.230845
ACGCTGGG	2	2.59889e-05	0.909091	34980	2.2	1.57691	1.61743	0.230845
CGCGCAGA	2	2.61019e-05	0.913043	34980	2.19048	1.56824	1.60887	0.232293
AGGAGCCT	2	2.61019e-05	0.913043	34980	2.19048	1.56824	1.60887	0.232293
GCCGGCCG	4	8.04031e-05	2.8125	34980	1.42222	1.40888	1.60689	0.310843
CCTCTCCA	5	8.04031e-05	2.8125	34980	1.77778	2.87682	1.60689	0.154268
CAGTGAGC	3	5.19777e-05	1.81818	34980	1.65	1.50233	1.60511	0.274251
CGTGGTGG	3	5.19777e-05	1.81818	34980	1.65	1.50233	1.60511	0.274251
GACAGCTC	3	5.19777e-05	1.81818	34980	1.65	1.50233	1.60511	0.274251
CTGGCAGC	3	5.19777e-05	1.81818	34980	1.65	1.50233	1.60511	0.274251
AGATGAGA	3	5.19777e-05	1.81818	34980	1.65	1.50233	1.60511	0.274251
AGCACATC	3	5.19777e-05	1.81818	34980	1.65	1.50233	1.60511	0.274251
GGGGACTT	3	5.19777e-05	1.81818	34980	1.65	1.50233	1.60511	0.274251
CAAGGGGC	3	5.19777e-05	1.81818	34980	1.65	1.50233	1.60511	0.274251
GCGTCTGA	3	5.19777e-05	1.81818	34980	1.65	1.50233	1.60511	0.274251
ACAACTCT	3	5.19777e-05	1.81818	34980	1.65	1.50233	1.60511	0.274251
AGTCCAGC	3	5.19777e-05	1.81818	34980	1.65	1.50233	1.60511	0.274251
CACTTTCA	3	5.19777e-05	1.81818	34980	1.65	1.50233	1.60511	0.274251
AAAGGGAG	3	5.19777e-05	1.81818	34980	1.65	1.50233	1.60511	0.274251
GGAGAGTG	3	5.19777e-05	1.81818	34980	1.65	1.50233	1.60511	0.274251
TGCCAGGG	3	5.19777e-05	1.81818	34980	1.65	1.50233	1.60511	0.274251
CGGAGACC	3	5.19777e-05	1.81818	34980	1.65	1.50233	1.60511	0.274251
GAGATGAG	3	5.19777e-05	1.81818	34980	1.65	1.50233	1.60511	0.274251
CCAGAAGT	3	5.19777e-05	1.81818	34980	1.65	1.50233	1.60511	0.274251
AGCCAGGC	3	5.19777e-05	1.81818	34980	1.65	1.50233	1.60511	0.274251
CCTGGGAG	3	5.19777e-05	1.81818	34980	1.65	1.50233	1.60511	0.274251
AGCCCGCG	2	2.62055e-05	0.916667	34980	2.18182	1.56032	1.60106	0.233621
CGCCGGGG	3	5.22038e-05	1.82609	34980	1.64286	1.48931	1.59246	0.276374
GTGCCCCC	4	8.07184e-05	2.82353	34980	1.41667	1.39323	1.59191	0.3133
CCGGCCGC	6	0.000142939	5	34980	1.2	1.09393	1.59047	0.384039
CGGGGCTC	8	0.000142939	5	34980	1.6	3.76003	1.59047	0.133357
AGAGGCGG	6	0.000142939	5	34980	1.2	1.09393	1.59047	0.384039
GAGCCAGA	2	2.63887e-05	0.923077	34980	2.16667	1.54638	1.58732	0.235971
CCGGAGAG	2	2.63887e-05	0.923077	34980	2.16667	1.54638	1.58732	0.235971
ACGCTCTC	2	2.63887e-05	0.923077	34980	2.16667	1.54638	1.58732	0.235971
TGGCTGCT	2	2.63887e-05	0.923077	34980	2.16667	1.54638	1.58732	0.235971
TGGTGCCA	2	2.63887e-05	0.923077	34980	2.16667	1.54638	1.58732	0.235971
GTCAGCTG	2	2.63887e-05	0.923077	34980	2.16667	1.54638	1.58732	0.235971
GCACGTGG	2	2.63887e-05	0.923077	34980	2.16667	1.54638	1.58732	0.235971
CAGACAGT	2	2.63887e-05	0.923077	34980	2.16667	1.54638	1.58732	0.235971
TGGGCCCC	2	2.63887e-05	0.923077	34980	2.16667	1.54638	1.58732	0.235971
CGCTTCTC	2	2.63887e-05	0.923077	34980	2.16667	1.54638	1.58732	0.235971
TCCCGCTG	2	2.63887e-05	0.923077	34980	2.16667	1.54638	1.58732	0.235971
GTCGGGCG	2	2.63887e-05	0.923077	34980	2.16667	1.54638	1.58732	0.235971
TCCCCCCA	2	2.63887e-05	0.923077	34980	2.16667	1.54638	1.58732	0.235971
GGCTACTG	2	2.63887e-05	0.923077	34980	2.16667	1.54638	1.58732	0.235971
CGCGCTCT	2	2.63887e-05	0.923077	34980	2.16667	1.54638	1.58732	0.235971
GGAGCGCA	2	2.63887e-05	0.923077	34980	2.16667	1.54638	1.58732	0.235971
ACAAGGCA	2	2.63887e-05	0.923077	34980	2.16667	1.54638	1.58732	0.235971
GGCTTCTG	2	2.63887e-05	0.923077	34980	2.16667	1.54638	1.58732	0.235971
CACCACTT	2	2.63887e-05	0.923077	34980	2.16667	1.54638	1.58732	0.235971
GAGGGACT	2	2.63887e-05	0.923077	34980	2.16667	1.54638	1.58732	0.235971
TGAGAAAC	2	2.63887e-05	0.923077	34980	2.16667	1.54638	1.58732	0.235971
GCGAGGAA	2	2.63887e-05	0.923077	34980	2.16667	1.54638	1.58732	0.235971
AGGCTCGC	2	2.63887e-05	0.923077	34980	2.16667	1.54638	1.58732	0.235971
TCCAGACA	2	2.63887e-05	0.923077	34980	2.16667	1.54638	1.58732	0.235971
CTGAGACA	5	0.000111175	3.88889	34980	1.28571	1.25657	1.58614	0.349466
CGCCGCTC	5	0.000111175	3.88889	34980	1.28571	1.25657	1.58614	0.349466
ACCGGGCG	1	5.91472e-06	0.206897	34980	4.83333	1.57554	1.58493	0.186897
TGGGAGCC	2	2.64702e-05	0.925926	34980	2.16	1.54022	1.58125	0.237016
AGGGAGCA	2	2.64702e-05	0.925926	34980	2.16	1.54022	1.58125	0.237016
AGGGACCA	2	2.64702e-05	0.925926	34980	2.16	1.54022	1.58125	0.237016
CGCCCGCG	3	5.24108e-05	1.83333	34980	1.63636	1.47743	1.58091	0.278319
GTCCGGCA	1	5.95577e-06	0.208333	34980	4.8	1.56862	1.57803	0.188064
TCCTTCCA	1	5.95577e-06	0.208333	34980	4.8	1.56862	1.57803	0.188064
AGCTGGGG	4	8.11275e-05	2.83784	34980	1.40952	1.37301	1.57257	0.316491
CGGCGAGT	1	6.01847e-06	0.210526	34980	4.75	1.55814	1.56759	0.189843
ACCGGAGT	1	6.01847e-06	0.210526	34980	4.75	1.55814	1.56759	0.189843
GCAGCTCT	1	6.01847e-06	0.210526	34980	4.75	1.55814	1.56759	0.189843
TCCCTCTT	1	6.01847e-06	0.210526	34980	4.75	1.55814	1.56759	0.189843
ACGGGTGA	1	6.01847e-06	0.210526	34980	4.75	1.55814	1.56759	0.189843
TCAGCTGT	1	6.01847e-06	0.210526	34980	4.75	1.55814	1.56759	0.189843
CCCATCCG	3	5.26618e-05	1.84211	34980	1.62857	1.46311	1.56699	0.280679
AAGGGAAG	3	5.26618e-05	1.84211	34980	1.62857	1.46311	1.56699	0.280679
CGCTGGCC	3	5.26618e-05	1.84211	34980	1.62857	1.46311	1.56699	0.280679
TGCCCACC	3	5.26618e-05	1.84211	34980	1.62857	1.46311	1.56699	0.280679
CCGGGTGG	4	8.12496e-05	2.84211	34980	1.40741	1.367	1.56682	0.317443
ACAGGGCC	2	2.66819e-05	0.933333	34980	2.14286	1.52428	1.56554	0.239734
TAGGTGGG	2	2.66819e-05	0.933333	34980	2.14286	1.52428	1.56554	0.239734
CCGTGGCG	2	2.66819e-05	0.933333	34980	2.14286	1.52428	1.56554	0.239734
GCCAGCCT	3	5.27773e-05	1.84615	34980	1.625	1.45652	1.56059	0.281765
CCCAGGGT	3	5.27773e-05	1.84615	34980	1.625	1.45652	1.56059	0.281765
CCCAGGTA	3	5.27773e-05	1.84615	34980	1.625	1.45652	1.56059	0.281765
TTTCCGCC	3	5.27773e-05	1.84615	34980	1.625	1.45652	1.56059	0.281765
CCCACCGC	3	5.27773e-05	1.84615	34980	1.625	1.45652	1.56059	0.281765
CTGGCCCC	3	5.27773e-05	1.84615	34980	1.625	1.45652	1.56059	0.281765
GGAAGCGG	3	5.27773e-05	1.84615	34980	1.625	1.45652	1.56059	0.281765
GGAAGCTC	3	5.27773e-05	1.84615	34980	1.625	1.45652	1.56059	0.281765
CCTGAGCC	3	5.27773e-05	1.84615	34980	1.625	1.45652	1.56059	0.281765
GAGACAGA	3	5.27773e-05	1.84615	34980	1.625	1.45652	1.56059	0.281765
CCAAGGAC	3	5.27773e-05	1.84615	34980	1.625	1.45652	1.56059	0.281765
GCACTTCC	3	5.27773e-05	1.84615	34980	1.625	1.45652	1.56059	0.281765
CCCCGGGC	6	0.00011181	3.91111	34980	1.53409	2.56763	1.55934	0.201126
CGCTCGCG	2	2.6801e-05	0.9375	34980	2.13333	1.51537	1.55676	0.241264
CCCCCTGT	2	2.6801e-05	0.9375	34980	2.13333	1.51537	1.55676	0.241264
GCGGCCTA	1	6.12596e-06	0.214286	34980	4.66667	1.54045	1.54995	0.192883
CGACCCCT	1	6.12596e-06	0.214286	34980	4.66667	1.54045	1.54995	0.192883
GACTTCCA	1	6.12596e-06	0.214286	34980	4.66667	1.54045	1.54995	0.192883
AGTCGGGT	1	6.12596e-06	0.214286	34980	4.66667	1.54045	1.54995	0.192883
CGACAGGA	1	6.12596e-06	0.214286	34980	4.66667	1.54045	1.54995	0.192883
TACCCTCG	1	6.12596e-06	0.214286	34980	4.66667	1.54045	1.54995	0.192883
CCAGGCGT	1	6.12596e-06	0.214286	34980	4.66667	1.54045	1.54995	0.192883
CACTGGAC	1	6.12596e-06	0.214286	34980	4.66667	1.54045	1.54995	0.192883
TTGCGCAT	1	6.12596e-06	0.214286	34980	4.66667	1.54045	1.54995	0.192883
CTCGGGGA	1	6.12596e-06	0.214286	34980	4.66667	1.54045	1.54995	0.192883
AGCTCGGT	1	6.12596e-06	0.214286	34980	4.66667	1.54045	1.54995	0.192883
TACTGGAT	1	6.12596e-06	0.214286	34980	4.66667	1.54045	1.54995	0.192883
AAGCGGAC	1	6.12596e-06	0.214286	34980	4.66667	1.54045	1.54995	0.192883
AAAGGAGG	2	2.69061e-05	0.941176	34980	2.125	1.50754	1.54905	0.242614
GTCAGCCA	2	2.69061e-05	0.941176	34980	2.125	1.50754	1.54905	0.242614
CGCAGGAT	2	2.69061e-05	0.941176	34980	2.125	1.50754	1.54905	0.242614
GTCAGCCC	2	2.69061e-05	0.941176	34980	2.125	1.50754	1.54905	0.242614
AGCAGGAA	2	2.69061e-05	0.941176	34980	2.125	1.50754	1.54905	0.242614
CCCAGCAA	2	2.69061e-05	0.941176	34980	2.125	1.50754	1.54905	0.242614
CCCACGCC	4	8.16792e-05	2.85714	34980	1.4	1.34589	1.54663	0.320797
CTGCGCAG	4	8.16792e-05	2.85714	34980	1.4	1.34589	1.54663	0.320797
TCAGCTTC	4	8.16792e-05	2.85714	34980	1.4	1.34589	1.54663	0.320797
GCTCTCGG	4	8.16792e-05	2.85714	34980	1.4	1.34589	1.54663	0.320797
AGGACAGG	4	8.16792e-05	2.85714	34980	1.4	1.34589	1.54663	0.320797
CGTGGAGG	4	8.16792e-05	2.85714	34980	1.4	1.34589	1.54663	0.320797
GCAGAGCA	4	8.18651e-05	2.86364	34980	1.39683	1.33681	1.53795	0.322249
CGCTCCTA	2	2.70831e-05	0.947368	34980	2.11111	1.49443	1.53612	0.244888
GAGGGAAC	2	2.70831e-05	0.947368	34980	2.11111	1.49443	1.53612	0.244888
CGAGAGGC	2	2.70831e-05	0.947368	34980	2.11111	1.49443	1.53612	0.244888
CTGAGAGT	2	2.70831e-05	0.947368	34980	2.11111	1.49443	1.53612	0.244888
ACGAGGGG	2	2.70831e-05	0.947368	34980	2.11111	1.49443	1.53612	0.244888
AAGGGGAG	2	2.70831e-05	0.947368	34980	2.11111	1.49443	1.53612	0.244888
CGGCGGTT	2	2.70831e-05	0.947368	34980	2.11111	1.49443	1.53612	0.244888
AGAGAGGG	6	0.000144443	5.05263	34980	1.1875	1.0311	1.53242	0.393274
GGCGGAGC	4	8.20346e-05	2.86957	34980	1.39394	1.32854	1.53004	0.323573
CCGCGCCG	6	0.000112564	3.9375	34980	1.52381	2.52728	1.52772	0.20517
GGGGAGGG	4	8.21138e-05	2.87234	34980	1.39259	1.32467	1.52634	0.324192
GCCGCAGC	2	2.72264e-05	0.952381	34980	2.1	1.48387	1.52572	0.24673
GGGCCTGC	2	2.72264e-05	0.952381	34980	2.1	1.48387	1.52572	0.24673
GCAGGCCG	2	2.72264e-05	0.952381	34980	2.1	1.48387	1.52572	0.24673
TCAGGGGT	2	2.72264e-05	0.952381	34980	2.1	1.48387	1.52572	0.24673
ATCCCCCA	2	2.72264e-05	0.952381	34980	2.1	1.48387	1.52572	0.24673
CGCCTCGG	7	0.000144726	5.0625	34980	1.38272	2.26835	1.52161	0.247001
TCCCGAGG	4	8.23328e-05	2.88	34980	1.38889	1.31402	1.51615	0.325904
GCCCGAGC	4	8.23328e-05	2.88	34980	1.38889	1.31402	1.51615	0.325904
CCCGGCCT	3	5.36021e-05	1.875	34980	1.6	1.41001	1.51541	0.289534
TCCGTCCG	3	5.36021e-05	1.875	34980	1.6	1.41001	1.51541	0.289534
GGGAAAGA	3	5.36021e-05	1.875	34980	1.6	1.41001	1.51541	0.289534
GGAGTAGG	3	5.36021e-05	1.875	34980	1.6	1.41001	1.51541	0.289534
TTTTCCCT	3	5.36021e-05	1.875	34980	1.6	1.41001	1.51541	0.289534
CGCAGAGC	3	5.36021e-05	1.875	34980	1.6	1.41001	1.51541	0.289534
CTTTCCCG	3	5.36021e-05	1.875	34980	1.6	1.41001	1.51541	0.289534
TGAGGTGG	3	5.36021e-05	1.875	34980	1.6	1.41001	1.51541	0.289534
GACTCCTC	3	5.36021e-05	1.875	34980	1.6	1.41001	1.51541	0.289534
CGGGCGGA	2	2.73713e-05	0.957447	34980	2.08889	1.47326	1.51527	0.248591
AATCCCGT	1	6.35283e-06	0.222222	34980	4.5	1.50408	1.51371	0.199263
TGCACGCT	1	6.35283e-06	0.222222	34980	4.5	1.50408	1.51371	0.199263
TCTTTGGT	1	6.35283e-06	0.222222	34980	4.5	1.50408	1.51371	0.199263
TGCAGAAG	1	6.35283e-06	0.222222	34980	4.5	1.50408	1.51371	0.199263
TGGACCAG	1	6.35283e-06	0.222222	34980	4.5	1.50408	1.51371	0.199263
GACAGCCA	1	6.35283e-06	0.222222	34980	4.5	1.50408	1.51371	0.199263
AGCACGCA	1	6.35283e-06	0.222222	34980	4.5	1.50408	1.51371	0.199263
GTTTCCAT	1	6.35283e-06	0.222222	34980	4.5	1.50408	1.51371	0.199263
AAGCACCA	1	6.35283e-06	0.222222	34980	4.5	1.50408	1.51371	0.199263
ATTTTTTG	1	6.35283e-06	0.222222	34980	4.5	1.50408	1.51371	0.199263
TAGAAATC	1	6.35283e-06	0.222222	34980	4.5	1.50408	1.51371	0.199263
TTTTGGCT	1	6.35283e-06	0.222222	34980	4.5	1.50408	1.51371	0.199263
TACCTGTT	1	6.35283e-06	0.222222	34980	4.5	1.50408	1.51371	0.199263
GAGTAAAT	1	6.35283e-06	0.222222	34980	4.5	1.50408	1.51371	0.199263
TTGTTGCC	1	6.35283e-06	0.222222	34980	4.5	1.50408	1.51371	0.199263
CGCATGTA	1	6.35283e-06	0.222222	34980	4.5	1.50408	1.51371	0.199263
CACCGGGC	1	6.35283e-06	0.222222	34980	4.5	1.50408	1.51371	0.199263
CAGCACAG	1	6.35283e-06	0.222222	34980	4.5	1.50408	1.51371	0.199263
ATTTTTCT	1	6.35283e-06	0.222222	34980	4.5	1.50408	1.51371	0.199263
GCGCCGCA	1	6.35283e-06	0.222222	34980	4.5	1.50408	1.51371	0.199263
AACAGGCG	1	6.35283e-06	0.222222	34980	4.5	1.50408	1.51371	0.199263
ACCTGCTA	1	6.35283e-06	0.222222	34980	4.5	1.50408	1.51371	0.199263
CCTCGAGT	1	6.35283e-06	0.222222	34980	4.5	1.50408	1.51371	0.199263
TATCACGA	1	6.35283e-06	0.222222	34980	4.5	1.50408	1.51371	0.199263
GAAACAGG	1	6.35283e-06	0.222222	34980	4.5	1.50408	1.51371	0.199263
GCCCCAAT	1	6.35283e-06	0.222222	34980	4.5	1.50408	1.51371	0.199263
ACACCCAC	1	6.35283e-06	0.222222	34980	4.5	1.50408	1.51371	0.199263
TTAGGAGC	1	6.35283e-06	0.222222	34980	4.5	1.50408	1.51371	0.199263
ACGTCCAA	1	6.35283e-06	0.222222	34980	4.5	1.50408	1.51371	0.199263
CATCTGTC	1	6.35283e-06	0.222222	34980	4.5	1.50408	1.51371	0.199263
CACCTGTA	1	6.35283e-06	0.222222	34980	4.5	1.50408	1.51371	0.199263
CAAACAGG	1	6.35283e-06	0.222222	34980	4.5	1.50408	1.51371	0.199263
GGCAAAAT	1	6.35283e-06	0.222222	34980	4.5	1.50408	1.51371	0.199263
AAGTCCTA	1	6.35283e-06	0.222222	34980	4.5	1.50408	1.51371	0.199263
TACTCTTC	1	6.35283e-06	0.222222	34980	4.5	1.50408	1.51371	0.199263
ACACCGGC	1	6.35283e-06	0.222222	34980	4.5	1.50408	1.51371	0.199263
AGAGTGGA	1	6.35283e-06	0.222222	34980	4.5	1.50408	1.51371	0.199263
CGAGCACT	1	6.35283e-06	0.222222	34980	4.5	1.50408	1.51371	0.199263
CCGGCAAC	1	6.35283e-06	0.222222	34980	4.5	1.50408	1.51371	0.199263
GTCGGGTA	1	6.35283e-06	0.222222	34980	4.5	1.50408	1.51371	0.199263
ATGCACTT	1	6.35283e-06	0.222222	34980	4.5	1.50408	1.51371	0.199263
TGGAACCG	1	6.35283e-06	0.222222	34980	4.5	1.50408	1.51371	0.199263
GTGAAGAC	1	6.35283e-06	0.222222	34980	4.5	1.50408	1.51371	0.199263
CGTCGCCA	1	6.35283e-06	0.222222	34980	4.5	1.50408	1.51371	0.199263
TGCGTCTA	1	6.35283e-06	0.222222	34980	4.5	1.50408	1.51371	0.199263
CTTTTAAG	1	6.35283e-06	0.222222	34980	4.5	1.50408	1.51371	0.199263
GAGACACG	1	6.35283e-06	0.222222	34980	4.5	1.50408	1.51371	0.199263
TAGTGTTC	1	6.35283e-06	0.222222	34980	4.5	1.50408	1.51371	0.199263
CAATGAAC	1	6.35283e-06	0.222222	34980	4.5	1.50408	1.51371	0.199263
GGCACCCG	1	6.35283e-06	0.222222	34980	4.5	1.50408	1.51371	0.199263
ACTCTGTG	1	6.35283e-06	0.222222	34980	4.5	1.50408	1.51371	0.199263
ATGTCCAT	1	6.35283e-06	0.222222	34980	4.5	1.50408	1.51371	0.199263
ACCGCCTA	1	6.35283e-06	0.222222	34980	4.5	1.50408	1.51371	0.199263
TGCTAATT	1	6.35283e-06	0.222222	34980	4.5	1.50408	1.51371	0.199263
GACTACCC	1	6.35283e-06	0.222222	34980	4.5	1.50408	1.51371	0.199263
CAGCTGAA	1	6.35283e-06	0.222222	34980	4.5	1.50408	1.51371	0.199263
GGGCCACA	1	6.35283e-06	0.222222	34980	4.5	1.50408	1.51371	0.199263
AGGATGCT	1	6.35283e-06	0.222222	34980	4.5	1.50408	1.51371	0.199263
CCTGGAAA	1	6.35283e-06	0.222222	34980	4.5	1.50408	1.51371	0.199263
GAGCCATA	1	6.35283e-06	0.222222	34980	4.5	1.50408	1.51371	0.199263
GCCTGCCC	1	6.35283e-06	0.222222	34980	4.5	1.50408	1.51371	0.199263
AACCCGGA	1	6.35283e-06	0.222222	34980	4.5	1.50408	1.51371	0.199263
TTGGCTGT	1	6.35283e-06	0.222222	34980	4.5	1.50408	1.51371	0.199263
ATAAAGCC	1	6.35283e-06	0.222222	34980	4.5	1.50408	1.51371	0.199263
TGTCGCGT	1	6.35283e-06	0.222222	34980	4.5	1.50408	1.51371	0.199263
ACATTTTA	1	6.35283e-06	0.222222	34980	4.5	1.50408	1.51371	0.199263
ACTCAGTG	1	6.35283e-06	0.222222	34980	4.5	1.50408	1.51371	0.199263
CAAGCCAC	1	6.35283e-06	0.222222	34980	4.5	1.50408	1.51371	0.199263
TCGTCCAT	1	6.35283e-06	0.222222	34980	4.5	1.50408	1.51371	0.199263
TTGGGTCT	1	6.35283e-06	0.222222	34980	4.5	1.50408	1.51371	0.199263
TCCGGCAC	1	6.35283e-06	0.222222	34980	4.5	1.50408	1.51371	0.199263
TCCATTTG	1	6.35283e-06	0.222222	34980	4.5	1.50408	1.51371	0.199263
GTGGCTGA	1	6.35283e-06	0.222222	34980	4.5	1.50408	1.51371	0.199263
TTCGCAGA	1	6.35283e-06	0.222222	34980	4.5	1.50408	1.51371	0.199263
GTTTCTGC	1	6.35283e-06	0.222222	34980	4.5	1.50408	1.51371	0.199263
GGTCTCCA	1	6.35283e-06	0.222222	34980	4.5	1.50408	1.51371	0.199263
CTTCCTTG	1	6.35283e-06	0.222222	34980	4.5	1.50408	1.51371	0.199263
GCTAGGGA	1	6.35283e-06	0.222222	34980	4.5	1.50408	1.51371	0.199263
CGTGCCAG	1	6.35283e-06	0.222222	34980	4.5	1.50408	1.51371	0.199263
TACATCTT	1	6.35283e-06	0.222222	34980	4.5	1.50408	1.51371	0.199263
GGCCGCTT	1	6.35283e-06	0.222222	34980	4.5	1.50408	1.51371	0.199263
TGAGCCTA	1	6.35283e-06	0.222222	34980	4.5	1.50408	1.51371	0.199263
GTGTCCAC	1	6.35283e-06	0.222222	34980	4.5	1.50408	1.51371	0.199263
GTTCCTAT	1	6.35283e-06	0.222222	34980	4.5	1.50408	1.51371	0.199263
ATTGGAAC	1	6.35283e-06	0.222222	34980	4.5	1.50408	1.51371	0.199263
AAAGGGCG	1	6.35283e-06	0.222222	34980	4.5	1.50408	1.51371	0.199263
ATAGGAGT	1	6.35283e-06	0.222222	34980	4.5	1.50408	1.51371	0.199263
TAAGCCCG	1	6.35283e-06	0.222222	34980	4.5	1.50408	1.51371	0.199263
GCCAACAT	1	6.35283e-06	0.222222	34980	4.5	1.50408	1.51371	0.199263
GCACCGGG	1	6.35283e-06	0.222222	34980	4.5	1.50408	1.51371	0.199263
TGGATGCG	1	6.35283e-06	0.222222	34980	4.5	1.50408	1.51371	0.199263
ACTCCATG	1	6.35283e-06	0.222222	34980	4.5	1.50408	1.51371	0.199263
[truncated: 19,177 more rows]
