# Supplementary material for: Word-based characterization of promoters involved in human DNA repair pathways
Source: BMC Genomics. 2009 Jul 7;10(Suppl 1):S18. doi: 10.1186/1471-2164-10-S1-S18 (PMC2709261; doi:10.1186/1471-2164-10-S1-S18)
Supplement: Additional file 2 — Words discovered in unidirectional promoters. Entire set of words discovered in the unidirectional promoters with occurrences, expected occurrences, scores, reverse complement information and p-value. [file 1471-2164-10-S1-S18-S2.csv]

word	O	P	E	n	OE	OlnOE	SlnSE	pval
ACCCGCCT	4	1.58427e-05	0.727273	45906	5.5	6.81899	6.87826	0.00656226
CTTCTTTC	5	3.96066e-05	1.81818	45906	2.75	5.058	5.19624	0.0377325
AGGAAACA	4	2.5933e-05	1.19048	45906	3.36	4.84776	4.92885	0.0329471
GCAGGGCG	6	6.25097e-05	2.86957	45906	2.09091	4.42559	4.66535	0.0713373
GGGGCTGC	5	4.57457e-05	2.1	45906	2.38095	4.3375	4.49226	0.0621218
TCTTCTTC	4	2.90448e-05	1.33333	45906	3	4.39445	4.48225	0.0464914
GGGGAGTA	3	1.5081e-05	0.692308	45906	4.33333	4.39901	4.44222	0.0332113
ATTAAAAT	4	3.04971e-05	1.4	45906	2.85714	4.19929	4.29023	0.0537225
CGGAAACC	3	1.65971e-05	0.761905	45906	3.9375	4.11164	4.15731	0.0421013
TGGGCGGA	4	3.2272e-05	1.48148	45906	2.7	3.97301	4.06778	0.0633365
CGGCGGCG	3	1.74269e-05	0.8	45906	3.75	3.96527	4.01229	0.0474211
TTTTTTGA	3	1.74269e-05	0.8	45906	3.75	3.96527	4.01229	0.0474211
TTTCTCCA	4	3.3149e-05	1.52174	45906	2.62857	3.86576	3.96242	0.0683975
AGCCGGCT	3	1.7823e-05	0.818182	45906	3.66667	3.89785	3.94551	0.0500709
CCTCTTTA	2	6.22389e-06	0.285714	45906	7	3.89182	3.91104	0.0338144
CGCCCCTT	6	7.1292e-05	3.27273	45906	1.83333	3.63681	3.90482	0.113859
GCGCCGCG	5	5.25811e-05	2.41379	45906	2.07143	3.64119	3.81433	0.0976006
ATTCCCAG	3	1.86717e-05	0.857143	45906	3.5	3.75829	3.80733	0.0559853
TCTCCCCT	4	3.48538e-05	1.6	45906	2.5	3.66516	3.7655	0.0788101
TCCGCCGG	3	1.89423e-05	0.869565	45906	3.45	3.71512	3.7646	0.0579377
CTCCCGCT	3	1.92209e-05	0.882353	45906	3.4	3.67133	3.72126	0.0599809
TGCGCCGA	2	6.97077e-06	0.32	45906	6.25	3.66516	3.68519	0.0414827
GGGCGCCC	4	3.56459e-05	1.63636	45906	2.44444	3.57527	3.67732	0.0839007
GTGCGTTT	3	1.96053e-05	0.9	45906	3.33333	3.61192	3.66247	0.0628552
TTGGTCTC	4	3.5879e-05	1.64706	45906	2.42857	3.54921	3.65176	0.0854287
ATCTTCTG	2	7.26121e-06	0.333333	45906	6	3.58352	3.60386	0.0446243
TCCTTCCT	2	7.26121e-06	0.333333	45906	6	3.58352	3.60386	0.0446243
CCCCCGCG	4	3.67599e-05	1.6875	45906	2.37037	3.45218	3.55664	0.091325
CTTTTTCA	3	2.03314e-05	0.933333	45906	3.21429	3.50282	3.55455	0.0684545
GGCTTTTA	3	2.04222e-05	0.9375	45906	3.2	3.48945	3.54133	0.0691699
TGCTGGCC	2	7.68834e-06	0.352941	45906	5.66667	3.4692	3.49	0.0493978
ACTCAGAC	2	7.92132e-06	0.363636	45906	5.5	3.4095	3.43055	0.0520757
GTTCATTC	2	7.92132e-06	0.363636	45906	5.5	3.4095	3.43055	0.0520757
CCAGGCTG	4	3.81214e-05	1.75	45906	2.28571	3.30671	3.4141	0.100807
ACGTGGCA	2	8.16887e-06	0.375	45906	5.33333	3.34795	3.36928	0.0549766
CTGGGAGC	5	5.76626e-05	2.64706	45906	1.88889	3.17994	3.36673	0.12931
CTTTTCTC	3	2.17836e-05	1	45906	3	3.29584	3.34992	0.0802994
TGCCTCCC	3	2.17836e-05	1	45906	3	3.29584	3.34992	0.0802994
TGGAACCC	3	2.17836e-05	1	45906	3	3.29584	3.34992	0.0802994
GTAGCTTC	3	2.17836e-05	1	45906	3	3.29584	3.34992	0.0802994
GACAGAGC	3	2.17836e-05	1	45906	3	3.29584	3.34992	0.0802994
CTGTGTGC	3	2.17836e-05	1	45906	3	3.29584	3.34992	0.0802994
AGCAGGGC	7	0.000100893	4.63158	45906	1.51136	2.89109	3.31445	0.186159
ATTCTCTC	2	8.71346e-06	0.4	45906	5	3.21888	3.24079	0.0615512
CCTTCCGA	2	8.71346e-06	0.4	45906	5	3.21888	3.24079	0.0615512
GAGGTATC	2	8.71346e-06	0.4	45906	5	3.21888	3.24079	0.0615512
GATTACTC	2	8.71346e-06	0.4	45906	5	3.21888	3.24079	0.0615512
GTTCTGAA	2	8.71346e-06	0.4	45906	5	3.21888	3.24079	0.0615512
TGACGCGA	2	8.71346e-06	0.4	45906	5	3.21888	3.24079	0.0615512
ACATGCTA	2	8.71346e-06	0.4	45906	5	3.21888	3.24079	0.0615512
GGCCCATT	2	8.71346e-06	0.4	45906	5	3.21888	3.24079	0.0615512
TCGTCTCA	2	8.71346e-06	0.4	45906	5	3.21888	3.24079	0.0615512
CTAGTTTG	2	8.71346e-06	0.4	45906	5	3.21888	3.24079	0.0615512
GTGCCGGC	2	8.71346e-06	0.4	45906	5	3.21888	3.24079	0.0615512
ATTGCAGG	4	4.02159e-05	1.84615	45906	2.16667	3.09276	3.20466	0.116232
GCCCAACA	3	2.29301e-05	1.05263	45906	2.85	3.14196	3.1979	0.0902303
ATTTCTCA	4	2.29301e-05	1.05263	45906	3.8	5.34	3.1979	0.0223848
AGCTGGCT	3	2.3065e-05	1.05882	45906	2.83333	3.12436	3.18053	0.0914305
TCCACCAA	3	2.3065e-05	1.05882	45906	2.83333	3.12436	3.18053	0.0914305
GGGCAGGC	5	6.00928e-05	2.75862	45906	1.8125	2.97354	3.16685	0.145932
GTTCCCGC	4	4.06629e-05	1.86667	45906	2.14286	3.04856	3.16142	0.119651
TTGCAGGT	3	2.3236e-05	1.06667	45906	2.8125	3.10222	3.15866	0.0929621
AGGGGAGC	3	2.3236e-05	1.06667	45906	2.8125	3.10222	3.15866	0.0929621
CCCACTGC	5	6.03239e-05	2.76923	45906	1.80556	2.95434	3.14828	0.147558
ACTTCCGG	6	8.13255e-05	3.73333	45906	1.60714	2.84675	3.14697	0.174694
AGCCAGGA	3	2.33397e-05	1.07143	45906	2.8	3.08886	3.14547	0.093896
TAAAGGGC	2	9.17207e-06	0.421053	45906	4.75	3.11629	3.1387	0.0672836
TGCAGGGG	2	9.17207e-06	0.421053	45906	4.75	3.11629	3.1387	0.0672836
CGCCTCCG	6	8.16887e-05	3.75	45906	1.6	2.82002	3.12141	0.17711
AAAATCTA	2	9.33584e-06	0.428571	45906	4.66667	3.08089	3.10348	0.0693719
TTCTCTTT	2	9.33584e-06	0.428571	45906	4.66667	3.08089	3.10348	0.0693719
CTTTGGGA	2	9.33584e-06	0.428571	45906	4.66667	3.08089	3.10348	0.0693719
GCTCCTTA	2	9.33584e-06	0.428571	45906	4.66667	3.08089	3.10348	0.0693719
GGCCTGCC	3	2.3764e-05	1.09091	45906	2.75	3.0348	3.0921	0.0977578
CCAGGCAC	3	2.3764e-05	1.09091	45906	2.75	3.0348	3.0921	0.0977578
GGCCCCTG	3	2.3764e-05	1.09091	45906	2.75	3.0348	3.0921	0.0977578
GGGAGTAA	3	2.3764e-05	1.09091	45906	2.75	3.0348	3.0921	0.0977578
GCAGCACT	3	2.3764e-05	1.09091	45906	2.75	3.0348	3.0921	0.0977578
CCCTGGGC	4	4.15869e-05	1.90909	45906	2.09524	2.95867	3.07352	0.126852
GAGCAGGG	6	8.25485e-05	3.78947	45906	1.58333	2.75719	3.06134	0.182884
GGTTTCCT	3	2.4204e-05	1.11111	45906	2.7	2.97976	3.03777	0.101829
CTATTCTG	2	9.68161e-06	0.444444	45906	4.5	3.00815	3.03112	0.0738497
TACAGATA	2	9.68161e-06	0.444444	45906	4.5	3.00815	3.03112	0.0738497
GACCACCT	2	9.68161e-06	0.444444	45906	4.5	3.00815	3.03112	0.0738497
GAGGGGCG	6	8.29852e-05	3.80952	45906	1.575	2.72553	3.03108	0.185845
TCCCGCGA	1	1.08918e-06	0.05	45906	20	2.99573	3.00256	0.0487706
CGGCCAGC	3	2.45066e-05	1.125	45906	2.66667	2.94249	3.00099	0.104667
AGCGCGGA	3	2.45066e-05	1.125	45906	2.66667	2.94249	3.00099	0.104667
AGTTGCTT	3	2.45066e-05	1.125	45906	2.66667	2.94249	3.00099	0.104667
GGCTTCGG	3	2.45066e-05	1.125	45906	2.66667	2.94249	3.00099	0.104667
GAGTCAGG	3	2.45066e-05	1.125	45906	2.66667	2.94249	3.00099	0.104667
AGGCGCCT	3	2.47541e-05	1.13636	45906	2.64	2.91234	2.97124	0.107011
TCAATCCG	2	1.0054e-05	0.461538	45906	4.33333	2.93267	2.95604	0.0787721
TTGGAGAT	2	1.0054e-05	0.461538	45906	4.33333	2.93267	2.95604	0.0787721
ACCCCAAG	2	1.0054e-05	0.461538	45906	4.33333	2.93267	2.95604	0.0787721
CCAAAATC	2	1.0054e-05	0.461538	45906	4.33333	2.93267	2.95604	0.0787721
TGAAAGGT	2	1.0054e-05	0.461538	45906	4.33333	2.93267	2.95604	0.0787721
TGCCCGGG	2	1.0054e-05	0.461538	45906	4.33333	2.93267	2.95604	0.0787721
CGCGGAAC	2	1.0054e-05	0.461538	45906	4.33333	2.93267	2.95604	0.0787721
TGAGCCCC	3	2.48957e-05	1.14286	45906	2.625	2.89524	2.95437	0.108362
GTTTGAAG	3	2.48957e-05	1.14286	45906	2.625	2.89524	2.95437	0.108362
GGCGGAGT	5	6.30974e-05	2.89655	45906	1.72619	2.72958	2.93096	0.167658
CCTCCGGT	3	2.51351e-05	1.15385	45906	2.6	2.86653	2.92605	0.11066
CTCTTTTC	3	2.51351e-05	1.15385	45906	2.6	2.86653	2.92605	0.11066
GGGCTCCG	3	2.51351e-05	1.15385	45906	2.6	2.86653	2.92605	0.11066
GCCAGCGT	3	2.51351e-05	1.15385	45906	2.6	2.86653	2.92605	0.11066
CCTTCTAG	2	1.03186e-05	0.473684	45906	4.22222	2.88072	2.90438	0.0823303
TCTCAAGC	5	6.35357e-05	2.91667	45906	1.71429	2.69498	2.89753	0.170929
GCAAAGGC	4	4.35673e-05	2	45906	2	2.77259	2.89171	0.142873
AAGAGAAA	4	4.35673e-05	2	45906	2	2.77259	2.89171	0.142873
CTCTTTCC	4	4.35673e-05	2	45906	2	2.77259	2.89171	0.142873
TTCCCGCC	7	0.000107637	4.94118	45906	1.41667	2.43815	2.88664	0.229259
GGGAAGGA	3	2.56278e-05	1.17647	45906	2.55	2.80828	2.8686	0.115448
GTCTTTGG	3	2.56278e-05	1.17647	45906	2.55	2.80828	2.8686	0.115448
CAGAACAA	3	2.56278e-05	1.17647	45906	2.55	2.80828	2.8686	0.115448
TGGCGGAC	1	1.28139e-06	0.0588235	45906	17	2.83321	2.84014	0.0571269
GCTTTCCC	6	6.45131e-05	2.96154	45906	2.02597	4.2363	2.82382	0.0800838
GTGCAGGC	3	2.61404e-05	1.2	45906	2.5	2.74887	2.81002	0.120511
GGCTGAAA	3	2.61404e-05	1.2	45906	2.5	2.74887	2.81002	0.120511
TGACTTCC	3	2.61404e-05	1.2	45906	2.5	2.74887	2.81002	0.120511
CTCTCTGG	3	2.61404e-05	1.2	45906	2.5	2.74887	2.81002	0.120511
CAAAAAAT	4	2.61404e-05	1.2	45906	3.33333	4.81589	2.81002	0.0337669
TTGGGTAG	3	2.61404e-05	1.2	45906	2.5	2.74887	2.81002	0.120511
CGTTTGTG	3	2.61404e-05	1.2	45906	2.5	2.74887	2.81002	0.120511
AATTACTA	3	2.61404e-05	1.2	45906	2.5	2.74887	2.81002	0.120511
GGTGCTGG	3	2.61404e-05	1.2	45906	2.5	2.74887	2.81002	0.120511
CAGTTCTG	3	2.61404e-05	1.2	45906	2.5	2.74887	2.81002	0.120511
CTTTTTGG	3	2.61404e-05	1.2	45906	2.5	2.74887	2.81002	0.120511
AAAAGGAA	3	2.61404e-05	1.2	45906	2.5	2.74887	2.81002	0.120511
TTCACCTC	3	2.61404e-05	1.2	45906	2.5	2.74887	2.81002	0.120511
TCTTCTCC	4	4.45574e-05	2.04545	45906	1.95556	2.6827	2.80395	0.151166
CCTGGAAT	2	1.08918e-05	0.5	45906	4	2.77259	2.79686	0.0902032
CTATTTGA	2	1.08918e-05	0.5	45906	4	2.77259	2.79686	0.0902032
CACAGTAC	2	1.08918e-05	0.5	45906	4	2.77259	2.79686	0.0902032
TTGCTTCC	2	1.08918e-05	0.5	45906	4	2.77259	2.79686	0.0902032
GTAAGTAC	2	1.08918e-05	0.5	45906	4	2.77259	2.79686	0.0902032
ACCACTAC	2	1.08918e-05	0.5	45906	4	2.77259	2.79686	0.0902032
ACCACACG	2	1.08918e-05	0.5	45906	4	2.77259	2.79686	0.0902032
CTCCCTAG	2	1.08918e-05	0.5	45906	4	2.77259	2.79686	0.0902032
TAGTGCGT	2	1.08918e-05	0.5	45906	4	2.77259	2.79686	0.0902032
AGGCGCAC	2	1.08918e-05	0.5	45906	4	2.77259	2.79686	0.0902032
ACCGCACG	2	1.08918e-05	0.5	45906	4	2.77259	2.79686	0.0902032
GTTCCGGG	2	1.08918e-05	0.5	45906	4	2.77259	2.79686	0.0902032
TACAGTAA	2	1.08918e-05	0.5	45906	4	2.77259	2.79686	0.0902032
AATGCTTA	2	1.08918e-05	0.5	45906	4	2.77259	2.79686	0.0902032
TAGGGCGC	2	1.08918e-05	0.5	45906	4	2.77259	2.79686	0.0902032
GACGCTTC	2	1.08918e-05	0.5	45906	4	2.77259	2.79686	0.0902032
TGAGTTGA	2	1.08918e-05	0.5	45906	4	2.77259	2.79686	0.0902032
CCTTTTGG	2	1.08918e-05	0.5	45906	4	2.77259	2.79686	0.0902032
ACAGAAAG	2	1.08918e-05	0.5	45906	4	2.77259	2.79686	0.0902032
TAGTCAGA	2	1.08918e-05	0.5	45906	4	2.77259	2.79686	0.0902032
GATTTCCC	2	1.08918e-05	0.5	45906	4	2.77259	2.79686	0.0902032
TATTGCTG	2	1.08918e-05	0.5	45906	4	2.77259	2.79686	0.0902032
TTTTGCAC	2	1.08918e-05	0.5	45906	4	2.77259	2.79686	0.0902032
CCTTTACA	2	1.08918e-05	0.5	45906	4	2.77259	2.79686	0.0902032
AGGGGTCA	2	1.08918e-05	0.5	45906	4	2.77259	2.79686	0.0902032
TCAGAGCA	2	1.08918e-05	0.5	45906	4	2.77259	2.79686	0.0902032
GGCTGTCA	2	1.08918e-05	0.5	45906	4	2.77259	2.79686	0.0902032
TCCGAGGA	2	1.08918e-05	0.5	45906	4	2.77259	2.79686	0.0902032
TAGCAGAT	2	1.08918e-05	0.5	45906	4	2.77259	2.79686	0.0902032
CAGAGGGA	2	1.08918e-05	0.5	45906	4	2.77259	2.79686	0.0902032
AGCAGATA	2	1.08918e-05	0.5	45906	4	2.77259	2.79686	0.0902032
CTCTCTCC	2	1.08918e-05	0.5	45906	4	2.77259	2.79686	0.0902032
TCCAGGAA	2	1.08918e-05	0.5	45906	4	2.77259	2.79686	0.0902032
ACGGCAGG	2	1.08918e-05	0.5	45906	4	2.77259	2.79686	0.0902032
ACGGAGTA	2	1.08918e-05	0.5	45906	4	2.77259	2.79686	0.0902032
CACCTTGG	2	1.08918e-05	0.5	45906	4	2.77259	2.79686	0.0902032
GAGGAGTG	2	1.08918e-05	0.5	45906	4	2.77259	2.79686	0.0902032
AGGAGCCC	2	1.08918e-05	0.5	45906	4	2.77259	2.79686	0.0902032
ACGGAGAA	2	1.08918e-05	0.5	45906	4	2.77259	2.79686	0.0902032
TTGGGGAA	2	1.08918e-05	0.5	45906	4	2.77259	2.79686	0.0902032
GTGGAAAC	2	1.08918e-05	0.5	45906	4	2.77259	2.79686	0.0902032
GTCCACCG	2	1.08918e-05	0.5	45906	4	2.77259	2.79686	0.0902032
CGGAGTGA	2	1.08918e-05	0.5	45906	4	2.77259	2.79686	0.0902032
CTCTGAGC	2	1.08918e-05	0.5	45906	4	2.77259	2.79686	0.0902032
ATGGGGTC	2	1.08918e-05	0.5	45906	4	2.77259	2.79686	0.0902032
GCGCCCCA	3	2.64044e-05	1.21212	45906	2.475	2.71872	2.7803	0.12315
TTTCCAGA	4	4.48486e-05	2.05882	45906	1.94286	2.65664	2.77852	0.15364
CAAGCTGG	5	6.53509e-05	3	45906	1.66667	2.55413	2.76155	0.184731
CCCGGAAG	6	8.71346e-05	4	45906	1.5	2.43279	2.75164	0.214863
AGGCGGGC	3	2.68107e-05	1.23077	45906	2.4375	2.67292	2.73515	0.127251
AGCAAAGA	3	2.68107e-05	1.23077	45906	2.4375	2.67292	2.73515	0.127251
CGGGAAAC	3	2.68107e-05	1.23077	45906	2.4375	2.67292	2.73515	0.127251
AGCGCGCC	3	2.68107e-05	1.23077	45906	2.4375	2.67292	2.73515	0.127251
GTGGTCTC	3	2.69091e-05	1.23529	45906	2.42857	2.66191	2.7243	0.128252
CTTCTGTG	3	2.72296e-05	1.25	45906	2.4	2.62641	2.68932	0.13153
AACTGAGG	3	2.72296e-05	1.25	45906	2.4	2.62641	2.68932	0.13153
CTGGTGGC	3	2.72296e-05	1.25	45906	2.4	2.62641	2.68932	0.13153
CCTCACCT	3	2.72296e-05	1.25	45906	2.4	2.62641	2.68932	0.13153
CTATCTGC	3	2.72296e-05	1.25	45906	2.4	2.62641	2.68932	0.13153
AGAGAACG	3	2.72296e-05	1.25	45906	2.4	2.62641	2.68932	0.13153
ATGGGGAG	3	2.72296e-05	1.25	45906	2.4	2.62641	2.68932	0.13153
CCTCTGGG	3	2.72296e-05	1.25	45906	2.4	2.62641	2.68932	0.13153
GAATTCTC	3	2.72296e-05	1.25	45906	2.4	2.62641	2.68932	0.13153
AAAAGCAT	2	1.15325e-05	0.529412	45906	3.77778	2.65827	2.68324	0.0992502
CCAGCAAA	2	1.15325e-05	0.529412	45906	3.77778	2.65827	2.68324	0.0992502
CAGGAGGC	4	4.61301e-05	2.11765	45906	1.88889	2.54396	2.66859	0.164702
ATTTAAAC	2	1.16179e-05	0.533333	45906	3.75	2.64351	2.66857	0.100475
AGAAAAGG	2	1.16179e-05	0.533333	45906	3.75	2.64351	2.66857	0.100475
CCTGAGGA	2	1.16179e-05	0.533333	45906	3.75	2.64351	2.66857	0.100475
GAGGAAGT	3	2.75162e-05	1.26316	45906	2.375	2.59499	2.65837	0.134487
CTTTATTT	3	2.75162e-05	1.26316	45906	2.375	2.59499	2.65837	0.134487
AGCCCAGC	1	1.55598e-06	0.0714286	45906	14	2.63906	2.64613	0.0689373
TGGCGGCC	4	4.64717e-05	2.13333	45906	1.875	2.51443	2.63981	0.167697
CCGCGGGT	2	1.1882e-05	0.545455	45906	3.66667	2.59857	2.62391	0.104287
GCTCAGAG	2	1.1882e-05	0.545455	45906	3.66667	2.59857	2.62391	0.104287
AGCGCGAC	2	1.1882e-05	0.545455	45906	3.66667	2.59857	2.62391	0.104287
TGAAGCAC	2	1.1882e-05	0.545455	45906	3.66667	2.59857	2.62391	0.104287
GAGTAAAG	2	1.1882e-05	0.545455	45906	3.66667	2.59857	2.62391	0.104287
CAGAAGGA	2	1.1882e-05	0.545455	45906	3.66667	2.59857	2.62391	0.104287
TGCTCAGA	2	1.1882e-05	0.545455	45906	3.66667	2.59857	2.62391	0.104287
GGGGTTTC	2	1.1882e-05	0.545455	45906	3.66667	2.59857	2.62391	0.104287
GCTTGGCG	2	1.1882e-05	0.545455	45906	3.66667	2.59857	2.62391	0.104287
ATTCTTTA	3	1.1882e-05	0.545455	45906	5.5	5.11424	2.62391	0.0180692
CGCAGCTC	2	1.1882e-05	0.545455	45906	3.66667	2.59857	2.62391	0.104287
CACCTTTA	2	1.1882e-05	0.545455	45906	3.66667	2.59857	2.62391	0.104287
CGCCCAGA	4	4.66793e-05	2.14286	45906	1.86667	2.49662	2.62243	0.169528
ACAGTGGG	4	4.66793e-05	2.14286	45906	1.86667	2.49662	2.62243	0.169528
GGAGCCAC	3	2.80075e-05	1.28571	45906	2.33333	2.54189	2.60607	0.139607
TACAAAAC	3	2.80075e-05	1.28571	45906	2.33333	2.54189	2.60607	0.139607
AAAGGGAG	3	2.80075e-05	1.28571	45906	2.33333	2.54189	2.60607	0.139607
GATGTGAC	3	2.80075e-05	1.28571	45906	2.33333	2.54189	2.60607	0.139607
TTCCAGGA	3	2.80075e-05	1.28571	45906	2.33333	2.54189	2.60607	0.139607
GCTGGAAC	2	1.2102e-05	0.555556	45906	3.6	2.56187	2.58745	0.107494
AGGGAAAG	5	6.78643e-05	3.11538	45906	1.60494	2.36543	2.57958	0.204477
CGAAGGAC	1	1.67567e-06	0.0769231	45906	13	2.56495	2.57209	0.074039
CGAGTTCT	1	1.67567e-06	0.0769231	45906	13	2.56495	2.57209	0.074039
TCACTTTA	1	1.67567e-06	0.0769231	45906	13	2.56495	2.57209	0.074039
GGACTGCG	2	1.22533e-05	0.5625	45906	3.55556	2.53702	2.56277	0.109713
CTTCTCCC	5	6.81922e-05	3.13043	45906	1.59722	2.34133	2.55636	0.207103
GTGAAAGG	2	1.24478e-05	0.571429	45906	3.5	2.50553	2.53148	0.112585
GTGAAATC	2	1.24478e-05	0.571429	45906	3.5	2.50553	2.53148	0.112585
GAGACTCG	2	1.24478e-05	0.571429	45906	3.5	2.50553	2.53148	0.112585
TTAGAACT	2	1.24478e-05	0.571429	45906	3.5	2.50553	2.53148	0.112585
TGCACGCC	2	1.24478e-05	0.571429	45906	3.5	2.50553	2.53148	0.112585
AGGAGACT	2	1.24478e-05	0.571429	45906	3.5	2.50553	2.53148	0.112585
AATCCTGG	2	1.24478e-05	0.571429	45906	3.5	2.50553	2.53148	0.112585
CGCCGGGC	2	1.24478e-05	0.571429	45906	3.5	2.50553	2.53148	0.112585
ATCATGTT	2	1.24478e-05	0.571429	45906	3.5	2.50553	2.53148	0.112585
AATGTTCA	2	1.24478e-05	0.571429	45906	3.5	2.50553	2.53148	0.112585
CACTTGTA	2	1.24478e-05	0.571429	45906	3.5	2.50553	2.53148	0.112585
CATGTTCC	2	1.24478e-05	0.571429	45906	3.5	2.50553	2.53148	0.112585
TCTTAGAT	2	1.24478e-05	0.571429	45906	3.5	2.50553	2.53148	0.112585
CTGCATGA	2	1.24478e-05	0.571429	45906	3.5	2.50553	2.53148	0.112585
CGATCACT	2	1.24478e-05	0.571429	45906	3.5	2.50553	2.53148	0.112585
TAATGCTT	2	1.24478e-05	0.571429	45906	3.5	2.50553	2.53148	0.112585
ATAATTAG	2	1.24478e-05	0.571429	45906	3.5	2.50553	2.53148	0.112585
GTGCGCCC	2	1.24478e-05	0.571429	45906	3.5	2.50553	2.53148	0.112585
CTAATTAC	2	1.24478e-05	0.571429	45906	3.5	2.50553	2.53148	0.112585
CTTTCACT	2	1.24478e-05	0.571429	45906	3.5	2.50553	2.53148	0.112585
CTAAAGGG	2	1.24478e-05	0.571429	45906	3.5	2.50553	2.53148	0.112585
TGTTTGCT	2	1.24478e-05	0.571429	45906	3.5	2.50553	2.53148	0.112585
TTGCGGGG	2	1.24478e-05	0.571429	45906	3.5	2.50553	2.53148	0.112585
GTTTGAAC	2	1.24478e-05	0.571429	45906	3.5	2.50553	2.53148	0.112585
GAAAAAAA	3	2.87544e-05	1.32	45906	2.27273	2.46294	2.52832	0.147516
CCTCTGCG	4	4.81534e-05	2.21053	45906	1.80952	2.37225	2.50124	0.182718
AGGCTGCC	4	4.81534e-05	2.21053	45906	1.80952	2.37225	2.50124	0.182718
AGAAATTA	3	2.90448e-05	1.33333	45906	2.25	2.43279	2.49864	0.150628
ATGTTTCT	3	2.90448e-05	1.33333	45906	2.25	2.43279	2.49864	0.150628
GCAGCAGG	3	2.90448e-05	1.33333	45906	2.25	2.43279	2.49864	0.150628
TTTTCTAC	3	2.90448e-05	1.33333	45906	2.25	2.43279	2.49864	0.150628
AGCCCAAC	3	2.90448e-05	1.33333	45906	2.25	2.43279	2.49864	0.150628
CAGGAAAA	3	2.90448e-05	1.33333	45906	2.25	2.43279	2.49864	0.150628
ATCCGGGT	3	2.90448e-05	1.33333	45906	2.25	2.43279	2.49864	0.150628
AAACTGAG	3	2.90448e-05	1.33333	45906	2.25	2.43279	2.49864	0.150628
GTGAGTAG	3	2.90448e-05	1.33333	45906	2.25	2.43279	2.49864	0.150628
AAAAAGCG	3	2.90448e-05	1.33333	45906	2.25	2.43279	2.49864	0.150628
TTCCTGCC	3	2.90448e-05	1.33333	45906	2.25	2.43279	2.49864	0.150628
GGAGAATG	3	2.90448e-05	1.33333	45906	2.25	2.43279	2.49864	0.150628
CCCCTACA	3	2.90448e-05	1.33333	45906	2.25	2.43279	2.49864	0.150628
TATTTAAT	3	2.90448e-05	1.33333	45906	2.25	2.43279	2.49864	0.150628
TGAAATTC	3	2.90448e-05	1.33333	45906	2.25	2.43279	2.49864	0.150628
TCCAGGTC	3	2.90448e-05	1.33333	45906	2.25	2.43279	2.49864	0.150628
CCGCTCCG	3	2.90448e-05	1.33333	45906	2.25	2.43279	2.49864	0.150628
GAAGCAAG	3	2.90448e-05	1.33333	45906	2.25	2.43279	2.49864	0.150628
TCCACGAA	3	2.90448e-05	1.33333	45906	2.25	2.43279	2.49864	0.150628
TCAAGAGA	3	2.90448e-05	1.33333	45906	2.25	2.43279	2.49864	0.150628
GACGTCCT	3	2.90448e-05	1.33333	45906	2.25	2.43279	2.49864	0.150628
CTTTCAAA	3	2.90448e-05	1.33333	45906	2.25	2.43279	2.49864	0.150628
CGTTTCCC	3	2.90448e-05	1.33333	45906	2.25	2.43279	2.49864	0.150628
GGTTCCCT	3	2.90448e-05	1.33333	45906	2.25	2.43279	2.49864	0.150628
GAACCCAG	3	2.90448e-05	1.33333	45906	2.25	2.43279	2.49864	0.150628
TTTAAATT	3	2.90448e-05	1.33333	45906	2.25	2.43279	2.49864	0.150628
TGCGGCTA	1	1.8153e-06	0.0833333	45906	12	2.48491	2.49212	0.0799556
ACTCAAGA	1	1.8153e-06	0.0833333	45906	12	2.48491	2.49212	0.0799556
GTGCCTTT	1	1.8153e-06	0.0833333	45906	12	2.48491	2.49212	0.0799556
ACCGGGAT	1	1.8153e-06	0.0833333	45906	12	2.48491	2.49212	0.0799556
ACACTGCG	1	1.8153e-06	0.0833333	45906	12	2.48491	2.49212	0.0799556
AGCATGCA	1	1.8153e-06	0.0833333	45906	12	2.48491	2.49212	0.0799556
TTCTCACT	4	4.84081e-05	2.22222	45906	1.8	2.35115	2.48068	0.185031
TTGGGTGA	4	4.84081e-05	2.22222	45906	1.8	2.35115	2.48068	0.185031
TCTTTTTT	4	4.84081e-05	2.22222	45906	1.8	2.35115	2.48068	0.185031
CTTTCTGA	4	4.84081e-05	2.22222	45906	1.8	2.35115	2.48068	0.185031
CTCACCCA	5	6.93116e-05	3.18182	45906	1.57143	2.25993	2.47796	0.216152
TGGGCGCT	2	1.28139e-05	0.588235	45906	3.4	2.44755	2.47391	0.118042
AGCCAGCT	2	1.28139e-05	0.588235	45906	3.4	2.44755	2.47391	0.118042
TCCCTGCT	2	1.28139e-05	0.588235	45906	3.4	2.44755	2.47391	0.118042
TAAAGCAC	2	1.28139e-05	0.588235	45906	3.4	2.44755	2.47391	0.118042
AAGCGCCT	4	4.85181e-05	2.22727	45906	1.79592	2.34207	2.47184	0.186032
CCTTCTCA	4	4.85181e-05	2.22727	45906	1.79592	2.34207	2.47184	0.186032
AGGGCGGC	2	1.29088e-05	0.592593	45906	3.375	2.43279	2.45925	0.119468
CCTGCGCC	5	6.97077e-05	3.2	45906	1.5625	2.23144	2.45053	0.219383
TTTCTCTG	5	6.97077e-05	3.2	45906	1.5625	2.23144	2.45053	0.219383
GTTTCTAA	2	1.30702e-05	0.6	45906	3.33333	2.40795	2.43458	0.121901
CCTGTGAA	2	1.30702e-05	0.6	45906	3.33333	2.40795	2.43458	0.121901
GCAGATGT	2	1.30702e-05	0.6	45906	3.33333	2.40795	2.43458	0.121901
ACTGCTGT	2	1.30702e-05	0.6	45906	3.33333	2.40795	2.43458	0.121901
TGACGCCA	2	1.30702e-05	0.6	45906	3.33333	2.40795	2.43458	0.121901
CAGGTGTA	2	1.30702e-05	0.6	45906	3.33333	2.40795	2.43458	0.121901
GTAGAATC	2	1.30702e-05	0.6	45906	3.33333	2.40795	2.43458	0.121901
CAGTGAGG	2	1.30702e-05	0.6	45906	3.33333	2.40795	2.43458	0.121901
TACAGGGT	2	1.30702e-05	0.6	45906	3.33333	2.40795	2.43458	0.121901
TGAGGAAT	2	1.30702e-05	0.6	45906	3.33333	2.40795	2.43458	0.121901
GCGCGTGC	2	1.30702e-05	0.6	45906	3.33333	2.40795	2.43458	0.121901
ACCTGCAT	2	1.30702e-05	0.6	45906	3.33333	2.40795	2.43458	0.121901
CAGCGGCC	2	1.30702e-05	0.6	45906	3.33333	2.40795	2.43458	0.121901
TGTGAGGC	2	1.30702e-05	0.6	45906	3.33333	2.40795	2.43458	0.121901
TGTCCTGC	2	1.30702e-05	0.6	45906	3.33333	2.40795	2.43458	0.121901
GTGCTTAT	2	1.30702e-05	0.6	45906	3.33333	2.40795	2.43458	0.121901
CCAAAAAT	2	1.30702e-05	0.6	45906	3.33333	2.40795	2.43458	0.121901
TTTATAAG	2	1.30702e-05	0.6	45906	3.33333	2.40795	2.43458	0.121901
TTTAAGAG	2	1.30702e-05	0.6	45906	3.33333	2.40795	2.43458	0.121901
TCTCAGCT	2	1.30702e-05	0.6	45906	3.33333	2.40795	2.43458	0.121901
CGGAGAAT	2	1.30702e-05	0.6	45906	3.33333	2.40795	2.43458	0.121901
AGCTGGGT	2	1.30702e-05	0.6	45906	3.33333	2.40795	2.43458	0.121901
ATTACTCC	2	1.30702e-05	0.6	45906	3.33333	2.40795	2.43458	0.121901
TATATTAC	2	1.30702e-05	0.6	45906	3.33333	2.40795	2.43458	0.121901
GTCACCAG	2	1.30702e-05	0.6	45906	3.33333	2.40795	2.43458	0.121901
CAGAGAAG	2	1.30702e-05	0.6	45906	3.33333	2.40795	2.43458	0.121901
AGCTGAAT	2	1.30702e-05	0.6	45906	3.33333	2.40795	2.43458	0.121901
AGGGCGTT	2	1.30702e-05	0.6	45906	3.33333	2.40795	2.43458	0.121901
CAAACTGT	2	1.30702e-05	0.6	45906	3.33333	2.40795	2.43458	0.121901
GCCCGCTA	2	1.30702e-05	0.6	45906	3.33333	2.40795	2.43458	0.121901
CGGGCGTC	2	1.30702e-05	0.6	45906	3.33333	2.40795	2.43458	0.121901
AGGCTGTG	2	1.30702e-05	0.6	45906	3.33333	2.40795	2.43458	0.121901
CCAGACTC	2	1.30702e-05	0.6	45906	3.33333	2.40795	2.43458	0.121901
TTCCGGCT	2	1.30702e-05	0.6	45906	3.33333	2.40795	2.43458	0.121901
GAAGGATG	2	1.30702e-05	0.6	45906	3.33333	2.40795	2.43458	0.121901
TTGGCCTT	2	1.30702e-05	0.6	45906	3.33333	2.40795	2.43458	0.121901
GCAGGCCG	2	1.30702e-05	0.6	45906	3.33333	2.40795	2.43458	0.121901
TACGGAGT	2	1.30702e-05	0.6	45906	3.33333	2.40795	2.43458	0.121901
AGTCTCTC	2	1.30702e-05	0.6	45906	3.33333	2.40795	2.43458	0.121901
TTAGAGGC	2	1.30702e-05	0.6	45906	3.33333	2.40795	2.43458	0.121901
CTCCTCTT	4	4.90132e-05	2.25	45906	1.77778	2.30146	2.4323	0.190563
AAAAGAAA	4	4.90132e-05	2.25	45906	1.77778	2.30146	2.4323	0.190563
TCTCTGGC	4	4.90132e-05	2.25	45906	1.77778	2.30146	2.4323	0.190563
ACCTGGTC	3	2.9705e-05	1.36364	45906	2.2	2.36537	2.43229	0.157783
GCAGGCAG	3	2.9705e-05	1.36364	45906	2.2	2.36537	2.43229	0.157783
TATTTACT	3	2.9705e-05	1.36364	45906	2.2	2.36537	2.43229	0.157783
GTCTGATG	3	2.9705e-05	1.36364	45906	2.2	2.36537	2.43229	0.157783
TACCTTTC	3	2.9705e-05	1.36364	45906	2.2	2.36537	2.43229	0.157783
GGCTCTGG	3	2.9705e-05	1.36364	45906	2.2	2.36537	2.43229	0.157783
TGGGTTTG	3	2.9705e-05	1.36364	45906	2.2	2.36537	2.43229	0.157783
GCCTGGAA	3	2.9705e-05	1.36364	45906	2.2	2.36537	2.43229	0.157783
TGGGTCTT	3	2.9705e-05	1.36364	45906	2.2	2.36537	2.43229	0.157783
GCCGCGCA	2	1.32596e-05	0.608696	45906	3.28571	2.37917	2.40601	0.124772
GTCAGGAG	1	1.98033e-06	0.0909091	45906	11	2.3979	2.4052	0.0868994
TATTCCAC	1	1.98033e-06	0.0909091	45906	11	2.3979	2.4052	0.0868994
TAGACTGG	1	1.98033e-06	0.0909091	45906	11	2.3979	2.4052	0.0868994
GAGGGTCG	1	1.98033e-06	0.0909091	45906	11	2.3979	2.4052	0.0868994
TTCGCAGT	1	1.98033e-06	0.0909091	45906	11	2.3979	2.4052	0.0868994
GTCCCACA	1	1.98033e-06	0.0909091	45906	11	2.3979	2.4052	0.0868994
TCAAGCTG	5	7.03779e-05	3.23077	45906	1.54762	2.18359	2.40448	0.224883
CTTCCTCA	3	3.01621e-05	1.38462	45906	2.16667	2.31957	2.38723	0.162796
AGGCAGAA	3	3.01621e-05	1.38462	45906	2.16667	2.31957	2.38723	0.162796
TGGGAAAG	3	3.01621e-05	1.38462	45906	2.16667	2.31957	2.38723	0.162796
CTGCGCGT	3	3.01621e-05	1.38462	45906	2.16667	2.31957	2.38723	0.162796
TTTCTATA	3	3.01621e-05	1.38462	45906	2.16667	2.31957	2.38723	0.162796
GTCAGATG	3	3.01621e-05	1.38462	45906	2.16667	2.31957	2.38723	0.162796
CTATTAAA	3	3.01621e-05	1.38462	45906	2.16667	2.31957	2.38723	0.162796
GGGGAAAA	3	3.01621e-05	1.38462	45906	2.16667	2.31957	2.38723	0.162796
AAGGATGG	2	1.34053e-05	0.615385	45906	3.25	2.35731	2.3843	0.126992
GTTCTTCT	2	1.34053e-05	0.615385	45906	3.25	2.35731	2.3843	0.126992
TTGGCCCT	2	1.34053e-05	0.615385	45906	3.25	2.35731	2.3843	0.126992
TTTGGTGT	2	1.34053e-05	0.615385	45906	3.25	2.35731	2.3843	0.126992
CAGGGGAT	2	1.34053e-05	0.615385	45906	3.25	2.35731	2.3843	0.126992
TAGAGCCC	2	1.34053e-05	0.615385	45906	3.25	2.35731	2.3843	0.126992
GCCAGGGT	2	1.34053e-05	0.615385	45906	3.25	2.35731	2.3843	0.126992
GAAGCAGC	2	1.34053e-05	0.615385	45906	3.25	2.35731	2.3843	0.126992
TAAATTTC	2	1.34053e-05	0.615385	45906	3.25	2.35731	2.3843	0.126992
GGCGGAAT	2	1.34053e-05	0.615385	45906	3.25	2.35731	2.3843	0.126992
TGAAGGAA	2	1.34053e-05	0.615385	45906	3.25	2.35731	2.3843	0.126992
GCTAGGAT	2	1.34053e-05	0.615385	45906	3.25	2.35731	2.3843	0.126992
GCCCTGGC	3	3.02551e-05	1.38889	45906	2.16	2.31032	2.37814	0.163822
TTCTCCCA	4	4.97911e-05	2.28571	45906	1.75	2.23846	2.37098	0.19775
TTTCTGGA	4	4.97911e-05	2.28571	45906	1.75	2.23846	2.37098	0.19775
CTTCCCCA	6	9.33584e-05	4.28571	45906	1.4	2.01883	2.35761	0.260959
GGAGGGAC	3	3.04971e-05	1.4	45906	2.14286	2.28642	2.35462	0.1665
AGTCTCCT	2	1.36148e-05	0.625	45906	3.2	2.3263	2.35352	0.130199
TGGCGCTA	2	1.36148e-05	0.625	45906	3.2	2.3263	2.35352	0.130199
ATTCTGTA	2	1.36148e-05	0.625	45906	3.2	2.3263	2.35352	0.130199
TCTCCCGC	2	1.36148e-05	0.625	45906	3.2	2.3263	2.35352	0.130199
TCTCCTCC	4	5.02699e-05	2.30769	45906	1.73333	2.20019	2.33373	0.202215
TTCTTTTT	4	5.02699e-05	2.30769	45906	1.73333	2.20019	2.33373	0.202215
CCACTTTT	4	5.02699e-05	2.30769	45906	1.73333	2.20019	2.33373	0.202215
AAAAGGGT	2	1.37581e-05	0.631579	45906	3.16667	2.30536	2.33274	0.132405
CCTCGGCC	2	1.37581e-05	0.631579	45906	3.16667	2.30536	2.33274	0.132405
TAGCAGGC	2	1.37581e-05	0.631579	45906	3.16667	2.30536	2.33274	0.132405
TGGAGGCT	2	1.37581e-05	0.631579	45906	3.16667	2.30536	2.33274	0.132405
AAAATTAC	3	3.07533e-05	1.41176	45906	2.125	2.26132	2.32994	0.169349
CCCCTGCC	3	3.07533e-05	1.41176	45906	2.125	2.26132	2.32994	0.169349
GCAGCAAC	3	3.07533e-05	1.41176	45906	2.125	2.26132	2.32994	0.169349
CGCCTGCG	9	0.000141594	6.5	45906	1.38462	2.9288	2.31777	0.208414
GATCTCCT	1	2.17836e-06	0.1	45906	10	2.30259	2.31	0.0951627
ATCCTGAC	1	2.17836e-06	0.1	45906	10	2.30259	2.31	0.0951627
AGGTTTCA	1	2.17836e-06	0.1	45906	10	2.30259	2.31	0.0951627
TAGGACCC	1	2.17836e-06	0.1	45906	10	2.30259	2.31	0.0951627
TCAAAAAG	1	2.17836e-06	0.1	45906	10	2.30259	2.31	0.0951627
ATGGCCTA	1	2.17836e-06	0.1	45906	10	2.30259	2.31	0.0951627
ACACCAAC	1	2.17836e-06	0.1	45906	10	2.30259	2.31	0.0951627
TGGAAGAT	1	2.17836e-06	0.1	45906	10	2.30259	2.31	0.0951627
ATCCTCGA	1	2.17836e-06	0.1	45906	10	2.30259	2.31	0.0951627
TCGCCCTT	1	2.17836e-06	0.1	45906	10	2.30259	2.31	0.0951627
TCCTGCAA	1	2.17836e-06	0.1	45906	10	2.30259	2.31	0.0951627
GTAACCTA	1	2.17836e-06	0.1	45906	10	2.30259	2.31	0.0951627
TCCATTTC	1	2.17836e-06	0.1	45906	10	2.30259	2.31	0.0951627
TAGTGAGC	1	2.17836e-06	0.1	45906	10	2.30259	2.31	0.0951627
CGGATGCT	1	2.17836e-06	0.1	45906	10	2.30259	2.31	0.0951627
AGAGGATA	1	2.17836e-06	0.1	45906	10	2.30259	2.31	0.0951627
TAGGTGTT	1	2.17836e-06	0.1	45906	10	2.30259	2.31	0.0951627
TGCGCCCT	2	1.39415e-05	0.64	45906	3.125	2.27887	2.30644	0.13524
AATTTGGT	2	1.40038e-05	0.642857	45906	3.11111	2.26996	2.2976	0.136204
GGAGCCCG	2	1.40038e-05	0.642857	45906	3.11111	2.26996	2.2976	0.136204
GAAAACAT	2	1.40038e-05	0.642857	45906	3.11111	2.26996	2.2976	0.136204
CAAATCAG	2	1.40038e-05	0.642857	45906	3.11111	2.26996	2.2976	0.136204
CCTGAAGG	3	3.11195e-05	1.42857	45906	2.1	2.22581	2.29502	0.173446
TTTTGGCT	3	3.11195e-05	1.42857	45906	2.1	2.22581	2.29502	0.173446
TAGCTTTT	3	3.11195e-05	1.42857	45906	2.1	2.22581	2.29502	0.173446
GGAAACAG	3	3.11195e-05	1.42857	45906	2.1	2.22581	2.29502	0.173446
TGGGAGGA	4	5.08284e-05	2.33333	45906	1.71429	2.15599	2.29073	0.20746
GCGCGAGC	4	5.08284e-05	2.33333	45906	1.71429	2.15599	2.29073	0.20746
GCTTCCCG	4	5.08284e-05	2.33333	45906	1.71429	2.15599	2.29073	0.20746
TTTCCGGT	4	5.08284e-05	2.33333	45906	1.71429	2.15599	2.29073	0.20746
TTTCTGAG	4	5.08284e-05	2.33333	45906	1.71429	2.15599	2.29073	0.20746
GTCTGGAC	1	2.29301e-06	0.105263	45906	9.5	2.25129	2.25877	0.0999123
GCCCTGCA	4	5.12556e-05	2.35294	45906	1.7	2.12251	2.25818	0.211497
CTGGTCTG	4	5.12556e-05	2.35294	45906	1.7	2.12251	2.25818	0.211497
CCGCGCCC	5	7.26121e-05	3.33333	45906	1.5	2.02733	2.2542	0.243501
CTGGAAGT	3	3.16854e-05	1.45455	45906	2.0625	2.17176	2.24188	0.179832
AGAGCGGC	3	3.16854e-05	1.45455	45906	2.0625	2.17176	2.24188	0.179832
AGCTCTCC	3	3.16854e-05	1.45455	45906	2.0625	2.17176	2.24188	0.179832
AGCCCCTG	3	3.16854e-05	1.45455	45906	2.0625	2.17176	2.24188	0.179832
ATTTAATA	3	3.16854e-05	1.45455	45906	2.0625	2.17176	2.24188	0.179832
AGGGGCAT	2	1.45224e-05	0.666667	45906	3	2.19722	2.22543	0.144304
ACTAGGGG	2	1.45224e-05	0.666667	45906	3	2.19722	2.22543	0.144304
AAGTTTGT	2	1.45224e-05	0.666667	45906	3	2.19722	2.22543	0.144304
ACGTCCAC	2	1.45224e-05	0.666667	45906	3	2.19722	2.22543	0.144304
GCTCAAAC	2	1.45224e-05	0.666667	45906	3	2.19722	2.22543	0.144304
GTGTGAGC	2	1.45224e-05	0.666667	45906	3	2.19722	2.22543	0.144304
TCGCGCTC	2	1.45224e-05	0.666667	45906	3	2.19722	2.22543	0.144304
ATTTCTAG	2	1.45224e-05	0.666667	45906	3	2.19722	2.22543	0.144304
TCTACTAG	2	1.45224e-05	0.666667	45906	3	2.19722	2.22543	0.144304
GCTCTTGC	2	1.45224e-05	0.666667	45906	3	2.19722	2.22543	0.144304
GCTGACAT	2	1.45224e-05	0.666667	45906	3	2.19722	2.22543	0.144304
GGGACTGT	2	1.45224e-05	0.666667	45906	3	2.19722	2.22543	0.144304
AATCTAGT	2	1.45224e-05	0.666667	45906	3	2.19722	2.22543	0.144304
GATCACCT	2	1.45224e-05	0.666667	45906	3	2.19722	2.22543	0.144304
GCAAATAG	2	1.45224e-05	0.666667	45906	3	2.19722	2.22543	0.144304
GAAGGGCC	2	1.45224e-05	0.666667	45906	3	2.19722	2.22543	0.144304
TGAGAAAA	2	1.45224e-05	0.666667	45906	3	2.19722	2.22543	0.144304
CCGCGAGG	2	1.45224e-05	0.666667	45906	3	2.19722	2.22543	0.144304
CTTTGGTG	2	1.45224e-05	0.666667	45906	3	2.19722	2.22543	0.144304
GGTGGATT	2	1.45224e-05	0.666667	45906	3	2.19722	2.22543	0.144304
ACGCGAGG	2	1.45224e-05	0.666667	45906	3	2.19722	2.22543	0.144304
CGAAGACA	2	1.45224e-05	0.666667	45906	3	2.19722	2.22543	0.144304
CTTTGCAA	2	1.45224e-05	0.666667	45906	3	2.19722	2.22543	0.144304
TTCGGCGT	2	1.45224e-05	0.666667	45906	3	2.19722	2.22543	0.144304
CGGTTACA	2	1.45224e-05	0.666667	45906	3	2.19722	2.22543	0.144304
CGGTTGGT	2	1.45224e-05	0.666667	45906	3	2.19722	2.22543	0.144304
CCAGAGTG	2	1.45224e-05	0.666667	45906	3	2.19722	2.22543	0.144304
CTTCTCTT	2	1.45224e-05	0.666667	45906	3	2.19722	2.22543	0.144304
CAGGCCCT	2	1.45224e-05	0.666667	45906	3	2.19722	2.22543	0.144304
TGCCGCTT	2	1.45224e-05	0.666667	45906	3	2.19722	2.22543	0.144304
TCTGGGTC	2	1.45224e-05	0.666667	45906	3	2.19722	2.22543	0.144304
CACCCTCG	2	1.45224e-05	0.666667	45906	3	2.19722	2.22543	0.144304
ATTTCTGG	2	1.45224e-05	0.666667	45906	3	2.19722	2.22543	0.144304
CAAGATCG	2	1.45224e-05	0.666667	45906	3	2.19722	2.22543	0.144304
CGGGTCCA	2	1.45224e-05	0.666667	45906	3	2.19722	2.22543	0.144304
TTGGCACA	2	1.45224e-05	0.666667	45906	3	2.19722	2.22543	0.144304
ACCTTGCA	2	1.45224e-05	0.666667	45906	3	2.19722	2.22543	0.144304
GTATGTTT	2	1.45224e-05	0.666667	45906	3	2.19722	2.22543	0.144304
TTATTATT	2	1.45224e-05	0.666667	45906	3	2.19722	2.22543	0.144304
GAGGCACC	2	1.45224e-05	0.666667	45906	3	2.19722	2.22543	0.144304
CTGGACAA	2	1.45224e-05	0.666667	45906	3	2.19722	2.22543	0.144304
CTAAACTT	2	1.45224e-05	0.666667	45906	3	2.19722	2.22543	0.144304
CAAGAATT	2	1.45224e-05	0.666667	45906	3	2.19722	2.22543	0.144304
GTGTGTGG	2	1.45224e-05	0.666667	45906	3	2.19722	2.22543	0.144304
GCGTCCAG	2	1.45224e-05	0.666667	45906	3	2.19722	2.22543	0.144304
ACTTGCAT	2	1.45224e-05	0.666667	45906	3	2.19722	2.22543	0.144304
TGACTCTC	2	1.45224e-05	0.666667	45906	3	2.19722	2.22543	0.144304
TCCGAGCA	2	1.45224e-05	0.666667	45906	3	2.19722	2.22543	0.144304
GCACCCAG	2	1.45224e-05	0.666667	45906	3	2.19722	2.22543	0.144304
CTCTACTG	2	1.45224e-05	0.666667	45906	3	2.19722	2.22543	0.144304
TAAGAATA	2	1.45224e-05	0.666667	45906	3	2.19722	2.22543	0.144304
ATGGTTTA	2	1.45224e-05	0.666667	45906	3	2.19722	2.22543	0.144304
GTCTTGAA	2	1.45224e-05	0.666667	45906	3	2.19722	2.22543	0.144304
TAGGAAAT	2	1.45224e-05	0.666667	45906	3	2.19722	2.22543	0.144304
CCAGTATA	2	1.45224e-05	0.666667	45906	3	2.19722	2.22543	0.144304
TTGTTAAC	2	1.45224e-05	0.666667	45906	3	2.19722	2.22543	0.144304
GCTTCTGT	2	1.45224e-05	0.666667	45906	3	2.19722	2.22543	0.144304
CTGGTTTG	2	1.45224e-05	0.666667	45906	3	2.19722	2.22543	0.144304
CATGGTGC	2	1.45224e-05	0.666667	45906	3	2.19722	2.22543	0.144304
CGGCTTAT	2	1.45224e-05	0.666667	45906	3	2.19722	2.22543	0.144304
TCTCTTGT	2	1.45224e-05	0.666667	45906	3	2.19722	2.22543	0.144304
GGGGGATT	2	1.45224e-05	0.666667	45906	3	2.19722	2.22543	0.144304
AAAGACAA	2	1.45224e-05	0.666667	45906	3	2.19722	2.22543	0.144304
CAAGTCCT	2	1.45224e-05	0.666667	45906	3	2.19722	2.22543	0.144304
CCCCGGAC	2	1.45224e-05	0.666667	45906	3	2.19722	2.22543	0.144304
TCAGAAAC	2	1.45224e-05	0.666667	45906	3	2.19722	2.22543	0.144304
CTGAGTAC	2	1.45224e-05	0.666667	45906	3	2.19722	2.22543	0.144304
TTTGGAGA	2	1.45224e-05	0.666667	45906	3	2.19722	2.22543	0.144304
ATACCTTA	2	1.45224e-05	0.666667	45906	3	2.19722	2.22543	0.144304
TTCTGAAC	2	1.45224e-05	0.666667	45906	3	2.19722	2.22543	0.144304
TCTTCCTA	2	1.45224e-05	0.666667	45906	3	2.19722	2.22543	0.144304
AGGGGATA	2	1.45224e-05	0.666667	45906	3	2.19722	2.22543	0.144304
GCTAGGGC	2	1.45224e-05	0.666667	45906	3	2.19722	2.22543	0.144304
ATGACTGG	2	1.45224e-05	0.666667	45906	3	2.19722	2.22543	0.144304
GGGGCCGA	2	1.45224e-05	0.666667	45906	3	2.19722	2.22543	0.144304
GCCCGACA	2	1.45224e-05	0.666667	45906	3	2.19722	2.22543	0.144304
AGAGAGGG	2	1.45224e-05	0.666667	45906	3	2.19722	2.22543	0.144304
AGAACACA	2	1.45224e-05	0.666667	45906	3	2.19722	2.22543	0.144304
GCCACCAG	3	3.20348e-05	1.47059	45906	2.04	2.13885	2.20954	0.183806
TGACTGTT	1	2.4204e-06	0.111111	45906	9	2.19722	2.20477	0.105161
CCTTTATA	1	2.4204e-06	0.111111	45906	9	2.19722	2.20477	0.105161
CCAAACAT	1	2.4204e-06	0.111111	45906	9	2.19722	2.20477	0.105161
CTCACAGC	1	2.4204e-06	0.111111	45906	9	2.19722	2.20477	0.105161
GCCAGGTA	1	2.4204e-06	0.111111	45906	9	2.19722	2.20477	0.105161
GTGAATGG	1	2.4204e-06	0.111111	45906	9	2.19722	2.20477	0.105161
TTGTGGAG	1	2.4204e-06	0.111111	45906	9	2.19722	2.20477	0.105161
TCCAACCG	1	2.4204e-06	0.111111	45906	9	2.19722	2.20477	0.105161
AGGGGGTA	1	2.4204e-06	0.111111	45906	9	2.19722	2.20477	0.105161
TAATGTAG	1	2.4204e-06	0.111111	45906	9	2.19722	2.20477	0.105161
GGGGAAGA	1	2.4204e-06	0.111111	45906	9	2.19722	2.20477	0.105161
GCCGAGCT	1	2.4204e-06	0.111111	45906	9	2.19722	2.20477	0.105161
ACAGTTGA	1	2.4204e-06	0.111111	45906	9	2.19722	2.20477	0.105161
TACCGCGA	1	2.4204e-06	0.111111	45906	9	2.19722	2.20477	0.105161
AGGTTGCA	1	2.4204e-06	0.111111	45906	9	2.19722	2.20477	0.105161
GCCAACCA	1	2.4204e-06	0.111111	45906	9	2.19722	2.20477	0.105161
ACCCTAGG	1	2.4204e-06	0.111111	45906	9	2.19722	2.20477	0.105161
GTGTTCTA	1	2.4204e-06	0.111111	45906	9	2.19722	2.20477	0.105161
CCCCCGAA	1	2.4204e-06	0.111111	45906	9	2.19722	2.20477	0.105161
CAATGCAC	1	2.4204e-06	0.111111	45906	9	2.19722	2.20477	0.105161
GGAAATTG	1	2.4204e-06	0.111111	45906	9	2.19722	2.20477	0.105161
ATCGCCTA	1	2.4204e-06	0.111111	45906	9	2.19722	2.20477	0.105161
GTTAGGGC	1	2.4204e-06	0.111111	45906	9	2.19722	2.20477	0.105161
ATACAGAA	1	2.4204e-06	0.111111	45906	9	2.19722	2.20477	0.105161
GCTCTCAC	1	2.4204e-06	0.111111	45906	9	2.19722	2.20477	0.105161
GTCTCACA	1	2.4204e-06	0.111111	45906	9	2.19722	2.20477	0.105161
ACCGCCAT	1	2.4204e-06	0.111111	45906	9	2.19722	2.20477	0.105161
ATCCCAAC	4	5.22807e-05	2.4	45906	1.66667	2.0433	2.18117	0.221274
GGAAGCTG	4	5.22807e-05	2.4	45906	1.66667	2.0433	2.18117	0.221274
GGGCTCGC	4	5.22807e-05	2.4	45906	1.66667	2.0433	2.18117	0.221274
GGAGGAAG	4	5.22807e-05	2.4	45906	1.66667	2.0433	2.18117	0.221274
GCTTCTCT	2	1.48525e-05	0.681818	45906	2.93333	2.15228	2.18084	0.149509
CCCAATCT	2	1.48525e-05	0.681818	45906	2.93333	2.15228	2.18084	0.149509
CTTTTTAT	2	1.48525e-05	0.681818	45906	2.93333	2.15228	2.18084	0.149509
GTTCTTTG	2	1.48525e-05	0.681818	45906	2.93333	2.15228	2.18084	0.149509
GGAGTAAT	3	3.26755e-05	1.5	45906	2	2.07944	2.15117	0.191151
CAGGCAGA	3	3.26755e-05	1.5	45906	2	2.07944	2.15117	0.191151
TGGTGGCC	3	3.26755e-05	1.5	45906	2	2.07944	2.15117	0.191151
TGCTCCCG	3	3.26755e-05	1.5	45906	2	2.07944	2.15117	0.191151
CTTGGGCA	3	3.26755e-05	1.5	45906	2	2.07944	2.15117	0.191151
GGGCCTCC	3	3.26755e-05	1.5	45906	2	2.07944	2.15117	0.191151
CGACCCCC	3	3.26755e-05	1.5	45906	2	2.07944	2.15117	0.191151
TGCTTTTT	3	3.26755e-05	1.5	45906	2	2.07944	2.15117	0.191151
AAAGAAGA	3	3.26755e-05	1.5	45906	2	2.07944	2.15117	0.191151
GGAAAAAA	3	3.26755e-05	1.5	45906	2	2.07944	2.15117	0.191151
GCCGGCTC	3	3.26755e-05	1.5	45906	2	2.07944	2.15117	0.191151
TATTAAGT	3	3.26755e-05	1.5	45906	2	2.07944	2.15117	0.191151
CGGCTTCC	3	3.26755e-05	1.5	45906	2	2.07944	2.15117	0.191151
CTGACTAG	3	3.26755e-05	1.5	45906	2	2.07944	2.15117	0.191151
AATGTCCT	3	3.26755e-05	1.5	45906	2	2.07944	2.15117	0.191151
GCTTCAGC	3	3.26755e-05	1.5	45906	2	2.07944	2.15117	0.191151
GTGTCCCT	3	3.26755e-05	1.5	45906	2	2.07944	2.15117	0.191151
CAGGTCTT	3	3.26755e-05	1.5	45906	2	2.07944	2.15117	0.191151
AGGAACAG	3	3.26755e-05	1.5	45906	2	2.07944	2.15117	0.191151
GGCTGGGG	3	3.26755e-05	1.5	45906	2	2.07944	2.15117	0.191151
CGACGCCT	3	3.26755e-05	1.5	45906	2	2.07944	2.15117	0.191151
CCCACTCA	3	3.26755e-05	1.5	45906	2	2.07944	2.15117	0.191151
GTGAGGCG	3	3.26755e-05	1.5	45906	2	2.07944	2.15117	0.191151
GCCCGAGC	3	3.26755e-05	1.5	45906	2	2.07944	2.15117	0.191151
TGGAACAT	3	3.26755e-05	1.5	45906	2	2.07944	2.15117	0.191151
GACCTTCC	3	3.26755e-05	1.5	45906	2	2.07944	2.15117	0.191151
GCAGGATG	3	3.26755e-05	1.5	45906	2	2.07944	2.15117	0.191151
CCGCACTT	3	3.26755e-05	1.5	45906	2	2.07944	2.15117	0.191151
TCACCAAT	3	3.26755e-05	1.5	45906	2	2.07944	2.15117	0.191151
CGGGTGAG	3	3.26755e-05	1.5	45906	2	2.07944	2.15117	0.191151
CAACTATC	3	3.26755e-05	1.5	45906	2	2.07944	2.15117	0.191151
GGCGCAAA	3	3.26755e-05	1.5	45906	2	2.07944	2.15117	0.191151
AGGGGTAG	3	3.26755e-05	1.5	45906	2	2.07944	2.15117	0.191151
CGCTTCCC	3	3.26755e-05	1.5	45906	2	2.07944	2.15117	0.191151
GTCTCTGC	3	3.26755e-05	1.5	45906	2	2.07944	2.15117	0.191151
TAATAGAC	3	3.26755e-05	1.5	45906	2	2.07944	2.15117	0.191151
AAAGGCAA	3	3.26755e-05	1.5	45906	2	2.07944	2.15117	0.191151
CTATGCAA	3	3.26755e-05	1.5	45906	2	2.07944	2.15117	0.191151
TCAGACAT	3	3.26755e-05	1.5	45906	2	2.07944	2.15117	0.191151
GATTTCAC	3	3.26755e-05	1.5	45906	2	2.07944	2.15117	0.191151
CGGCGCTG	3	3.26755e-05	1.5	45906	2	2.07944	2.15117	0.191151
GGTGAAGC	3	3.26755e-05	1.5	45906	2	2.07944	2.15117	0.191151
GGGATGCA	3	3.26755e-05	1.5	45906	2	2.07944	2.15117	0.191151
CGAAGGGC	2	1.5081e-05	0.692308	45906	2.88889	2.12174	2.15055	0.153135
TTCACTTA	2	1.5081e-05	0.692308	45906	2.88889	2.12174	2.15055	0.153135
CAACACTT	2	1.5081e-05	0.692308	45906	2.88889	2.12174	2.15055	0.153135
TGGCTCCA	2	1.5081e-05	0.692308	45906	2.88889	2.12174	2.15055	0.153135
ACCAGCGC	2	1.5081e-05	0.692308	45906	2.88889	2.12174	2.15055	0.153135
ATATTAAC	2	1.5081e-05	0.692308	45906	2.88889	2.12174	2.15055	0.153135
TTGCCCCC	2	1.5081e-05	0.692308	45906	2.88889	2.12174	2.15055	0.153135
GTTCCAGT	1	2.56278e-06	0.117647	45906	8.5	2.14007	2.14769	0.11099
GCAGCGCC	6	9.70363e-05	4.45455	45906	1.34694	1.78701	2.13755	0.289321
ATCCTCTC	2	1.52486e-05	0.7	45906	2.85714	2.09964	2.12863	0.155804
AGAAAGCA	5	7.46868e-05	3.42857	45906	1.45833	1.88647	2.1189	0.261137
ACGCCCCA	1	2.64044e-06	0.121212	45906	8.25	2.11021	2.11788	0.114154
GCTCCACG	2	1.53767e-05	0.705882	45906	2.83333	2.08291	2.11204	0.157851
CATAAATC	2	1.53767e-05	0.705882	45906	2.83333	2.08291	2.11204	0.157851
TCTCCGCT	2	1.53767e-05	0.705882	45906	2.83333	2.08291	2.11204	0.157851
CGGCGGAA	2	1.53767e-05	0.705882	45906	2.83333	2.08291	2.11204	0.157851
GTCTGCGT	2	1.53767e-05	0.705882	45906	2.83333	2.08291	2.11204	0.157851
TTTCGGCG	2	1.53767e-05	0.705882	45906	2.83333	2.08291	2.11204	0.157851
TGCCAGCG	2	1.53767e-05	0.705882	45906	2.83333	2.08291	2.11204	0.157851
ATGCTTTG	2	1.53767e-05	0.705882	45906	2.83333	2.08291	2.11204	0.157851
CTAAAATT	2	1.53767e-05	0.705882	45906	2.83333	2.08291	2.11204	0.157851
AAGAACAT	2	1.53767e-05	0.705882	45906	2.83333	2.08291	2.11204	0.157851
TCTCTCTC	2	1.53767e-05	0.705882	45906	2.83333	2.08291	2.11204	0.157851
GCCTCCAG	2	1.53767e-05	0.705882	45906	2.83333	2.08291	2.11204	0.157851
AGGAAAAT	2	1.53767e-05	0.705882	45906	2.83333	2.08291	2.11204	0.157851
ACCCTCCG	2	1.53767e-05	0.705882	45906	2.83333	2.08291	2.11204	0.157851
TCCTTTCC	4	5.33699e-05	2.45	45906	1.63265	1.96083	2.10103	0.231788
TCCCAGCT	4	5.33699e-05	2.45	45906	1.63265	1.96083	2.10103	0.231788
GGAAACAA	2	1.55598e-05	0.714286	45906	2.8	2.05924	2.08857	0.160785
TAGCCGGG	2	1.55598e-05	0.714286	45906	2.8	2.05924	2.08857	0.160785
CCTCCTTC	2	1.55598e-05	0.714286	45906	2.8	2.05924	2.08857	0.160785
CTTTGGCC	2	1.55598e-05	0.714286	45906	2.8	2.05924	2.08857	0.160785
CTTGGGTG	2	1.55598e-05	0.714286	45906	2.8	2.05924	2.08857	0.160785
AAAGAAAC	2	1.55598e-05	0.714286	45906	2.8	2.05924	2.08857	0.160785
TCCCACGA	2	1.55598e-05	0.714286	45906	2.8	2.05924	2.08857	0.160785
AGGGAGGT	2	1.55598e-05	0.714286	45906	2.8	2.05924	2.08857	0.160785
GCGGGCGT	2	1.55598e-05	0.714286	45906	2.8	2.05924	2.08857	0.160785
CGAAAGCT	2	1.55598e-05	0.714286	45906	2.8	2.05924	2.08857	0.160785
AAGGTCTA	1	2.72296e-06	0.125	45906	8	2.07944	2.08715	0.117503
CTCTGTAC	1	2.72296e-06	0.125	45906	8	2.07944	2.08715	0.117503
TGTGGGGA	1	2.72296e-06	0.125	45906	8	2.07944	2.08715	0.117503
CGAGTAAC	1	2.72296e-06	0.125	45906	8	2.07944	2.08715	0.117503
ACAGGTTA	1	2.72296e-06	0.125	45906	8	2.07944	2.08715	0.117503
AGATGGAA	1	2.72296e-06	0.125	45906	8	2.07944	2.08715	0.117503
GGTGGAAT	1	2.72296e-06	0.125	45906	8	2.07944	2.08715	0.117503
ACTTGCGT	1	2.72296e-06	0.125	45906	8	2.07944	2.08715	0.117503
TGGGGGCC	1	2.72296e-06	0.125	45906	8	2.07944	2.08715	0.117503
GTGCTGAG	1	2.72296e-06	0.125	45906	8	2.07944	2.08715	0.117503
GAGGTTAG	1	2.72296e-06	0.125	45906	8	2.07944	2.08715	0.117503
GACATAAC	1	2.72296e-06	0.125	45906	8	2.07944	2.08715	0.117503
CTTAACCG	1	2.72296e-06	0.125	45906	8	2.07944	2.08715	0.117503
GAGGTCTG	1	2.72296e-06	0.125	45906	8	2.07944	2.08715	0.117503
ACTCGGGC	1	2.72296e-06	0.125	45906	8	2.07944	2.08715	0.117503
TATGGCAA	1	2.72296e-06	0.125	45906	8	2.07944	2.08715	0.117503
GCCTGTCG	1	2.72296e-06	0.125	45906	8	2.07944	2.08715	0.117503
GAACTATA	1	2.72296e-06	0.125	45906	8	2.07944	2.08715	0.117503
CTGTCCCG	1	2.72296e-06	0.125	45906	8	2.07944	2.08715	0.117503
CAATACAG	1	2.72296e-06	0.125	45906	8	2.07944	2.08715	0.117503
TTCAGCTA	1	2.72296e-06	0.125	45906	8	2.07944	2.08715	0.117503
CGCTTATC	1	2.72296e-06	0.125	45906	8	2.07944	2.08715	0.117503
CGCATTTG	1	2.72296e-06	0.125	45906	8	2.07944	2.08715	0.117503
GCTGCCAT	1	2.72296e-06	0.125	45906	8	2.07944	2.08715	0.117503
TCCTACAT	1	2.72296e-06	0.125	45906	8	2.07944	2.08715	0.117503
TACTTAAT	1	2.72296e-06	0.125	45906	8	2.07944	2.08715	0.117503
CGCCACTC	1	2.72296e-06	0.125	45906	8	2.07944	2.08715	0.117503
CGGTGGCG	1	2.72296e-06	0.125	45906	8	2.07944	2.08715	0.117503
TTGAGCTT	1	2.72296e-06	0.125	45906	8	2.07944	2.08715	0.117503
CAGTGAAC	1	2.72296e-06	0.125	45906	8	2.07944	2.08715	0.117503
ACGGGAAG	1	2.72296e-06	0.125	45906	8	2.07944	2.08715	0.117503
AACAATGG	1	2.72296e-06	0.125	45906	8	2.07944	2.08715	0.117503
TGAGGTCC	1	2.72296e-06	0.125	45906	8	2.07944	2.08715	0.117503
TTGATTTG	1	2.72296e-06	0.125	45906	8	2.07944	2.08715	0.117503
TCGCAGTA	1	2.72296e-06	0.125	45906	8	2.07944	2.08715	0.117503
TCGCACTC	1	2.72296e-06	0.125	45906	8	2.07944	2.08715	0.117503
CGGTCCAC	1	2.72296e-06	0.125	45906	8	2.07944	2.08715	0.117503
CTGCTAGA	1	2.72296e-06	0.125	45906	8	2.07944	2.08715	0.117503
CATAGCTC	1	2.72296e-06	0.125	45906	8	2.07944	2.08715	0.117503
GAAAGTGG	1	2.72296e-06	0.125	45906	8	2.07944	2.08715	0.117503
TTACTTGT	1	2.72296e-06	0.125	45906	8	2.07944	2.08715	0.117503
ATCATATC	1	2.72296e-06	0.125	45906	8	2.07944	2.08715	0.117503
TTGGGGGC	1	2.72296e-06	0.125	45906	8	2.07944	2.08715	0.117503
TAATAGTG	1	2.72296e-06	0.125	45906	8	2.07944	2.08715	0.117503
AATTGCTT	1	2.72296e-06	0.125	45906	8	2.07944	2.08715	0.117503
AAGATAGA	1	2.72296e-06	0.125	45906	8	2.07944	2.08715	0.117503
TACGGGGA	1	2.72296e-06	0.125	45906	8	2.07944	2.08715	0.117503
GACCTCAT	1	2.72296e-06	0.125	45906	8	2.07944	2.08715	0.117503
CACAATGT	1	2.72296e-06	0.125	45906	8	2.07944	2.08715	0.117503
GAAGATTC	1	2.72296e-06	0.125	45906	8	2.07944	2.08715	0.117503
GTCTAACG	1	2.72296e-06	0.125	45906	8	2.07944	2.08715	0.117503
AGATTTCT	1	2.72296e-06	0.125	45906	8	2.07944	2.08715	0.117503
TAATCCTA	1	2.72296e-06	0.125	45906	8	2.07944	2.08715	0.117503
AACCCACA	1	2.72296e-06	0.125	45906	8	2.07944	2.08715	0.117503
GGCACCCT	1	2.72296e-06	0.125	45906	8	2.07944	2.08715	0.117503
CGAAACGG	1	2.72296e-06	0.125	45906	8	2.07944	2.08715	0.117503
CAGCAAGC	4	5.36213e-05	2.46154	45906	1.625	1.94203	2.08278	0.234232
CCCAGGAG	6	9.80264e-05	4.5	45906	1.33333	1.72609	2.07981	0.297065
GGCGGGCG	3	3.35133e-05	1.53846	45906	1.95	2.00349	2.07657	0.200866
TCTGAGAG	3	3.35133e-05	1.53846	45906	1.95	2.00349	2.07657	0.200866
GCGAGGCC	3	3.35133e-05	1.53846	45906	1.95	2.00349	2.07657	0.200866
GCAGGTCC	3	3.35133e-05	1.53846	45906	1.95	2.00349	2.07657	0.200866
AGGGAGTT	3	3.35133e-05	1.53846	45906	1.95	2.00349	2.07657	0.200866
GTATAAAG	3	3.35133e-05	1.53846	45906	1.95	2.00349	2.07657	0.200866
TATAAATA	4	5.38185e-05	2.47059	45906	1.61905	1.92735	2.06852	0.236153
TCGCCGCA	2	1.57744e-05	0.724138	45906	2.7619	2.03184	2.0614	0.164237
CAACCTCA	2	1.58427e-05	0.727273	45906	2.75	2.0232	2.05283	0.165338
CAAGACCC	2	1.58427e-05	0.727273	45906	2.75	2.0232	2.05283	0.165338
TCCTGGAG	2	1.58427e-05	0.727273	45906	2.75	2.0232	2.05283	0.165338
GGAAATCC	2	1.58427e-05	0.727273	45906	2.75	2.0232	2.05283	0.165338
AGGTCGCT	2	1.58427e-05	0.727273	45906	2.75	2.0232	2.05283	0.165338
AAGGGCCA	2	1.58427e-05	0.727273	45906	2.75	2.0232	2.05283	0.165338
ATGGAAGG	2	1.58427e-05	0.727273	45906	2.75	2.0232	2.05283	0.165338
TCTCTAGG	2	1.58427e-05	0.727273	45906	2.75	2.0232	2.05283	0.165338
GCGGCCTT	2	1.58427e-05	0.727273	45906	2.75	2.0232	2.05283	0.165338
TGAGCGGG	2	1.58427e-05	0.727273	45906	2.75	2.0232	2.05283	0.165338
AATTTACA	2	1.58427e-05	0.727273	45906	2.75	2.0232	2.05283	0.165338
GAAACACA	2	1.58427e-05	0.727273	45906	2.75	2.0232	2.05283	0.165338
CCTTGGCA	2	1.58427e-05	0.727273	45906	2.75	2.0232	2.05283	0.165338
CTCTTCTT	3	3.38858e-05	1.55556	45906	1.92857	1.97034	2.04403	0.205222
ATCTCCAG	3	3.40369e-05	1.5625	45906	1.92	1.95698	2.03091	0.206996
ACTGCCAG	3	3.40369e-05	1.5625	45906	1.92	1.95698	2.03091	0.206996
GGCCCCAT	1	2.90448e-06	0.133333	45906	7.5	2.0149	2.02271	0.124827
ATCCGCCT	1	2.90448e-06	0.133333	45906	7.5	2.0149	2.02271	0.124827
GAGGTGTC	4	5.44591e-05	2.5	45906	1.6	1.88001	2.02256	0.242421
CATTTTAA	4	5.44591e-05	2.5	45906	1.6	1.88001	2.02256	0.242421
CTGCAGAG	4	5.44591e-05	2.5	45906	1.6	1.88001	2.02256	0.242421
TCTCCTTT	4	5.44591e-05	2.5	45906	1.6	1.88001	2.02256	0.242421
CCAGCTCC	4	5.44591e-05	2.5	45906	1.6	1.88001	2.02256	0.242421
CTGCAAAA	4	5.44591e-05	2.5	45906	1.6	1.88001	2.02256	0.242421
GAGGGGGC	4	5.44591e-05	2.5	45906	1.6	1.88001	2.02256	0.242421
GGCCGCGA	4	5.44591e-05	2.5	45906	1.6	1.88001	2.02256	0.242421
AATTTTTA	4	5.44591e-05	2.5	45906	1.6	1.88001	2.02256	0.242421
CAGTTGGC	4	5.44591e-05	2.5	45906	1.6	1.88001	2.02256	0.242421
GGCCCAAG	5	5.44591e-05	2.5	45906	2	3.46574	2.02256	0.108817
CTCTGCCT	4	5.44591e-05	2.5	45906	1.6	1.88001	2.02256	0.242421
GATGGCTG	4	5.44591e-05	2.5	45906	1.6	1.88001	2.02256	0.242421
CTCTCCTC	4	5.44591e-05	2.5	45906	1.6	1.88001	2.02256	0.242421
TCGCGCCA	2	1.6136e-05	0.740741	45906	2.7	1.9865	2.01645	0.170083
CCCGCGCC	8	0.000123125	5.65217	45906	1.41538	2.77921	2.00319	0.209668
AGCCTGCA	1	2.9705e-06	0.136364	45906	7.33333	1.99243	2.00027	0.127475
TTTTCTCT	3	3.43953e-05	1.57895	45906	1.9	1.92556	2.00007	0.211214
CCCCCACC	3	3.43953e-05	1.57895	45906	1.9	1.92556	2.00007	0.211214
GGTCTCCG	2	1.63377e-05	0.75	45906	2.66667	1.96166	1.99183	0.173358
TCAGGCTC	2	1.63377e-05	0.75	45906	2.66667	1.96166	1.99183	0.173358
TGCTGGGC	2	1.63377e-05	0.75	45906	2.66667	1.96166	1.99183	0.173358
CAGGTGCT	2	1.63377e-05	0.75	45906	2.66667	1.96166	1.99183	0.173358
TTTAAGTG	2	1.63377e-05	0.75	45906	2.66667	1.96166	1.99183	0.173358
CCGAGCGG	2	1.63377e-05	0.75	45906	2.66667	1.96166	1.99183	0.173358
AGGCTAGG	2	1.63377e-05	0.75	45906	2.66667	1.96166	1.99183	0.173358
AGTCAGGG	2	1.63377e-05	0.75	45906	2.66667	1.96166	1.99183	0.173358
AGGGGACT	2	1.63377e-05	0.75	45906	2.66667	1.96166	1.99183	0.173358
CCGGGAAA	2	1.63377e-05	0.75	45906	2.66667	1.96166	1.99183	0.173358
ATACTTGA	2	1.63377e-05	0.75	45906	2.66667	1.96166	1.99183	0.173358
ACTTGAAG	2	1.63377e-05	0.75	45906	2.66667	1.96166	1.99183	0.173358
GGCTCCAC	2	1.63377e-05	0.75	45906	2.66667	1.96166	1.99183	0.173358
ATCGGAAT	2	1.63377e-05	0.75	45906	2.66667	1.96166	1.99183	0.173358
CCAAGTAC	2	1.63377e-05	0.75	45906	2.66667	1.96166	1.99183	0.173358
GCTGAGTT	2	1.63377e-05	0.75	45906	2.66667	1.96166	1.99183	0.173358
TAGGTCTC	2	1.63377e-05	0.75	45906	2.66667	1.96166	1.99183	0.173358
TGGCCGCA	2	1.63377e-05	0.75	45906	2.66667	1.96166	1.99183	0.173358
GGCTTGCG	2	1.63377e-05	0.75	45906	2.66667	1.96166	1.99183	0.173358
AAGTCAGT	2	1.63377e-05	0.75	45906	2.66667	1.96166	1.99183	0.173358
ATTTCATA	2	1.63377e-05	0.75	45906	2.66667	1.96166	1.99183	0.173358
TGGCGCAT	2	1.63377e-05	0.75	45906	2.66667	1.96166	1.99183	0.173358
CTGAGCAG	2	1.63377e-05	0.75	45906	2.66667	1.96166	1.99183	0.173358
TTTCCTTA	2	1.63377e-05	0.75	45906	2.66667	1.96166	1.99183	0.173358
ACGGATTG	2	1.63377e-05	0.75	45906	2.66667	1.96166	1.99183	0.173358
GTCGCGGC	2	1.63377e-05	0.75	45906	2.66667	1.96166	1.99183	0.173358
GCTTTTGC	2	1.63377e-05	0.75	45906	2.66667	1.96166	1.99183	0.173358
CCCCTCAC	2	1.63377e-05	0.75	45906	2.66667	1.96166	1.99183	0.173358
ACCACCTC	2	1.63377e-05	0.75	45906	2.66667	1.96166	1.99183	0.173358
TTAAGTAT	2	1.63377e-05	0.75	45906	2.66667	1.96166	1.99183	0.173358
TCTAACCA	2	1.63377e-05	0.75	45906	2.66667	1.96166	1.99183	0.173358
TGGCTGAA	2	1.63377e-05	0.75	45906	2.66667	1.96166	1.99183	0.173358
ACAGCCTG	2	1.63377e-05	0.75	45906	2.66667	1.96166	1.99183	0.173358
GTCGGAAA	2	1.63377e-05	0.75	45906	2.66667	1.96166	1.99183	0.173358
CTGAGGCC	2	1.63377e-05	0.75	45906	2.66667	1.96166	1.99183	0.173358
TTCAATTT	2	1.63377e-05	0.75	45906	2.66667	1.96166	1.99183	0.173358
AGACAGGT	2	1.63377e-05	0.75	45906	2.66667	1.96166	1.99183	0.173358
GGTGGTGT	2	1.63377e-05	0.75	45906	2.66667	1.96166	1.99183	0.173358
TAGAGAGC	2	1.63377e-05	0.75	45906	2.66667	1.96166	1.99183	0.173358
GCTCACCA	2	1.63377e-05	0.75	45906	2.66667	1.96166	1.99183	0.173358
TAATTCTT	2	1.63377e-05	0.75	45906	2.66667	1.96166	1.99183	0.173358
GAGTAAGA	2	1.63377e-05	0.75	45906	2.66667	1.96166	1.99183	0.173358
TTCCGGGG	2	1.63377e-05	0.75	45906	2.66667	1.96166	1.99183	0.173358
AGCCCGTA	2	1.63377e-05	0.75	45906	2.66667	1.96166	1.99183	0.173358
GACAGTAG	2	1.63377e-05	0.75	45906	2.66667	1.96166	1.99183	0.173358
CTGCAAGC	2	1.63377e-05	0.75	45906	2.66667	1.96166	1.99183	0.173358
CGCCTTGT	2	1.63377e-05	0.75	45906	2.66667	1.96166	1.99183	0.173358
GGGCCAGA	2	1.63377e-05	0.75	45906	2.66667	1.96166	1.99183	0.173358
AGATGACA	2	1.63377e-05	0.75	45906	2.66667	1.96166	1.99183	0.173358
GCAGCGGG	2	1.63377e-05	0.75	45906	2.66667	1.96166	1.99183	0.173358
GCCACACT	2	1.63377e-05	0.75	45906	2.66667	1.96166	1.99183	0.173358
TTGAGCAT	2	1.63377e-05	0.75	45906	2.66667	1.96166	1.99183	0.173358
CTCTGCAG	2	1.63377e-05	0.75	45906	2.66667	1.96166	1.99183	0.173358
CTAAGAGT	2	1.63377e-05	0.75	45906	2.66667	1.96166	1.99183	0.173358
TTGGTGGT	2	1.63377e-05	0.75	45906	2.66667	1.96166	1.99183	0.173358
AAAGATTA	2	1.63377e-05	0.75	45906	2.66667	1.96166	1.99183	0.173358
GGCGCGGC	2	1.63377e-05	0.75	45906	2.66667	1.96166	1.99183	0.173358
CCTTCATC	2	1.63377e-05	0.75	45906	2.66667	1.96166	1.99183	0.173358
GCAGAACT	2	1.63377e-05	0.75	45906	2.66667	1.96166	1.99183	0.173358
ATCATTCT	2	1.63377e-05	0.75	45906	2.66667	1.96166	1.99183	0.173358
ACACAGGT	2	1.63377e-05	0.75	45906	2.66667	1.96166	1.99183	0.173358
TCCACACA	2	1.63377e-05	0.75	45906	2.66667	1.96166	1.99183	0.173358
ACCAGCCT	2	1.63377e-05	0.75	45906	2.66667	1.96166	1.99183	0.173358
GATGCTTC	2	1.63377e-05	0.75	45906	2.66667	1.96166	1.99183	0.173358
CCCTCAAA	2	1.63377e-05	0.75	45906	2.66667	1.96166	1.99183	0.173358
ACTGTCGA	2	1.63377e-05	0.75	45906	2.66667	1.96166	1.99183	0.173358
AGCTTCCA	2	1.63377e-05	0.75	45906	2.66667	1.96166	1.99183	0.173358
GGCTAGGG	2	1.63377e-05	0.75	45906	2.66667	1.96166	1.99183	0.173358
CCATCTCC	2	1.63377e-05	0.75	45906	2.66667	1.96166	1.99183	0.173358
GTTTGAGG	2	1.63377e-05	0.75	45906	2.66667	1.96166	1.99183	0.173358
GCCTGAGG	2	1.63377e-05	0.75	45906	2.66667	1.96166	1.99183	0.173358
AGGCGCGA	2	1.63377e-05	0.75	45906	2.66667	1.96166	1.99183	0.173358
GCAGGAAC	2	1.63377e-05	0.75	45906	2.66667	1.96166	1.99183	0.173358
GAAGGTGG	2	1.63377e-05	0.75	45906	2.66667	1.96166	1.99183	0.173358
ATCTGAGA	2	1.63377e-05	0.75	45906	2.66667	1.96166	1.99183	0.173358
GGTTTGGA	2	1.63377e-05	0.75	45906	2.66667	1.96166	1.99183	0.173358
CAGGCAGT	2	1.63377e-05	0.75	45906	2.66667	1.96166	1.99183	0.173358
GTCTGAGG	2	1.63377e-05	0.75	45906	2.66667	1.96166	1.99183	0.173358
ATGAGCAA	2	1.63377e-05	0.75	45906	2.66667	1.96166	1.99183	0.173358
GGCGGCCC	4	5.50325e-05	2.52632	45906	1.58333	1.83813	1.98191	0.248062
CTCACCTG	3	3.48538e-05	1.6	45906	1.875	1.88583	1.96108	0.21664
CACTGGAT	3	3.48538e-05	1.6	45906	1.875	1.88583	1.96108	0.21664
AGGAAGAA	3	3.48538e-05	1.6	45906	1.875	1.88583	1.96108	0.21664
GAAACAGG	3	3.48538e-05	1.6	45906	1.875	1.88583	1.96108	0.21664
TCAGATCT	3	3.48538e-05	1.6	45906	1.875	1.88583	1.96108	0.21664
GAAACTGA	3	3.48538e-05	1.6	45906	1.875	1.88583	1.96108	0.21664
ACACAGCA	3	3.48538e-05	1.6	45906	1.875	1.88583	1.96108	0.21664
CCGCCCGG	3	3.48538e-05	1.6	45906	1.875	1.88583	1.96108	0.21664
AGGGGGAT	3	3.48538e-05	1.6	45906	1.875	1.88583	1.96108	0.21664
GGAAGTGA	3	3.48538e-05	1.6	45906	1.875	1.88583	1.96108	0.21664
TGGGGCAG	3	3.48538e-05	1.6	45906	1.875	1.88583	1.96108	0.21664
CCGCACCC	3	3.48538e-05	1.6	45906	1.875	1.88583	1.96108	0.21664
TAGAAAGA	2	1.65971e-05	0.761905	45906	2.625	1.93016	1.96061	0.177584
GGGGAGGC	2	1.65971e-05	0.761905	45906	2.625	1.93016	1.96061	0.177584
CTGTGTTC	1	3.11195e-06	0.142857	45906	7	1.94591	1.95383	0.133122
CAACTCCC	1	3.11195e-06	0.142857	45906	7	1.94591	1.95383	0.133122
TGGTGTTC	1	3.11195e-06	0.142857	45906	7	1.94591	1.95383	0.133122
GAATAAAG	1	3.11195e-06	0.142857	45906	7	1.94591	1.95383	0.133122
ACCTACCC	1	3.11195e-06	0.142857	45906	7	1.94591	1.95383	0.133122
GTACTTAG	1	3.11195e-06	0.142857	45906	7	1.94591	1.95383	0.133122
TCGACGCG	1	3.11195e-06	0.142857	45906	7	1.94591	1.95383	0.133122
CCCCCGTA	1	3.11195e-06	0.142857	45906	7	1.94591	1.95383	0.133122
ACCCCTTA	1	3.11195e-06	0.142857	45906	7	1.94591	1.95383	0.133122
ACTGTCTG	1	3.11195e-06	0.142857	45906	7	1.94591	1.95383	0.133122
TTGCATGT	1	3.11195e-06	0.142857	45906	7	1.94591	1.95383	0.133122
GGTCTGTC	1	3.11195e-06	0.142857	45906	7	1.94591	1.95383	0.133122
TATGAGAA	1	3.11195e-06	0.142857	45906	7	1.94591	1.95383	0.133122
CAAAACTC	1	3.11195e-06	0.142857	45906	7	1.94591	1.95383	0.133122
CGGCGAGT	1	3.11195e-06	0.142857	45906	7	1.94591	1.95383	0.133122
CAGGCCAG	1	3.11195e-06	0.142857	45906	7	1.94591	1.95383	0.133122
ACCAGTGC	1	3.11195e-06	0.142857	45906	7	1.94591	1.95383	0.133122
ATTCAGCG	1	3.11195e-06	0.142857	45906	7	1.94591	1.95383	0.133122
GCACAGTG	1	3.11195e-06	0.142857	45906	7	1.94591	1.95383	0.133122
CGACCTCA	1	3.11195e-06	0.142857	45906	7	1.94591	1.95383	0.133122
TGAGGCTA	1	3.11195e-06	0.142857	45906	7	1.94591	1.95383	0.133122
TCCAGTTT	1	3.11195e-06	0.142857	45906	7	1.94591	1.95383	0.133122
AGAGCCAA	1	3.11195e-06	0.142857	45906	7	1.94591	1.95383	0.133122
TAGTTGCC	1	3.11195e-06	0.142857	45906	7	1.94591	1.95383	0.133122
GAGTGGTG	1	3.11195e-06	0.142857	45906	7	1.94591	1.95383	0.133122
CACAGAAT	1	3.11195e-06	0.142857	45906	7	1.94591	1.95383	0.133122
AAAGAGGA	1	3.11195e-06	0.142857	45906	7	1.94591	1.95383	0.133122
TGCAGCAT	1	3.11195e-06	0.142857	45906	7	1.94591	1.95383	0.133122
GCACAAGC	1	3.11195e-06	0.142857	45906	7	1.94591	1.95383	0.133122
TTGCGCCA	1	3.11195e-06	0.142857	45906	7	1.94591	1.95383	0.133122
GCAGATTC	1	3.11195e-06	0.142857	45906	7	1.94591	1.95383	0.133122
GTGCAACC	1	3.11195e-06	0.142857	45906	7	1.94591	1.95383	0.133122
ACGGTCGT	1	3.11195e-06	0.142857	45906	7	1.94591	1.95383	0.133122
CCAGATTG	1	3.11195e-06	0.142857	45906	7	1.94591	1.95383	0.133122
GCTCACTC	1	3.11195e-06	0.142857	45906	7	1.94591	1.95383	0.133122
ATCTGTTA	1	3.11195e-06	0.142857	45906	7	1.94591	1.95383	0.133122
AGGTGTTA	1	3.11195e-06	0.142857	45906	7	1.94591	1.95383	0.133122
TAAGTGCC	1	3.11195e-06	0.142857	45906	7	1.94591	1.95383	0.133122
GACGGCGA	1	3.11195e-06	0.142857	45906	7	1.94591	1.95383	0.133122
CGGGCTTC	1	3.11195e-06	0.142857	45906	7	1.94591	1.95383	0.133122
AACACGGG	1	3.11195e-06	0.142857	45906	7	1.94591	1.95383	0.133122
CCTTAATC	1	3.11195e-06	0.142857	45906	7	1.94591	1.95383	0.133122
CAAAATAC	1	3.11195e-06	0.142857	45906	7	1.94591	1.95383	0.133122
CCCGCGAA	1	3.11195e-06	0.142857	45906	7	1.94591	1.95383	0.133122
TATCCTGA	1	3.11195e-06	0.142857	45906	7	1.94591	1.95383	0.133122
GGGACTTC	1	3.11195e-06	0.142857	45906	7	1.94591	1.95383	0.133122
CAATACTA	1	3.11195e-06	0.142857	45906	7	1.94591	1.95383	0.133122
TATTGGCC	1	3.11195e-06	0.142857	45906	7	1.94591	1.95383	0.133122
GGATCACG	1	3.11195e-06	0.142857	45906	7	1.94591	1.95383	0.133122
AGGGGAAG	1	3.11195e-06	0.142857	45906	7	1.94591	1.95383	0.133122
TATGGAGC	1	3.11195e-06	0.142857	45906	7	1.94591	1.95383	0.133122
GAAATATG	1	3.11195e-06	0.142857	45906	7	1.94591	1.95383	0.133122
AGTCCTCG	1	3.11195e-06	0.142857	45906	7	1.94591	1.95383	0.133122
ACGCAGCG	1	3.11195e-06	0.142857	45906	7	1.94591	1.95383	0.133122
AGGGCCCG	1	3.11195e-06	0.142857	45906	7	1.94591	1.95383	0.133122
AGCAGCGT	1	3.11195e-06	0.142857	45906	7	1.94591	1.95383	0.133122
CATGACTA	1	3.11195e-06	0.142857	45906	7	1.94591	1.95383	0.133122
TGAATCCA	1	3.11195e-06	0.142857	45906	7	1.94591	1.95383	0.133122
GACAATTG	1	3.11195e-06	0.142857	45906	7	1.94591	1.95383	0.133122
GTTCTTGC	1	3.11195e-06	0.142857	45906	7	1.94591	1.95383	0.133122
CCCAAGAG	1	3.11195e-06	0.142857	45906	7	1.94591	1.95383	0.133122
CTGGATTG	1	3.11195e-06	0.142857	45906	7	1.94591	1.95383	0.133122
TGGCCACG	1	3.11195e-06	0.142857	45906	7	1.94591	1.95383	0.133122
TGAATTGA	1	3.11195e-06	0.142857	45906	7	1.94591	1.95383	0.133122
TAGCGCTA	1	3.11195e-06	0.142857	45906	7	1.94591	1.95383	0.133122
TAGCTTGC	1	3.11195e-06	0.142857	45906	7	1.94591	1.95383	0.133122
CCTGCGGT	1	3.11195e-06	0.142857	45906	7	1.94591	1.95383	0.133122
GCCTTGAG	1	3.11195e-06	0.142857	45906	7	1.94591	1.95383	0.133122
GGCTGATA	1	3.11195e-06	0.142857	45906	7	1.94591	1.95383	0.133122
TTTCTCGA	1	3.11195e-06	0.142857	45906	7	1.94591	1.95383	0.133122
CCCAGAAT	1	3.11195e-06	0.142857	45906	7	1.94591	1.95383	0.133122
TCGGACTC	1	3.11195e-06	0.142857	45906	7	1.94591	1.95383	0.133122
CCTACACG	1	3.11195e-06	0.142857	45906	7	1.94591	1.95383	0.133122
AGTTTCAA	1	3.11195e-06	0.142857	45906	7	1.94591	1.95383	0.133122
AGCCCTGA	1	3.11195e-06	0.142857	45906	7	1.94591	1.95383	0.133122
TTCAGCGA	1	3.11195e-06	0.142857	45906	7	1.94591	1.95383	0.133122
TAAGCTAT	1	3.11195e-06	0.142857	45906	7	1.94591	1.95383	0.133122
CCTAGGCA	1	3.11195e-06	0.142857	45906	7	1.94591	1.95383	0.133122
TCCCGCCA	4	5.54492e-05	2.54545	45906	1.57143	1.80794	1.95262	0.252179
GGAGGCCC	4	5.54492e-05	2.54545	45906	1.57143	1.80794	1.95262	0.252179
GTGGCGGG	2	1.67567e-05	0.769231	45906	2.6	1.91102	1.94164	0.180192
GAACACTC	2	1.67567e-05	0.769231	45906	2.6	1.91102	1.94164	0.180192
CTTGCTCC	2	1.67567e-05	0.769231	45906	2.6	1.91102	1.94164	0.180192
GTGCCCCA	2	1.67567e-05	0.769231	45906	2.6	1.91102	1.94164	0.180192
CAAGGAGT	2	1.67567e-05	0.769231	45906	2.6	1.91102	1.94164	0.180192
TATGTTTC	2	1.67567e-05	0.769231	45906	2.6	1.91102	1.94164	0.180192
ATTTTTTC	2	1.67567e-05	0.769231	45906	2.6	1.91102	1.94164	0.180192
TAAGGAGA	2	1.67567e-05	0.769231	45906	2.6	1.91102	1.94164	0.180192
TCGCCCAC	2	1.67567e-05	0.769231	45906	2.6	1.91102	1.94164	0.180192
AATCAGAA	2	1.67567e-05	0.769231	45906	2.6	1.91102	1.94164	0.180192
CGCGCGCA	2	1.67567e-05	0.769231	45906	2.6	1.91102	1.94164	0.180192
CCGCCTTG	3	3.51889e-05	1.61538	45906	1.85714	1.85712	1.93291	0.220622
ACGGCCCC	3	3.51889e-05	1.61538	45906	1.85714	1.85712	1.93291	0.220622
CGGCCCCA	2	1.69428e-05	0.777778	45906	2.57143	1.88892	1.91975	0.183242
TGTTTCCA	2	1.69428e-05	0.777778	45906	2.57143	1.88892	1.91975	0.183242
GATTTTAT	2	1.69428e-05	0.777778	45906	2.57143	1.88892	1.91975	0.183242
CCCTCTCT	2	1.69428e-05	0.777778	45906	2.57143	1.88892	1.91975	0.183242
TGCCGCCC	1	3.2272e-06	0.148148	45906	6.75	1.90954	1.91753	0.137697
ACAGGGCA	3	1.70481e-05	0.782609	45906	3.83333	4.0312	1.90748	0.0449533
GTCGGCTT	1	3.26755e-06	0.15	45906	6.66667	1.89712	1.90512	0.139292
ATTTTTCA	3	3.55799e-05	1.63333	45906	1.83673	1.82397	1.9004	0.225288
ACTTAAAC	3	3.56459e-05	1.63636	45906	1.83333	1.81841	1.89494	0.226077
AATTCCAA	3	3.56459e-05	1.63636	45906	1.83333	1.81841	1.89494	0.226077
TGGGGCTG	3	3.56459e-05	1.63636	45906	1.83333	1.81841	1.89494	0.226077
AAACCTCT	3	3.56459e-05	1.63636	45906	1.83333	1.81841	1.89494	0.226077
CGGTCGCG	3	3.56459e-05	1.63636	45906	1.83333	1.81841	1.89494	0.226077
CGGCGTGC	3	3.56459e-05	1.63636	45906	1.83333	1.81841	1.89494	0.226077
CGCCCCTC	3	3.56459e-05	1.63636	45906	1.83333	1.81841	1.89494	0.226077
CAGCAGGA	2	1.71976e-05	0.789474	45906	2.53333	1.85907	1.89017	0.187429
CCAGGCGT	2	1.71976e-05	0.789474	45906	2.53333	1.85907	1.89017	0.187429
AAGGAAGG	2	1.71976e-05	0.789474	45906	2.53333	1.85907	1.89017	0.187429
CGCGCCCC	5	7.84211e-05	3.6	45906	1.38889	1.64252	1.88494	0.293559
GCCAACTA	1	3.35133e-06	0.153846	45906	6.5	1.8718	1.87985	0.142596
GAGCAAGT	1	3.35133e-06	0.153846	45906	6.5	1.8718	1.87985	0.142596
ATGGCGGA	1	3.35133e-06	0.153846	45906	6.5	1.8718	1.87985	0.142596
CGTTCTGA	1	3.35133e-06	0.153846	45906	6.5	1.8718	1.87985	0.142596
CATCTGCA	1	3.35133e-06	0.153846	45906	6.5	1.8718	1.87985	0.142596
CAAATAAT	1	3.35133e-06	0.153846	45906	6.5	1.8718	1.87985	0.142596
ATGAAAAT	1	3.35133e-06	0.153846	45906	6.5	1.8718	1.87985	0.142596
GAACAAAC	1	3.35133e-06	0.153846	45906	6.5	1.8718	1.87985	0.142596
TGCTGTGT	1	3.35133e-06	0.153846	45906	6.5	1.8718	1.87985	0.142596
AAATTCCC	1	3.35133e-06	0.153846	45906	6.5	1.8718	1.87985	0.142596
TGGCCTGA	1	3.35133e-06	0.153846	45906	6.5	1.8718	1.87985	0.142596
CCAAGGGC	1	3.35133e-06	0.153846	45906	6.5	1.8718	1.87985	0.142596
TGGGATTG	1	3.35133e-06	0.153846	45906	6.5	1.8718	1.87985	0.142596
TCTAGGAC	1	3.35133e-06	0.153846	45906	6.5	1.8718	1.87985	0.142596
GCAAAAGG	1	3.35133e-06	0.153846	45906	6.5	1.8718	1.87985	0.142596
GATTTCTG	1	3.35133e-06	0.153846	45906	6.5	1.8718	1.87985	0.142596
CCGGGGGA	1	3.35133e-06	0.153846	45906	6.5	1.8718	1.87985	0.142596
GCCCGGGG	1	3.35133e-06	0.153846	45906	6.5	1.8718	1.87985	0.142596
CCGCCCCC	5	7.85531e-05	3.60606	45906	1.38655	1.63411	1.87688	0.294718
GTTTTCAT	3	3.5879e-05	1.64706	45906	1.82143	1.79886	1.87578	0.22887
CCCTCCGC	3	3.5879e-05	1.64706	45906	1.82143	1.79886	1.87578	0.22887
TAAATTAT	3	3.5879e-05	1.64706	45906	1.82143	1.79886	1.87578	0.22887
GTGGGAGG	3	3.5879e-05	1.64706	45906	1.82143	1.79886	1.87578	0.22887
AATAAATA	3	3.5879e-05	1.64706	45906	1.82143	1.79886	1.87578	0.22887
AACTTTTT	3	3.5879e-05	1.64706	45906	1.82143	1.79886	1.87578	0.22887
ATTTTATG	3	3.5879e-05	1.64706	45906	1.82143	1.79886	1.87578	0.22887
CAGTTATG	2	1.74269e-05	0.8	45906	2.5	1.83258	1.86393	0.191207
TTTGCTGC	2	1.74269e-05	0.8	45906	2.5	1.83258	1.86393	0.191207
ATGCAGGA	2	1.74269e-05	0.8	45906	2.5	1.83258	1.86393	0.191207
ACTGTTTT	2	1.74269e-05	0.8	45906	2.5	1.83258	1.86393	0.191207
CTATTGTT	2	1.74269e-05	0.8	45906	2.5	1.83258	1.86393	0.191207
GCATGGCC	2	1.74269e-05	0.8	45906	2.5	1.83258	1.86393	0.191207
TGGAATAT	2	1.74269e-05	0.8	45906	2.5	1.83258	1.86393	0.191207
TATTGGTT	2	1.74269e-05	0.8	45906	2.5	1.83258	1.86393	0.191207
CTCCTGAT	2	1.74269e-05	0.8	45906	2.5	1.83258	1.86393	0.191207
AGGGCTGT	2	1.74269e-05	0.8	45906	2.5	1.83258	1.86393	0.191207
ATTCTGAT	2	1.74269e-05	0.8	45906	2.5	1.83258	1.86393	0.191207
CTCATTGT	2	1.74269e-05	0.8	45906	2.5	1.83258	1.86393	0.191207
CCATAAAG	2	1.74269e-05	0.8	45906	2.5	1.83258	1.86393	0.191207
TCCTCAGA	2	1.74269e-05	0.8	45906	2.5	1.83258	1.86393	0.191207
TGGCAAGC	2	1.74269e-05	0.8	45906	2.5	1.83258	1.86393	0.191207
AAAGTTAA	2	1.74269e-05	0.8	45906	2.5	1.83258	1.86393	0.191207
CTCGGAGA	2	1.74269e-05	0.8	45906	2.5	1.83258	1.86393	0.191207
TACCACTA	2	1.74269e-05	0.8	45906	2.5	1.83258	1.86393	0.191207
AAATCTGT	2	1.74269e-05	0.8	45906	2.5	1.83258	1.86393	0.191207
TATTACTT	2	1.74269e-05	0.8	45906	2.5	1.83258	1.86393	0.191207
ATGTTCCC	2	1.74269e-05	0.8	45906	2.5	1.83258	1.86393	0.191207
TATTATGT	2	1.74269e-05	0.8	45906	2.5	1.83258	1.86393	0.191207
TTCATTGC	2	1.74269e-05	0.8	45906	2.5	1.83258	1.86393	0.191207
GGTTAGAG	2	1.74269e-05	0.8	45906	2.5	1.83258	1.86393	0.191207
TCATAAAT	2	1.74269e-05	0.8	45906	2.5	1.83258	1.86393	0.191207
TAAAGTCT	2	1.74269e-05	0.8	45906	2.5	1.83258	1.86393	0.191207
GCCTTCTT	2	1.74269e-05	0.8	45906	2.5	1.83258	1.86393	0.191207
GCCATGAG	2	1.74269e-05	0.8	45906	2.5	1.83258	1.86393	0.191207
GAAACAAA	2	1.74269e-05	0.8	45906	2.5	1.83258	1.86393	0.191207
CGGGCTCA	2	1.74269e-05	0.8	45906	2.5	1.83258	1.86393	0.191207
AACCTCGT	2	1.74269e-05	0.8	45906	2.5	1.83258	1.86393	0.191207
GCCATCCG	2	1.74269e-05	0.8	45906	2.5	1.83258	1.86393	0.191207
CAACAGAA	2	1.74269e-05	0.8	45906	2.5	1.83258	1.86393	0.191207
GCGAGAGT	2	1.74269e-05	0.8	45906	2.5	1.83258	1.86393	0.191207
ACGACGGC	2	1.74269e-05	0.8	45906	2.5	1.83258	1.86393	0.191207
GGCGCTTG	2	1.74269e-05	0.8	45906	2.5	1.83258	1.86393	0.191207
TTTTGGAG	2	1.74269e-05	0.8	45906	2.5	1.83258	1.86393	0.191207
CTTTGTAC	2	1.74269e-05	0.8	45906	2.5	1.83258	1.86393	0.191207
CATGCGCC	2	1.74269e-05	0.8	45906	2.5	1.83258	1.86393	0.191207
CCGCGCAG	2	1.74269e-05	0.8	45906	2.5	1.83258	1.86393	0.191207
GCTCCTGG	2	1.74269e-05	0.8	45906	2.5	1.83258	1.86393	0.191207
CATGTACC	2	1.74269e-05	0.8	45906	2.5	1.83258	1.86393	0.191207
CTCCACAA	2	1.74269e-05	0.8	45906	2.5	1.83258	1.86393	0.191207
TGCGTGTT	2	1.74269e-05	0.8	45906	2.5	1.83258	1.86393	0.191207
GGGATCCG	2	1.74269e-05	0.8	45906	2.5	1.83258	1.86393	0.191207
ATGCTTAA	2	1.74269e-05	0.8	45906	2.5	1.83258	1.86393	0.191207
CCTAGTAC	2	1.74269e-05	0.8	45906	2.5	1.83258	1.86393	0.191207
GAACAGAC	2	1.74269e-05	0.8	45906	2.5	1.83258	1.86393	0.191207
CCGTCTCT	2	1.74269e-05	0.8	45906	2.5	1.83258	1.86393	0.191207
TTACAATT	2	1.74269e-05	0.8	45906	2.5	1.83258	1.86393	0.191207
GCGTTAAA	2	1.74269e-05	0.8	45906	2.5	1.83258	1.86393	0.191207
TTACTGAG	2	1.74269e-05	0.8	45906	2.5	1.83258	1.86393	0.191207
ACCCGAGG	2	1.74269e-05	0.8	45906	2.5	1.83258	1.86393	0.191207
ATTCCATG	2	1.74269e-05	0.8	45906	2.5	1.83258	1.86393	0.191207
TTAGATTT	2	1.74269e-05	0.8	45906	2.5	1.83258	1.86393	0.191207
CTGGCCTC	2	1.74269e-05	0.8	45906	2.5	1.83258	1.86393	0.191207
CGTTTTAC	2	1.74269e-05	0.8	45906	2.5	1.83258	1.86393	0.191207
CCGAGAGA	2	1.74269e-05	0.8	45906	2.5	1.83258	1.86393	0.191207
TCGGCTAC	2	1.74269e-05	0.8	45906	2.5	1.83258	1.86393	0.191207
CCACGCCT	2	1.74269e-05	0.8	45906	2.5	1.83258	1.86393	0.191207
GGGGCTCG	2	1.74269e-05	0.8	45906	2.5	1.83258	1.86393	0.191207
TCGCGTGG	2	1.74269e-05	0.8	45906	2.5	1.83258	1.86393	0.191207
CGCGTGTG	2	1.74269e-05	0.8	45906	2.5	1.83258	1.86393	0.191207
TAAGCTTC	2	1.74269e-05	0.8	45906	2.5	1.83258	1.86393	0.191207
TTTGCCCG	2	1.74269e-05	0.8	45906	2.5	1.83258	1.86393	0.191207
CACTAAGC	2	1.74269e-05	0.8	45906	2.5	1.83258	1.86393	0.191207
TTCAACAT	2	1.74269e-05	0.8	45906	2.5	1.83258	1.86393	0.191207
TTCAAGAC	2	1.74269e-05	0.8	45906	2.5	1.83258	1.86393	0.191207
CAATGGAG	2	1.74269e-05	0.8	45906	2.5	1.83258	1.86393	0.191207
TCCGTGCT	2	1.74269e-05	0.8	45906	2.5	1.83258	1.86393	0.191207
AATTATTA	2	1.74269e-05	0.8	45906	2.5	1.83258	1.86393	0.191207
TCCTTTAC	2	1.74269e-05	0.8	45906	2.5	1.83258	1.86393	0.191207
CACGGAGC	2	1.74269e-05	0.8	45906	2.5	1.83258	1.86393	0.191207
GTTAGCCG	2	1.74269e-05	0.8	45906	2.5	1.83258	1.86393	0.191207
GCACTACT	2	1.74269e-05	0.8	45906	2.5	1.83258	1.86393	0.191207
AAAACTTG	2	1.74269e-05	0.8	45906	2.5	1.83258	1.86393	0.191207
CGACTTCT	2	1.74269e-05	0.8	45906	2.5	1.83258	1.86393	0.191207
GCGGCGCG	2	1.74269e-05	0.8	45906	2.5	1.83258	1.86393	0.191207
CGCCTCGC	2	1.74269e-05	0.8	45906	2.5	1.83258	1.86393	0.191207
TTGTTGAG	2	1.74269e-05	0.8	45906	2.5	1.83258	1.86393	0.191207
TGTATTCT	2	1.74269e-05	0.8	45906	2.5	1.83258	1.86393	0.191207
GGTATTAA	2	1.74269e-05	0.8	45906	2.5	1.83258	1.86393	0.191207
AGGCGGCT	2	1.74269e-05	0.8	45906	2.5	1.83258	1.86393	0.191207
CCACACTT	2	1.74269e-05	0.8	45906	2.5	1.83258	1.86393	0.191207
CTGCTCCC	2	1.74269e-05	0.8	45906	2.5	1.83258	1.86393	0.191207
CAGCACTA	2	1.74269e-05	0.8	45906	2.5	1.83258	1.86393	0.191207
GGACGCGT	2	1.74269e-05	0.8	45906	2.5	1.83258	1.86393	0.191207
TCCCTCTC	2	1.74269e-05	0.8	45906	2.5	1.83258	1.86393	0.191207
GCGTCCGG	2	1.74269e-05	0.8	45906	2.5	1.83258	1.86393	0.191207
GAGCGGCA	2	1.74269e-05	0.8	45906	2.5	1.83258	1.86393	0.191207
AGCGCTTC	2	1.74269e-05	0.8	45906	2.5	1.83258	1.86393	0.191207
GTCCACAC	2	1.74269e-05	0.8	45906	2.5	1.83258	1.86393	0.191207
CCGGGCTC	3	3.63061e-05	1.66667	45906	1.8	1.76336	1.84096	0.234004
GAGAGGGG	3	3.63061e-05	1.66667	45906	1.8	1.76336	1.84096	0.234004
AAAAAAGC	3	3.63061e-05	1.66667	45906	1.8	1.76336	1.84096	0.234004
CAGGCACT	3	3.63061e-05	1.66667	45906	1.8	1.76336	1.84096	0.234004
GCCGGGGA	3	3.63061e-05	1.66667	45906	1.8	1.76336	1.84096	0.234004
CCTTCTTT	3	3.63061e-05	1.66667	45906	1.8	1.76336	1.84096	0.234004
TGGAGAGC	3	3.63061e-05	1.66667	45906	1.8	1.76336	1.84096	0.234004
CGGGAGGT	3	3.63061e-05	1.66667	45906	1.8	1.76336	1.84096	0.234004
GGAGTCTG	3	3.63061e-05	1.66667	45906	1.8	1.76336	1.84096	0.234004
CCCGAGCC	3	3.63061e-05	1.66667	45906	1.8	1.76336	1.84096	0.234004
AGAAAACA	3	3.63061e-05	1.66667	45906	1.8	1.76336	1.84096	0.234004
TTATCTGG	3	3.63061e-05	1.66667	45906	1.8	1.76336	1.84096	0.234004
AAACAGAG	3	3.63061e-05	1.66667	45906	1.8	1.76336	1.84096	0.234004
CTACAGAG	3	3.63061e-05	1.66667	45906	1.8	1.76336	1.84096	0.234004
CATTTTGA	3	3.63061e-05	1.66667	45906	1.8	1.76336	1.84096	0.234004
CGCGTCAC	3	3.63061e-05	1.66667	45906	1.8	1.76336	1.84096	0.234004
AACAGATC	3	3.63061e-05	1.66667	45906	1.8	1.76336	1.84096	0.234004
GGCACTGG	3	3.63061e-05	1.66667	45906	1.8	1.76336	1.84096	0.234004
ATAAAGAA	3	3.63061e-05	1.66667	45906	1.8	1.76336	1.84096	0.234004
TCTGTGCC	3	3.63061e-05	1.66667	45906	1.8	1.76336	1.84096	0.234004
CTAATTTA	3	3.63061e-05	1.66667	45906	1.8	1.76336	1.84096	0.234004
CAAAGCCC	3	3.63061e-05	1.66667	45906	1.8	1.76336	1.84096	0.234004
ACTTTTGT	4	5.71821e-05	2.625	45906	1.52381	1.68485	1.83325	0.269446
ACTTGGCC	2	1.7823e-05	0.818182	45906	2.44444	1.78764	1.81941	0.197757
CCTGACTA	2	1.7823e-05	0.818182	45906	2.44444	1.78764	1.81941	0.197757
CCCTGGAC	2	1.7823e-05	0.818182	45906	2.44444	1.78764	1.81941	0.197757
GAGAAGGG	2	1.7823e-05	0.818182	45906	2.44444	1.78764	1.81941	0.197757
TTTGTATA	2	1.7823e-05	0.818182	45906	2.44444	1.78764	1.81941	0.197757
GTTACTTT	2	1.7823e-05	0.818182	45906	2.44444	1.78764	1.81941	0.197757
TGGAGTAC	2	1.7823e-05	0.818182	45906	2.44444	1.78764	1.81941	0.197757
AATTTATC	2	1.7823e-05	0.818182	45906	2.44444	1.78764	1.81941	0.197757
TTACTTTG	2	1.7823e-05	0.818182	45906	2.44444	1.78764	1.81941	0.197757
CCCACGTG	2	1.7823e-05	0.818182	45906	2.44444	1.78764	1.81941	0.197757
TTTCATAA	2	1.7823e-05	0.818182	45906	2.44444	1.78764	1.81941	0.197757
ACGCGGGC	2	1.7823e-05	0.818182	45906	2.44444	1.78764	1.81941	0.197757
CATTGCAT	2	1.7823e-05	0.818182	45906	2.44444	1.78764	1.81941	0.197757
TCCCCAGT	2	1.7823e-05	0.818182	45906	2.44444	1.78764	1.81941	0.197757
GGTCACTG	2	1.7823e-05	0.818182	45906	2.44444	1.78764	1.81941	0.197757
CCATTTAG	2	1.7823e-05	0.818182	45906	2.44444	1.78764	1.81941	0.197757
TAAGTTTG	2	1.7823e-05	0.818182	45906	2.44444	1.78764	1.81941	0.197757
GTGCAGCG	2	1.7823e-05	0.818182	45906	2.44444	1.78764	1.81941	0.197757
ATGGCTTT	2	1.79395e-05	0.823529	45906	2.42857	1.77461	1.80651	0.199689
TAATTTTT	2	1.79395e-05	0.823529	45906	2.42857	1.77461	1.80651	0.199689
GGGAAAGC	3	3.67599e-05	1.6875	45906	1.77778	1.72609	1.80443	0.239479
ACTTTAAC	1	3.63061e-06	0.166667	45906	6	1.79176	1.79996	0.153519
GTCAAATT	1	3.63061e-06	0.166667	45906	6	1.79176	1.79996	0.153519
CCTAAGTC	1	3.63061e-06	0.166667	45906	6	1.79176	1.79996	0.153519
ACGGAATA	1	3.63061e-06	0.166667	45906	6	1.79176	1.79996	0.153519
ACAGGATA	1	3.63061e-06	0.166667	45906	6	1.79176	1.79996	0.153519
CCCGACTA	1	3.63061e-06	0.166667	45906	6	1.79176	1.79996	0.153519
AATCGCCA	1	3.63061e-06	0.166667	45906	6	1.79176	1.79996	0.153519
AGATTATT	1	3.63061e-06	0.166667	45906	6	1.79176	1.79996	0.153519
GAGTAACG	1	3.63061e-06	0.166667	45906	6	1.79176	1.79996	0.153519
TTGAGACT	1	3.63061e-06	0.166667	45906	6	1.79176	1.79996	0.153519
CTCACGGG	1	3.63061e-06	0.166667	45906	6	1.79176	1.79996	0.153519
AATTGTAG	1	3.63061e-06	0.166667	45906	6	1.79176	1.79996	0.153519
GGTCACGG	1	3.63061e-06	0.166667	45906	6	1.79176	1.79996	0.153519
GCGGGCTT	1	3.63061e-06	0.166667	45906	6	1.79176	1.79996	0.153519
CGCGCAAC	1	3.63061e-06	0.166667	45906	6	1.79176	1.79996	0.153519
GCGGTGAT	1	3.63061e-06	0.166667	45906	6	1.79176	1.79996	0.153519
AAGGCTAA	1	3.63061e-06	0.166667	45906	6	1.79176	1.79996	0.153519
CTGTTCAC	1	3.63061e-06	0.166667	45906	6	1.79176	1.79996	0.153519
GATTATCT	1	3.63061e-06	0.166667	45906	6	1.79176	1.79996	0.153519
CGGGTTCG	1	3.63061e-06	0.166667	45906	6	1.79176	1.79996	0.153519
ACATTAAC	1	3.63061e-06	0.166667	45906	6	1.79176	1.79996	0.153519
ATCGGCCA	1	3.63061e-06	0.166667	45906	6	1.79176	1.79996	0.153519
GTCCAATT	1	3.63061e-06	0.166667	45906	6	1.79176	1.79996	0.153519
TAGTAATG	1	3.63061e-06	0.166667	45906	6	1.79176	1.79996	0.153519
TACCTAGG	1	3.63061e-06	0.166667	45906	6	1.79176	1.79996	0.153519
CCCCTATT	1	3.63061e-06	0.166667	45906	6	1.79176	1.79996	0.153519
CAGGTTGA	1	3.63061e-06	0.166667	45906	6	1.79176	1.79996	0.153519
GTGTATAC	1	3.63061e-06	0.166667	45906	6	1.79176	1.79996	0.153519
ACTTCCAC	1	3.63061e-06	0.166667	45906	6	1.79176	1.79996	0.153519
TTGCCAGT	1	3.63061e-06	0.166667	45906	6	1.79176	1.79996	0.153519
CGGGGTAC	1	3.63061e-06	0.166667	45906	6	1.79176	1.79996	0.153519
GCAACCTA	1	3.63061e-06	0.166667	45906	6	1.79176	1.79996	0.153519
ACTAGACC	1	3.63061e-06	0.166667	45906	6	1.79176	1.79996	0.153519
TCTCGCTT	1	3.63061e-06	0.166667	45906	6	1.79176	1.79996	0.153519
TACCAGGT	1	3.63061e-06	0.166667	45906	6	1.79176	1.79996	0.153519
CCAACCAG	1	3.63061e-06	0.166667	45906	6	1.79176	1.79996	0.153519
ACTTCGCA	1	3.63061e-06	0.166667	45906	6	1.79176	1.79996	0.153519
TTCTACAC	1	3.63061e-06	0.166667	45906	6	1.79176	1.79996	0.153519
GATGGGAC	1	3.63061e-06	0.166667	45906	6	1.79176	1.79996	0.153519
GGATGTAT	1	3.63061e-06	0.166667	45906	6	1.79176	1.79996	0.153519
CGCCCTTC	1	3.63061e-06	0.166667	45906	6	1.79176	1.79996	0.153519
TACTGAGT	1	3.63061e-06	0.166667	45906	6	1.79176	1.79996	0.153519
TATGGTGG	1	3.63061e-06	0.166667	45906	6	1.79176	1.79996	0.153519
AAGACAGT	1	3.63061e-06	0.166667	45906	6	1.79176	1.79996	0.153519
GCCTAATC	1	3.63061e-06	0.166667	45906	6	1.79176	1.79996	0.153519
GCATTAAA	1	3.63061e-06	0.166667	45906	6	1.79176	1.79996	0.153519
AAAGTGGA	1	3.63061e-06	0.166667	45906	6	1.79176	1.79996	0.153519
ACGCTTTG	1	3.63061e-06	0.166667	45906	6	1.79176	1.79996	0.153519
CAAGCGAT	1	3.63061e-06	0.166667	45906	6	1.79176	1.79996	0.153519
CCTGCCGA	1	3.63061e-06	0.166667	45906	6	1.79176	1.79996	0.153519
AAGGGCGT	1	3.63061e-06	0.166667	45906	6	1.79176	1.79996	0.153519
TGGTCGTC	1	3.63061e-06	0.166667	45906	6	1.79176	1.79996	0.153519
GAGTCACG	1	3.63061e-06	0.166667	45906	6	1.79176	1.79996	0.153519
ACAGTATG	1	3.63061e-06	0.166667	45906	6	1.79176	1.79996	0.153519
GCTTACAT	1	3.63061e-06	0.166667	45906	6	1.79176	1.79996	0.153519
ATTCCACA	1	3.63061e-06	0.166667	45906	6	1.79176	1.79996	0.153519
CCGTCCAA	1	3.63061e-06	0.166667	45906	6	1.79176	1.79996	0.153519
GTGCGAAC	1	3.63061e-06	0.166667	45906	6	1.79176	1.79996	0.153519
CCACTAGG	1	3.63061e-06	0.166667	45906	6	1.79176	1.79996	0.153519
GCTAGACG	1	3.63061e-06	0.166667	45906	6	1.79176	1.79996	0.153519
GAAGTCCG	1	3.63061e-06	0.166667	45906	6	1.79176	1.79996	0.153519
TTCAAAGC	1	3.63061e-06	0.166667	45906	6	1.79176	1.79996	0.153519
TAAGGCAC	1	3.63061e-06	0.166667	45906	6	1.79176	1.79996	0.153519
ATGTGCTG	1	3.63061e-06	0.166667	45906	6	1.79176	1.79996	0.153519
CGTCCCTT	1	3.63061e-06	0.166667	45906	6	1.79176	1.79996	0.153519
CGAATGGC	1	3.63061e-06	0.166667	45906	6	1.79176	1.79996	0.153519
CACGGGCA	1	3.63061e-06	0.166667	45906	6	1.79176	1.79996	0.153519
ACAGTGTG	1	3.63061e-06	0.166667	45906	6	1.79176	1.79996	0.153519
ACAGTTTA	1	3.63061e-06	0.166667	45906	6	1.79176	1.79996	0.153519
ATCAAGCC	1	3.63061e-06	0.166667	45906	6	1.79176	1.79996	0.153519
AATTCATG	1	3.63061e-06	0.166667	45906	6	1.79176	1.79996	0.153519
TTGCAGAC	1	3.63061e-06	0.166667	45906	6	1.79176	1.79996	0.153519
CGGGCAAG	1	3.63061e-06	0.166667	45906	6	1.79176	1.79996	0.153519
GTGATCAA	1	3.63061e-06	0.166667	45906	6	1.79176	1.79996	0.153519
AAGCGTTC	1	3.63061e-06	0.166667	45906	6	1.79176	1.79996	0.153519
GATTTAGT	1	3.63061e-06	0.166667	45906	6	1.79176	1.79996	0.153519
GCTCGTGA	1	3.63061e-06	0.166667	45906	6	1.79176	1.79996	0.153519
AGGCTTAC	1	3.63061e-06	0.166667	45906	6	1.79176	1.79996	0.153519
TACTGTTC	1	3.63061e-06	0.166667	45906	6	1.79176	1.79996	0.153519
GTTCCAAT	1	3.63061e-06	0.166667	45906	6	1.79176	1.79996	0.153519
CACCAGAG	1	3.63061e-06	0.166667	45906	6	1.79176	1.79996	0.153519
TAGGTTGC	1	3.63061e-06	0.166667	45906	6	1.79176	1.79996	0.153519
ATGACTAT	1	3.63061e-06	0.166667	45906	6	1.79176	1.79996	0.153519
CTGTCTGA	1	3.63061e-06	0.166667	45906	6	1.79176	1.79996	0.153519
GCTCCGAA	1	3.63061e-06	0.166667	45906	6	1.79176	1.79996	0.153519
TAGGTGGC	1	3.63061e-06	0.166667	45906	6	1.79176	1.79996	0.153519
AAGAGTCA	1	3.63061e-06	0.166667	45906	6	1.79176	1.79996	0.153519
GGAACACC	1	3.63061e-06	0.166667	45906	6	1.79176	1.79996	0.153519
TAGGCTTA	1	3.63061e-06	0.166667	45906	6	1.79176	1.79996	0.153519
TCCCTTAT	1	3.63061e-06	0.166667	45906	6	1.79176	1.79996	0.153519
TCGTCCAT	1	3.63061e-06	0.166667	45906	6	1.79176	1.79996	0.153519
TTACATAT	1	3.63061e-06	0.166667	45906	6	1.79176	1.79996	0.153519
AGTCGGCT	1	3.63061e-06	0.166667	45906	6	1.79176	1.79996	0.153519
GCTTGCAC	1	3.63061e-06	0.166667	45906	6	1.79176	1.79996	0.153519
GCGTTTCA	1	3.63061e-06	0.166667	45906	6	1.79176	1.79996	0.153519
TAGGAGTC	1	3.63061e-06	0.166667	45906	6	1.79176	1.79996	0.153519
CGCGGGAT	1	3.63061e-06	0.166667	45906	6	1.79176	1.79996	0.153519
ATGACTCA	1	3.63061e-06	0.166667	45906	6	1.79176	1.79996	0.153519
TCGTAGGT	1	3.63061e-06	0.166667	45906	6	1.79176	1.79996	0.153519
TTTGTTAC	1	3.63061e-06	0.166667	45906	6	1.79176	1.79996	0.153519
GCTTCCAT	1	3.63061e-06	0.166667	45906	6	1.79176	1.79996	0.153519
CGTTGCGT	1	3.63061e-06	0.166667	45906	6	1.79176	1.79996	0.153519
ATGGTTAA	1	3.63061e-06	0.166667	45906	6	1.79176	1.79996	0.153519
AAACAAGT	1	3.63061e-06	0.166667	45906	6	1.79176	1.79996	0.153519
CCAGGTAG	1	3.63061e-06	0.166667	45906	6	1.79176	1.79996	0.153519
TAGCCTAT	1	3.63061e-06	0.166667	45906	6	1.79176	1.79996	0.153519
TTAGTGGT	1	3.63061e-06	0.166667	45906	6	1.79176	1.79996	0.153519
CACTTGGA	1	3.63061e-06	0.166667	45906	6	1.79176	1.79996	0.153519
TAATCCGG	1	3.63061e-06	0.166667	45906	6	1.79176	1.79996	0.153519
ATTGCTAG	1	3.63061e-06	0.166667	45906	6	1.79176	1.79996	0.153519
ACTCGCTA	1	3.63061e-06	0.166667	45906	6	1.79176	1.79996	0.153519
CATATGAG	1	3.63061e-06	0.166667	45906	6	1.79176	1.79996	0.153519
CTCCCTGA	1	3.63061e-06	0.166667	45906	6	1.79176	1.79996	0.153519
GTAAAGAC	1	3.63061e-06	0.166667	45906	6	1.79176	1.79996	0.153519
GCCACCCG	1	3.63061e-06	0.166667	45906	6	1.79176	1.79996	0.153519
GATCATTA	1	3.63061e-06	0.166667	45906	6	1.79176	1.79996	0.153519
GATAAAGT	1	3.63061e-06	0.166667	45906	6	1.79176	1.79996	0.153519
TAACAAGG	1	3.63061e-06	0.166667	45906	6	1.79176	1.79996	0.153519
CATAAGAC	1	3.63061e-06	0.166667	45906	6	1.79176	1.79996	0.153519
CGAGTCCA	1	3.63061e-06	0.166667	45906	6	1.79176	1.79996	0.153519
AGCATTGA	1	3.63061e-06	0.166667	45906	6	1.79176	1.79996	0.153519
GTAATTTT	1	3.63061e-06	0.166667	45906	6	1.79176	1.79996	0.153519
GATGAACA	1	3.63061e-06	0.166667	45906	6	1.79176	1.79996	0.153519
AGTTGCGA	1	3.63061e-06	0.166667	45906	6	1.79176	1.79996	0.153519
CCCCATTA	1	3.63061e-06	0.166667	45906	6	1.79176	1.79996	0.153519
ATCCACCC	1	3.63061e-06	0.166667	45906	6	1.79176	1.79996	0.153519
CTTGTTGT	1	3.63061e-06	0.166667	45906	6	1.79176	1.79996	0.153519
ACAAATAA	1	3.63061e-06	0.166667	45906	6	1.79176	1.79996	0.153519
CATTAACT	1	3.63061e-06	0.166667	45906	6	1.79176	1.79996	0.153519
GGGATCGA	1	3.63061e-06	0.166667	45906	6	1.79176	1.79996	0.153519
TCTTACAC	1	3.63061e-06	0.166667	45906	6	1.79176	1.79996	0.153519
TCAGTGTT	1	3.63061e-06	0.166667	45906	6	1.79176	1.79996	0.153519
CGTTCACC	1	3.63061e-06	0.166667	45906	6	1.79176	1.79996	0.153519
TAAAGCCG	1	3.63061e-06	0.166667	45906	6	1.79176	1.79996	0.153519
ACGCCAGT	1	3.63061e-06	0.166667	45906	6	1.79176	1.79996	0.153519
AACGCCCC	1	3.63061e-06	0.166667	45906	6	1.79176	1.79996	0.153519
AACGGCCG	1	3.63061e-06	0.166667	45906	6	1.79176	1.79996	0.153519
GTGGATGC	1	3.63061e-06	0.166667	45906	6	1.79176	1.79996	0.153519
GGTTCATA	1	3.63061e-06	0.166667	45906	6	1.79176	1.79996	0.153519
GGCTTGGC	1	3.63061e-06	0.166667	45906	6	1.79176	1.79996	0.153519
TGACAGAT	1	3.63061e-06	0.166667	45906	6	1.79176	1.79996	0.153519
TGAATTCA	1	3.63061e-06	0.166667	45906	6	1.79176	1.79996	0.153519
CGGCGAAT	1	3.63061e-06	0.166667	45906	6	1.79176	1.79996	0.153519
GATCTATG	1	3.63061e-06	0.166667	45906	6	1.79176	1.79996	0.153519
ACGCCGAG	1	3.63061e-06	0.166667	45906	6	1.79176	1.79996	0.153519
TGAGTCCG	1	3.63061e-06	0.166667	45906	6	1.79176	1.79996	0.153519
CATCCGCC	1	3.63061e-06	0.166667	45906	6	1.79176	1.79996	0.153519
AACCCTTG	1	3.63061e-06	0.166667	45906	6	1.79176	1.79996	0.153519
CCTTCGCG	1	3.63061e-06	0.166667	45906	6	1.79176	1.79996	0.153519
CTAGGCAC	1	3.63061e-06	0.166667	45906	6	1.79176	1.79996	0.153519
GGCTACCT	1	3.63061e-06	0.166667	45906	6	1.79176	1.79996	0.153519
GGCGTCTA	1	3.63061e-06	0.166667	45906	6	1.79176	1.79996	0.153519
GACGGCCT	1	3.63061e-06	0.166667	45906	6	1.79176	1.79996	0.153519
CCGCCAAT	1	3.63061e-06	0.166667	45906	6	1.79176	1.79996	0.153519
ACTGTCCA	1	3.63061e-06	0.166667	45906	6	1.79176	1.79996	0.153519
ATGGGACT	1	3.63061e-06	0.166667	45906	6	1.79176	1.79996	0.153519
CGAGGGTG	1	3.63061e-06	0.166667	45906	6	1.79176	1.79996	0.153519
CGAGTAGG	1	3.63061e-06	0.166667	45906	6	1.79176	1.79996	0.153519
TAACATGT	1	3.63061e-06	0.166667	45906	6	1.79176	1.79996	0.153519
TCTGGTGT	1	3.63061e-06	0.166667	45906	6	1.79176	1.79996	0.153519
GGCATGCC	1	3.63061e-06	0.166667	45906	6	1.79176	1.79996	0.153519
GCGCGTCG	1	3.63061e-06	0.166667	45906	6	1.79176	1.79996	0.153519
TATTTTAG	1	3.63061e-06	0.166667	45906	6	1.79176	1.79996	0.153519
CTTGGGGG	1	3.63061e-06	0.166667	45906	6	1.79176	1.79996	0.153519
ACTTACAA	1	3.63061e-06	0.166667	45906	6	1.79176	1.79996	0.153519
GGCGGAGA	2	1.80278e-05	0.827586	45906	2.41667	1.76478	1.79678	0.201156
TGCACTGG	2	1.8153e-05	0.833333	45906	2.4	1.75094	1.78307	0.203236
TCAGGATT	2	1.8153e-05	0.833333	45906	2.4	1.75094	1.78307	0.203236
AGTTTCCG	2	1.8153e-05	0.833333	45906	2.4	1.75094	1.78307	0.203236
AGTCCCTG	2	1.8153e-05	0.833333	45906	2.4	1.75094	1.78307	0.203236
TTCCAGAT	2	1.8153e-05	0.833333	45906	2.4	1.75094	1.78307	0.203236
GCCTTCCG	2	1.8153e-05	0.833333	45906	2.4	1.75094	1.78307	0.203236
AATTTCCT	2	1.8153e-05	0.833333	45906	2.4	1.75094	1.78307	0.203236
AGCTTGGA	2	1.8153e-05	0.833333	45906	2.4	1.75094	1.78307	0.203236
GTGCCTCG	2	1.8153e-05	0.833333	45906	2.4	1.75094	1.78307	0.203236
AGCACTGT	2	1.8153e-05	0.833333	45906	2.4	1.75094	1.78307	0.203236
ATTTTGTC	2	1.8153e-05	0.833333	45906	2.4	1.75094	1.78307	0.203236
TTGCCTCT	2	1.8153e-05	0.833333	45906	2.4	1.75094	1.78307	0.203236
GCCGCACA	2	1.8153e-05	0.833333	45906	2.4	1.75094	1.78307	0.203236
CTTTCCGC	2	1.8153e-05	0.833333	45906	2.4	1.75094	1.78307	0.203236
CCCCGCGC	8	0.000127434	5.85	45906	1.36752	2.504	1.77838	0.23563
GCCCCTGG	4	5.80898e-05	2.66667	45906	1.5	1.62186	1.77221	0.278572
AATCTTTC	4	5.80898e-05	2.66667	45906	1.5	1.62186	1.77221	0.278572
GGCATGGC	4	5.80898e-05	2.66667	45906	1.5	1.62186	1.77221	0.278572
AGAGGCGG	4	5.80898e-05	2.66667	45906	1.5	1.62186	1.77221	0.278572
GGTTGCGG	4	5.80898e-05	2.66667	45906	1.5	1.62186	1.77221	0.278572
TAAGTAAA	4	5.80898e-05	2.66667	45906	1.5	1.62186	1.77221	0.278572
CGTCCTCT	4	5.80898e-05	2.66667	45906	1.5	1.62186	1.77221	0.278572
GGGAAACG	4	5.80898e-05	2.66667	45906	1.5	1.62186	1.77221	0.278572
GGGATTAA	4	5.80898e-05	2.66667	45906	1.5	1.62186	1.77221	0.278572
TCTGCCCA	2	1.82983e-05	0.84	45906	2.38095	1.735	1.76729	0.205652
AGGCTGGA	2	1.83441e-05	0.842105	45906	2.375	1.72999	1.76233	0.206416
GCGCGGCG	2	1.83441e-05	0.842105	45906	2.375	1.72999	1.76233	0.206416
AGGCTGGT	2	1.83441e-05	0.842105	45906	2.375	1.72999	1.76233	0.206416
ACAGGCGC	2	1.83441e-05	0.842105	45906	2.375	1.72999	1.76233	0.206416
TCCGCGGC	2	1.83441e-05	0.842105	45906	2.375	1.72999	1.76233	0.206416
GGGAGGCG	2	1.83441e-05	0.842105	45906	2.375	1.72999	1.76233	0.206416
GCCCCTTG	3	3.73435e-05	1.71429	45906	1.75	1.67885	1.75813	0.246552
CATCCTGT	3	3.73435e-05	1.71429	45906	1.75	1.67885	1.75813	0.246552
CTGGGAAG	3	3.73435e-05	1.71429	45906	1.75	1.67885	1.75813	0.246552
CTTTGAAT	3	3.73435e-05	1.71429	45906	1.75	1.67885	1.75813	0.246552
CGCCCTGC	3	3.73435e-05	1.71429	45906	1.75	1.67885	1.75813	0.246552
GGCCCAGG	3	3.73435e-05	1.71429	45906	1.75	1.67885	1.75813	0.246552
TGCCAGGG	3	3.73435e-05	1.71429	45906	1.75	1.67885	1.75813	0.246552
AGGTCTTG	3	3.73435e-05	1.71429	45906	1.75	1.67885	1.75813	0.246552
TTGAAATT	3	3.73435e-05	1.71429	45906	1.75	1.67885	1.75813	0.246552
AATGTGAT	3	3.73435e-05	1.71429	45906	1.75	1.67885	1.75813	0.246552
CCACAGTC	3	3.73435e-05	1.71429	45906	1.75	1.67885	1.75813	0.246552
AATGCTCC	3	3.73435e-05	1.71429	45906	1.75	1.67885	1.75813	0.246552
TGACGTCA	3	3.73435e-05	1.71429	45906	1.75	1.67885	1.75813	0.246552
GAAAATAA	3	3.73435e-05	1.71429	45906	1.75	1.67885	1.75813	0.246552
CAGCCGGC	3	3.73435e-05	1.71429	45906	1.75	1.67885	1.75813	0.246552
TTCGGTGT	3	3.73435e-05	1.71429	45906	1.75	1.67885	1.75813	0.246552
AGCTACAC	3	3.73435e-05	1.71429	45906	1.75	1.67885	1.75813	0.246552
TTTAAAGT	3	3.73435e-05	1.71429	45906	1.75	1.67885	1.75813	0.246552
TCCCCTTC	3	3.73435e-05	1.71429	45906	1.75	1.67885	1.75813	0.246552
ACTGGATC	3	3.73435e-05	1.71429	45906	1.75	1.67885	1.75813	0.246552
CTTTTATC	1	3.84418e-06	0.176471	45906	5.66667	1.7346	1.74292	0.161777
ATCCCGCA	1	3.84418e-06	0.176471	45906	5.66667	1.7346	1.74292	0.161777
CAATTTTG	1	3.84418e-06	0.176471	45906	5.66667	1.7346	1.74292	0.161777
AAAGCAGT	4	5.86483e-05	2.69231	45906	1.48571	1.58358	1.73513	0.284211
AGCTGTGG	4	5.86483e-05	2.69231	45906	1.48571	1.58358	1.73513	0.284211
AGGCCATG	2	1.86717e-05	0.857143	45906	2.33333	1.6946	1.72729	0.211879
TGATCACC	2	1.86717e-05	0.857143	45906	2.33333	1.6946	1.72729	0.211879
AGACCTCC	2	1.86717e-05	0.857143	45906	2.33333	1.6946	1.72729	0.211879
GGCGTTCA	2	1.86717e-05	0.857143	45906	2.33333	1.6946	1.72729	0.211879
TCTGGATG	2	1.86717e-05	0.857143	45906	2.33333	1.6946	1.72729	0.211879
GATCCGGA	2	1.86717e-05	0.857143	45906	2.33333	1.6946	1.72729	0.211879
GGCGTGCC	2	1.86717e-05	0.857143	45906	2.33333	1.6946	1.72729	0.211879
CTGCACAC	2	1.86717e-05	0.857143	45906	2.33333	1.6946	1.72729	0.211879
AAACAATT	2	1.86717e-05	0.857143	45906	2.33333	1.6946	1.72729	0.211879
ACTTAGAA	2	1.86717e-05	0.857143	45906	2.33333	1.6946	1.72729	0.211879
ATGGGAAT	2	1.86717e-05	0.857143	45906	2.33333	1.6946	1.72729	0.211879
CACAGGCT	2	1.86717e-05	0.857143	45906	2.33333	1.6946	1.72729	0.211879
AGAGTTAT	2	1.86717e-05	0.857143	45906	2.33333	1.6946	1.72729	0.211879
AATATAAT	2	1.86717e-05	0.857143	45906	2.33333	1.6946	1.72729	0.211879
GAGGTCAG	2	1.86717e-05	0.857143	45906	2.33333	1.6946	1.72729	0.211879
CATCCTTT	2	1.86717e-05	0.857143	45906	2.33333	1.6946	1.72729	0.211879
GGCTCAAA	2	1.86717e-05	0.857143	45906	2.33333	1.6946	1.72729	0.211879
CGCTAAAC	2	1.86717e-05	0.857143	45906	2.33333	1.6946	1.72729	0.211879
TATTCTCA	2	1.86717e-05	0.857143	45906	2.33333	1.6946	1.72729	0.211879
TGAATCTT	3	1.86717e-05	0.857143	45906	3.5	3.75829	1.72729	0.0559853
TCGACACC	2	1.86717e-05	0.857143	45906	2.33333	1.6946	1.72729	0.211879
TGAGCCAG	2	1.86717e-05	0.857143	45906	2.33333	1.6946	1.72729	0.211879
GCTTACCT	2	1.86717e-05	0.857143	45906	2.33333	1.6946	1.72729	0.211879
GCGACACG	2	1.86717e-05	0.857143	45906	2.33333	1.6946	1.72729	0.211879
GCTGCAGG	2	1.86717e-05	0.857143	45906	2.33333	1.6946	1.72729	0.211879
TCTGATAC	2	1.86717e-05	0.857143	45906	2.33333	1.6946	1.72729	0.211879
AGAATCCT	2	1.86717e-05	0.857143	45906	2.33333	1.6946	1.72729	0.211879
AACTTGCC	2	1.86717e-05	0.857143	45906	2.33333	1.6946	1.72729	0.211879
GCCCAGGC	2	1.86717e-05	0.857143	45906	2.33333	1.6946	1.72729	0.211879
CCGGTTGG	2	1.86717e-05	0.857143	45906	2.33333	1.6946	1.72729	0.211879
GCGGACTA	2	1.86717e-05	0.857143	45906	2.33333	1.6946	1.72729	0.211879
GGGGCTTA	2	1.86717e-05	0.857143	45906	2.33333	1.6946	1.72729	0.211879
GCTTATTA	2	1.86717e-05	0.857143	45906	2.33333	1.6946	1.72729	0.211879
GTTCAATG	2	1.86717e-05	0.857143	45906	2.33333	1.6946	1.72729	0.211879
CAAATATT	2	1.86717e-05	0.857143	45906	2.33333	1.6946	1.72729	0.211879
GACACGGA	2	1.86717e-05	0.857143	45906	2.33333	1.6946	1.72729	0.211879
GCGGTCGG	2	1.86717e-05	0.857143	45906	2.33333	1.6946	1.72729	0.211879
AAAGATGA	2	1.86717e-05	0.857143	45906	2.33333	1.6946	1.72729	0.211879
GAGCCGGA	2	1.86717e-05	0.857143	45906	2.33333	1.6946	1.72729	0.211879
CGCCAGGC	2	1.86717e-05	0.857143	45906	2.33333	1.6946	1.72729	0.211879
GATGAAAT	2	1.86717e-05	0.857143	45906	2.33333	1.6946	1.72729	0.211879
CAGCGCTC	2	1.86717e-05	0.857143	45906	2.33333	1.6946	1.72729	0.211879
AGTTAAGG	2	1.86717e-05	0.857143	45906	2.33333	1.6946	1.72729	0.211879
TTGCTCAT	2	1.86717e-05	0.857143	45906	2.33333	1.6946	1.72729	0.211879
TCGTGGAA	2	1.86717e-05	0.857143	45906	2.33333	1.6946	1.72729	0.211879
TGCTGATG	2	1.86717e-05	0.857143	45906	2.33333	1.6946	1.72729	0.211879
ATGTATTC	2	1.86717e-05	0.857143	45906	2.33333	1.6946	1.72729	0.211879
CCAGTCTT	2	1.86717e-05	0.857143	45906	2.33333	1.6946	1.72729	0.211879
TGGGCATG	2	1.86717e-05	0.857143	45906	2.33333	1.6946	1.72729	0.211879
GGAGATGA	2	1.86717e-05	0.857143	45906	2.33333	1.6946	1.72729	0.211879
GATGAGCT	2	1.86717e-05	0.857143	45906	2.33333	1.6946	1.72729	0.211879
TGCTACAT	2	1.86717e-05	0.857143	45906	2.33333	1.6946	1.72729	0.211879
TCTAAGGT	2	1.86717e-05	0.857143	45906	2.33333	1.6946	1.72729	0.211879
AAAGGGTA	2	1.86717e-05	0.857143	45906	2.33333	1.6946	1.72729	0.211879
CCAATCTT	2	1.86717e-05	0.857143	45906	2.33333	1.6946	1.72729	0.211879
TTGACACT	2	1.86717e-05	0.857143	45906	2.33333	1.6946	1.72729	0.211879
GAGAAAAG	2	1.86717e-05	0.857143	45906	2.33333	1.6946	1.72729	0.211879
CTTCCCAA	2	1.86717e-05	0.857143	45906	2.33333	1.6946	1.72729	0.211879
GAGATAAT	2	1.86717e-05	0.857143	45906	2.33333	1.6946	1.72729	0.211879
CTCGGGGT	2	1.86717e-05	0.857143	45906	2.33333	1.6946	1.72729	0.211879
TCTAGGCC	2	1.86717e-05	0.857143	45906	2.33333	1.6946	1.72729	0.211879
TTTCTTGT	2	1.86717e-05	0.857143	45906	2.33333	1.6946	1.72729	0.211879
GCCTCGCT	2	1.86717e-05	0.857143	45906	2.33333	1.6946	1.72729	0.211879
CTTCAGCC	2	1.86717e-05	0.857143	45906	2.33333	1.6946	1.72729	0.211879
CCTTAGAG	2	1.86717e-05	0.857143	45906	2.33333	1.6946	1.72729	0.211879
ATGCTCAG	2	1.86717e-05	0.857143	45906	2.33333	1.6946	1.72729	0.211879
CTTCAATT	2	1.86717e-05	0.857143	45906	2.33333	1.6946	1.72729	0.211879
GGAGTTAC	2	1.86717e-05	0.857143	45906	2.33333	1.6946	1.72729	0.211879
GGATTTTC	2	1.86717e-05	0.857143	45906	2.33333	1.6946	1.72729	0.211879
TAAGAGGC	2	1.86717e-05	0.857143	45906	2.33333	1.6946	1.72729	0.211879
TTGGTCCC	2	1.86717e-05	0.857143	45906	2.33333	1.6946	1.72729	0.211879
TTACTTAT	2	1.86717e-05	0.857143	45906	2.33333	1.6946	1.72729	0.211879
GAAATCAT	2	1.86717e-05	0.857143	45906	2.33333	1.6946	1.72729	0.211879
ACTGCAGC	2	1.86717e-05	0.857143	45906	2.33333	1.6946	1.72729	0.211879
TTACCGCC	2	1.86717e-05	0.857143	45906	2.33333	1.6946	1.72729	0.211879
ACCCACGT	2	1.86717e-05	0.857143	45906	2.33333	1.6946	1.72729	0.211879
GCCCCGTC	2	1.86717e-05	0.857143	45906	2.33333	1.6946	1.72729	0.211879
TTAATTAT	2	1.86717e-05	0.857143	45906	2.33333	1.6946	1.72729	0.211879
GAGACGCT	2	1.86717e-05	0.857143	45906	2.33333	1.6946	1.72729	0.211879
TTAATAAA	2	1.86717e-05	0.857143	45906	2.33333	1.6946	1.72729	0.211879
GCAAAACC	2	1.86717e-05	0.857143	45906	2.33333	1.6946	1.72729	0.211879
GAGGTCGT	2	1.86717e-05	0.857143	45906	2.33333	1.6946	1.72729	0.211879
AGTGTCTG	2	1.86717e-05	0.857143	45906	2.33333	1.6946	1.72729	0.211879
CAGATAAA	2	1.86717e-05	0.857143	45906	2.33333	1.6946	1.72729	0.211879
GTTGGGCT	2	1.86717e-05	0.857143	45906	2.33333	1.6946	1.72729	0.211879
TCTGTGGA	2	1.86717e-05	0.857143	45906	2.33333	1.6946	1.72729	0.211879
GGACGTCC	2	1.86717e-05	0.857143	45906	2.33333	1.6946	1.72729	0.211879
GAGCGACA	2	1.86717e-05	0.857143	45906	2.33333	1.6946	1.72729	0.211879
GTAAGTGG	2	1.86717e-05	0.857143	45906	2.33333	1.6946	1.72729	0.211879
GAAGAGGT	2	1.86717e-05	0.857143	45906	2.33333	1.6946	1.72729	0.211879
TGTTAAGT	2	1.86717e-05	0.857143	45906	2.33333	1.6946	1.72729	0.211879
AGCCCTAA	2	1.86717e-05	0.857143	45906	2.33333	1.6946	1.72729	0.211879
AACAGGCA	2	1.86717e-05	0.857143	45906	2.33333	1.6946	1.72729	0.211879
GCGGTTGC	2	1.86717e-05	0.857143	45906	2.33333	1.6946	1.72729	0.211879
CAGTCTCC	2	1.86717e-05	0.857143	45906	2.33333	1.6946	1.72729	0.211879
AATGAGCA	2	1.86717e-05	0.857143	45906	2.33333	1.6946	1.72729	0.211879
TCCCTGAC	2	1.86717e-05	0.857143	45906	2.33333	1.6946	1.72729	0.211879
ATTCTTAT	2	1.86717e-05	0.857143	45906	2.33333	1.6946	1.72729	0.211879
CCGCCTCC	4	5.88158e-05	2.7	45906	1.48148	1.57217	1.72408	0.285906
GTCTGTGA	1	3.96066e-06	0.181818	45906	5.5	1.70475	1.71313	0.166247
AGCTGCCA	1	3.96066e-06	0.181818	45906	5.5	1.70475	1.71313	0.166247
ACCAAAAT	1	3.96066e-06	0.181818	45906	5.5	1.70475	1.71313	0.166247
CCCTCTTG	1	3.96066e-06	0.181818	45906	5.5	1.70475	1.71313	0.166247
GTTTAATC	1	3.96066e-06	0.181818	45906	5.5	1.70475	1.71313	0.166247
TACCAGCA	1	3.96066e-06	0.181818	45906	5.5	1.70475	1.71313	0.166247
ACCCCAGA	1	3.96066e-06	0.181818	45906	5.5	1.70475	1.71313	0.166247
TTAAGGTC	1	3.96066e-06	0.181818	45906	5.5	1.70475	1.71313	0.166247
CGCTCTCA	1	3.96066e-06	0.181818	45906	5.5	1.70475	1.71313	0.166247
CGCTCTCG	1	3.96066e-06	0.181818	45906	5.5	1.70475	1.71313	0.166247
TTGGAAGC	1	3.96066e-06	0.181818	45906	5.5	1.70475	1.71313	0.166247
TGTCACTC	1	3.96066e-06	0.181818	45906	5.5	1.70475	1.71313	0.166247
CGATGCAC	1	3.96066e-06	0.181818	45906	5.5	1.70475	1.71313	0.166247
CCAGCACG	1	3.96066e-06	0.181818	45906	5.5	1.70475	1.71313	0.166247
CTGATGAT	1	3.96066e-06	0.181818	45906	5.5	1.70475	1.71313	0.166247
ACCGCTGG	1	3.96066e-06	0.181818	45906	5.5	1.70475	1.71313	0.166247
AAAACACC	1	3.96066e-06	0.181818	45906	5.5	1.70475	1.71313	0.166247
CTACTTTC	1	3.96066e-06	0.181818	45906	5.5	1.70475	1.71313	0.166247
AAGTGGGG	1	3.96066e-06	0.181818	45906	5.5	1.70475	1.71313	0.166247
TGATGCAT	1	3.96066e-06	0.181818	45906	5.5	1.70475	1.71313	0.166247
TAGCTGAA	1	3.96066e-06	0.181818	45906	5.5	1.70475	1.71313	0.166247
AAGCAGCT	1	3.96066e-06	0.181818	45906	5.5	1.70475	1.71313	0.166247
TTCACCCT	1	3.96066e-06	0.181818	45906	5.5	1.70475	1.71313	0.166247
GCTCCATA	1	3.96066e-06	0.181818	45906	5.5	1.70475	1.71313	0.166247
ACCTCTTT	1	3.96066e-06	0.181818	45906	5.5	1.70475	1.71313	0.166247
TCTCGCGA	1	3.96066e-06	0.181818	45906	5.5	1.70475	1.71313	0.166247
CCTTGGGT	1	3.96066e-06	0.181818	45906	5.5	1.70475	1.71313	0.166247
TGCGAGCA	1	3.96066e-06	0.181818	45906	5.5	1.70475	1.71313	0.166247
TCGGCCTA	1	3.96066e-06	0.181818	45906	5.5	1.70475	1.71313	0.166247
CAGTAAAT	1	3.96066e-06	0.181818	45906	5.5	1.70475	1.71313	0.166247
GGGTCGCA	1	3.96066e-06	0.181818	45906	5.5	1.70475	1.71313	0.166247
ACTGCACG	1	3.96066e-06	0.181818	45906	5.5	1.70475	1.71313	0.166247
TTTTAAAG	5	8.13255e-05	3.73333	45906	1.33929	1.46068	1.71087	0.319222
GCGCCCGG	5	8.13255e-05	3.73333	45906	1.33929	1.46068	1.71087	0.319222
ACGCGCGC	2	1.89423e-05	0.869565	45906	2.3	1.66582	1.6988	0.216402
AGAGAGAT	2	1.89423e-05	0.869565	45906	2.3	1.66582	1.6988	0.216402
GTTCCTTT	3	3.81214e-05	1.75	45906	1.71429	1.61699	1.69753	0.256029
ACTCACCC	3	3.81214e-05	1.75	45906	1.71429	1.61699	1.69753	0.256029
GGGCTCAG	3	3.81214e-05	1.75	45906	1.71429	1.61699	1.69753	0.256029
CGGGGTCT	3	3.81214e-05	1.75	45906	1.71429	1.61699	1.69753	0.256029
GCCCGCGG	3	3.81214e-05	1.75	45906	1.71429	1.61699	1.69753	0.256029
AGGAAAGG	3	3.81214e-05	1.75	45906	1.71429	1.61699	1.69753	0.256029
AAATTAAG	3	3.81214e-05	1.75	45906	1.71429	1.61699	1.69753	0.256029
GCGCCACC	3	3.81214e-05	1.75	45906	1.71429	1.61699	1.69753	0.256029
TTCCCTAA	3	3.81214e-05	1.75	45906	1.71429	1.61699	1.69753	0.256029
TTCTGAGT	3	3.81214e-05	1.75	45906	1.71429	1.61699	1.69753	0.256029
AATTTTTC	3	3.81214e-05	1.75	45906	1.71429	1.61699	1.69753	0.256029
CACTGAGA	3	3.81214e-05	1.75	45906	1.71429	1.61699	1.69753	0.256029
CCCTTCCA	4	5.92999e-05	2.72222	45906	1.46939	1.53938	1.69233	0.290811
GAGGCCCA	4	5.92999e-05	2.72222	45906	1.46939	1.53938	1.69233	0.290811
CGGAAAGG	2	1.90607e-05	0.875	45906	2.28571	1.65336	1.68647	0.218383
ACCCCGCC	2	1.90607e-05	0.875	45906	2.28571	1.65336	1.68647	0.218383
GCCAATCC	4	5.94099e-05	2.72727	45906	1.46667	1.53197	1.68515	0.291927
AATTGCAG	4	5.94099e-05	2.72727	45906	1.46667	1.53197	1.68515	0.291927
ATAAGGTT	4	5.94099e-05	2.72727	45906	1.46667	1.53197	1.68515	0.291927
TTTCTTTT	5	5.94099e-05	2.72727	45906	1.83333	3.03068	1.68515	0.141171
TCCAATCC	4	5.94099e-05	2.72727	45906	1.46667	1.53197	1.68515	0.291927
AGGCTGAT	1	4.08443e-06	0.1875	45906	5.33333	1.67398	1.68242	0.170971
AGGCTCTG	1	4.08443e-06	0.1875	45906	5.33333	1.67398	1.68242	0.170971
ATGGAAAG	1	4.08443e-06	0.1875	45906	5.33333	1.67398	1.68242	0.170971
GCCCACCG	1	4.08443e-06	0.1875	45906	5.33333	1.67398	1.68242	0.170971
CCCACCAC	3	3.84418e-05	1.76471	45906	1.7	1.59188	1.67294	0.259947
ACCTGCTG	3	3.84418e-05	1.76471	45906	1.7	1.59188	1.67294	0.259947
GCCCTCCT	4	3.84418e-05	1.76471	45906	2.26667	3.27324	1.67294	0.103102
CCCCTCCC	4	3.84418e-05	1.76471	45906	2.26667	3.27324	1.67294	0.103102
CCTCCACT	3	3.84418e-05	1.76471	45906	1.7	1.59188	1.67294	0.259947
GAAAGCAA	3	3.84418e-05	1.76471	45906	1.7	1.59188	1.67294	0.259947
GAGCTTCC	3	3.84418e-05	1.76471	45906	1.7	1.59188	1.67294	0.259947
AGGAAGGG	3	3.84418e-05	1.76471	45906	1.7	1.59188	1.67294	0.259947
GATAAATG	2	1.92209e-05	0.882353	45906	2.26667	1.63662	1.66991	0.221067
CGGAGTTA	2	1.92209e-05	0.882353	45906	2.26667	1.63662	1.66991	0.221067
CAAAGCAA	2	1.92209e-05	0.882353	45906	2.26667	1.63662	1.66991	0.221067
TTCTTTGT	2	1.92209e-05	0.882353	45906	2.26667	1.63662	1.66991	0.221067
GTGGCTTG	2	1.92209e-05	0.882353	45906	2.26667	1.63662	1.66991	0.221067
CGGCCCAC	2	1.92209e-05	0.882353	45906	2.26667	1.63662	1.66991	0.221067
TAGGGGCT	1	4.14926e-06	0.190476	45906	5.25	1.65823	1.66671	0.173435
ATGTTTTA	1	4.14926e-06	0.190476	45906	5.25	1.65823	1.66671	0.173435
CTGTTTTG	1	4.14926e-06	0.190476	45906	5.25	1.65823	1.66671	0.173435
GGGGGGTT	2	1.93632e-05	0.888889	45906	2.25	1.62186	1.6553	0.223454
CGACATTC	2	1.93632e-05	0.888889	45906	2.25	1.62186	1.6553	0.223454
TCCTTTTT	2	1.93632e-05	0.888889	45906	2.25	1.62186	1.6553	0.223454
CAGCAACT	2	1.93632e-05	0.888889	45906	2.25	1.62186	1.6553	0.223454
TAAGGTAT	2	1.93632e-05	0.888889	45906	2.25	1.62186	1.6553	0.223454
GTTGCGGC	2	1.93632e-05	0.888889	45906	2.25	1.62186	1.6553	0.223454
CGTTACTC	2	1.93632e-05	0.888889	45906	2.25	1.62186	1.6553	0.223454
CAACTCTC	2	1.93632e-05	0.888889	45906	2.25	1.62186	1.6553	0.223454
CGGCAGTT	2	1.93632e-05	0.888889	45906	2.25	1.62186	1.6553	0.223454
CTTGCGGA	2	1.93632e-05	0.888889	45906	2.25	1.62186	1.6553	0.223454
GAAAGACA	2	1.93632e-05	0.888889	45906	2.25	1.62186	1.6553	0.223454
TGGGAACT	2	1.93632e-05	0.888889	45906	2.25	1.62186	1.6553	0.223454
GGATGAAG	2	1.93632e-05	0.888889	45906	2.25	1.62186	1.6553	0.223454
TGAAGTCA	2	1.93632e-05	0.888889	45906	2.25	1.62186	1.6553	0.223454
GGGAACCT	2	1.93632e-05	0.888889	45906	2.25	1.62186	1.6553	0.223454
ATGAAACA	2	1.93632e-05	0.888889	45906	2.25	1.62186	1.6553	0.223454
GTTTAGGG	2	1.93632e-05	0.888889	45906	2.25	1.62186	1.6553	0.223454
ACTTGTTT	2	1.93632e-05	0.888889	45906	2.25	1.62186	1.6553	0.223454
AAAGGGCT	2	1.93632e-05	0.888889	45906	2.25	1.62186	1.6553	0.223454
TCTCTCAT	2	1.93632e-05	0.888889	45906	2.25	1.62186	1.6553	0.223454
GCCTAGAG	2	1.93632e-05	0.888889	45906	2.25	1.62186	1.6553	0.223454
TCTAGGGA	2	1.93632e-05	0.888889	45906	2.25	1.62186	1.6553	0.223454
GGAGCAAC	2	1.93632e-05	0.888889	45906	2.25	1.62186	1.6553	0.223454
CAGCGGGG	2	1.93632e-05	0.888889	45906	2.25	1.62186	1.6553	0.223454
CGTGGGAG	2	1.93632e-05	0.888889	45906	2.25	1.62186	1.6553	0.223454
ACGTTTGT	2	1.93632e-05	0.888889	45906	2.25	1.62186	1.6553	0.223454
GAAGATCT	2	1.93632e-05	0.888889	45906	2.25	1.62186	1.6553	0.223454
GGACTGTC	2	1.93632e-05	0.888889	45906	2.25	1.62186	1.6553	0.223454
CGGGAACC	2	1.93632e-05	0.888889	45906	2.25	1.62186	1.6553	0.223454
CCACTAAT	2	1.93632e-05	0.888889	45906	2.25	1.62186	1.6553	0.223454
AAGTCTGT	2	1.93632e-05	0.888889	45906	2.25	1.62186	1.6553	0.223454
AGCCGCCC	2	1.93632e-05	0.888889	45906	2.25	1.62186	1.6553	0.223454
TTTCACAT	2	1.93632e-05	0.888889	45906	2.25	1.62186	1.6553	0.223454
AGGACCGC	2	1.93632e-05	0.888889	45906	2.25	1.62186	1.6553	0.223454
ATTTAGGC	2	1.93632e-05	0.888889	45906	2.25	1.62186	1.6553	0.223454
CTGGGTGG	2	1.93632e-05	0.888889	45906	2.25	1.62186	1.6553	0.223454
TAATGATG	2	1.93632e-05	0.888889	45906	2.25	1.62186	1.6553	0.223454
AGTGGAGA	2	1.93632e-05	0.888889	45906	2.25	1.62186	1.6553	0.223454
GCCACAGC	2	1.93632e-05	0.888889	45906	2.25	1.62186	1.6553	0.223454
TTCACAGT	2	1.93632e-05	0.888889	45906	2.25	1.62186	1.6553	0.223454
ATATTATG	2	1.93632e-05	0.888889	45906	2.25	1.62186	1.6553	0.223454
TATCTTTT	2	1.93632e-05	0.888889	45906	2.25	1.62186	1.6553	0.223454
CACGCCTG	2	1.93632e-05	0.888889	45906	2.25	1.62186	1.6553	0.223454
TCCGGTTC	2	1.93632e-05	0.888889	45906	2.25	1.62186	1.6553	0.223454
AATTGAAT	2	1.93632e-05	0.888889	45906	2.25	1.62186	1.6553	0.223454
ACCTAGAG	2	1.93632e-05	0.888889	45906	2.25	1.62186	1.6553	0.223454
AGACATTG	2	1.93632e-05	0.888889	45906	2.25	1.62186	1.6553	0.223454
TTTAGGGG	2	1.93632e-05	0.888889	45906	2.25	1.62186	1.6553	0.223454
CCTTTGTT	2	1.93632e-05	0.888889	45906	2.25	1.62186	1.6553	0.223454
GTTACTAC	2	1.93632e-05	0.888889	45906	2.25	1.62186	1.6553	0.223454
ATCAACTT	2	1.93632e-05	0.888889	45906	2.25	1.62186	1.6553	0.223454
GAAGGGGC	5	5.9905e-05	2.75	45906	1.81818	2.98919	1.65302	0.144616
CACCACCC	3	3.87265e-05	1.77778	45906	1.6875	1.56974	1.65126	0.263435
TGGAGCCT	3	3.87265e-05	1.77778	45906	1.6875	1.56974	1.65126	0.263435
GTTCTGCC	3	3.87265e-05	1.77778	45906	1.6875	1.56974	1.65126	0.263435
GGATTAAA	3	3.87265e-05	1.77778	45906	1.6875	1.56974	1.65126	0.263435
CCCCCTGC	3	3.87265e-05	1.77778	45906	1.6875	1.56974	1.65126	0.263435
AGGGGCGT	3	3.88993e-05	1.78571	45906	1.68	1.55638	1.63818	0.265554
GGCCCTGG	3	3.88993e-05	1.78571	45906	1.68	1.55638	1.63818	0.265554
TCCTCGCC	3	3.88993e-05	1.78571	45906	1.68	1.55638	1.63818	0.265554
ATTTGGGG	3	3.88993e-05	1.78571	45906	1.68	1.55638	1.63818	0.265554
CTTTCAGG	3	3.88993e-05	1.78571	45906	1.68	1.55638	1.63818	0.265554
GCCCACGA	3	3.88993e-05	1.78571	45906	1.68	1.55638	1.63818	0.265554
CCATCCCC	3	3.88993e-05	1.78571	45906	1.68	1.55638	1.63818	0.265554
TGCTGAAG	2	1.96053e-05	0.9	45906	2.22222	1.59702	1.63072	0.227517
GAAAGTTT	2	1.96053e-05	0.9	45906	2.22222	1.59702	1.63072	0.227517
AGTGCTGT	2	1.96053e-05	0.9	45906	2.22222	1.59702	1.63072	0.227517
ATCCGGAA	2	1.96053e-05	0.9	45906	2.22222	1.59702	1.63072	0.227517
GAGGGACG	2	1.96053e-05	0.9	45906	2.22222	1.59702	1.63072	0.227517
CAGGGACT	2	1.96053e-05	0.9	45906	2.22222	1.59702	1.63072	0.227517
GAAAGGAT	2	1.96053e-05	0.9	45906	2.22222	1.59702	1.63072	0.227517
AACGGAGG	2	1.96053e-05	0.9	45906	2.22222	1.59702	1.63072	0.227517
GTTCCATT	2	1.96053e-05	0.9	45906	2.22222	1.59702	1.63072	0.227517
TAGAATCT	2	1.96053e-05	0.9	45906	2.22222	1.59702	1.63072	0.227517
AGACGCGC	2	1.96053e-05	0.9	45906	2.22222	1.59702	1.63072	0.227517
AATTAAGA	2	1.96053e-05	0.9	45906	2.22222	1.59702	1.63072	0.227517
GATCTGGG	2	1.96053e-05	0.9	45906	2.22222	1.59702	1.63072	0.227517
ACTTCAGA	2	1.96053e-05	0.9	45906	2.22222	1.59702	1.63072	0.227517
GTCGCGCG	2	1.96053e-05	0.9	45906	2.22222	1.59702	1.63072	0.227517
GAGCCTGC	2	1.96053e-05	0.9	45906	2.22222	1.59702	1.63072	0.227517
CAAGAGTG	2	1.96053e-05	0.9	45906	2.22222	1.59702	1.63072	0.227517
TAAACTGG	2	1.96053e-05	0.9	45906	2.22222	1.59702	1.63072	0.227517
CGGCCGGA	2	1.96053e-05	0.9	45906	2.22222	1.59702	1.63072	0.227517
GCGCACCT	2	1.96053e-05	0.9	45906	2.22222	1.59702	1.63072	0.227517
CTGGCTCC	2	1.96053e-05	0.9	45906	2.22222	1.59702	1.63072	0.227517
GCAGATCG	2	1.96053e-05	0.9	45906	2.22222	1.59702	1.63072	0.227517
TTGAAGAA	2	1.96053e-05	0.9	45906	2.22222	1.59702	1.63072	0.227517
CCTTGTCC	2	1.96053e-05	0.9	45906	2.22222	1.59702	1.63072	0.227517
GCTTTCAA	2	1.96053e-05	0.9	45906	2.22222	1.59702	1.63072	0.227517
TTGGGTTC	2	1.96053e-05	0.9	45906	2.22222	1.59702	1.63072	0.227517
CCATGGCG	2	1.96053e-05	0.9	45906	2.22222	1.59702	1.63072	0.227517
AGACTTCA	2	1.96053e-05	0.9	45906	2.22222	1.59702	1.63072	0.227517
TGGTTTCT	2	1.96053e-05	0.9	45906	2.22222	1.59702	1.63072	0.227517
ATTGCATC	2	1.96053e-05	0.9	45906	2.22222	1.59702	1.63072	0.227517
CGGGCCTC	2	1.96053e-05	0.9	45906	2.22222	1.59702	1.63072	0.227517
ATGATGGC	2	1.96053e-05	0.9	45906	2.22222	1.59702	1.63072	0.227517
ACGTCTCG	2	1.96053e-05	0.9	45906	2.22222	1.59702	1.63072	0.227517
ATACAATG	2	1.96053e-05	0.9	45906	2.22222	1.59702	1.63072	0.227517
AAAGGGGA	2	1.96053e-05	0.9	45906	2.22222	1.59702	1.63072	0.227517
GCGGTGCG	2	1.96053e-05	0.9	45906	2.22222	1.59702	1.63072	0.227517
AGTGAAGA	2	1.96053e-05	0.9	45906	2.22222	1.59702	1.63072	0.227517
GTTAAGAC	2	1.96053e-05	0.9	45906	2.22222	1.59702	1.63072	0.227517
CTCGGCTA	2	1.96053e-05	0.9	45906	2.22222	1.59702	1.63072	0.227517
AGAGTTCC	4	6.03239e-05	2.76923	45906	1.44444	1.4709	1.62605	0.301223
CTTGGTGA	4	6.03239e-05	2.76923	45906	1.44444	1.4709	1.62605	0.301223
CCTCCTCT	4	6.03239e-05	2.76923	45906	1.44444	1.4709	1.62605	0.301223
GGCAGTAC	1	4.35673e-06	0.2	45906	5	1.60944	1.61803	0.18127
GCTTTCTA	1	4.35673e-06	0.2	45906	5	1.60944	1.61803	0.18127
ACATTATC	1	4.35673e-06	0.2	45906	5	1.60944	1.61803	0.18127
GGACGGAG	1	4.35673e-06	0.2	45906	5	1.60944	1.61803	0.18127
GTTAAATC	1	4.35673e-06	0.2	45906	5	1.60944	1.61803	0.18127
GGACCATC	1	4.35673e-06	0.2	45906	5	1.60944	1.61803	0.18127
GGAAGTAC	1	4.35673e-06	0.2	45906	5	1.60944	1.61803	0.18127
ACTGTGAT	1	4.35673e-06	0.2	45906	5	1.60944	1.61803	0.18127
CGGACGTT	1	4.35673e-06	0.2	45906	5	1.60944	1.61803	0.18127
GGAACTAC	1	4.35673e-06	0.2	45906	5	1.60944	1.61803	0.18127
CGCTGGTA	1	4.35673e-06	0.2	45906	5	1.60944	1.61803	0.18127
GCAACTTA	1	4.35673e-06	0.2	45906	5	1.60944	1.61803	0.18127
GTGTACAT	1	4.35673e-06	0.2	45906	5	1.60944	1.61803	0.18127
GGCAAGCA	1	4.35673e-06	0.2	45906	5	1.60944	1.61803	0.18127
AGAGCATA	1	4.35673e-06	0.2	45906	5	1.60944	1.61803	0.18127
AGACCGCA	1	4.35673e-06	0.2	45906	5	1.60944	1.61803	0.18127
GGCAACCA	1	4.35673e-06	0.2	45906	5	1.60944	1.61803	0.18127
ATCCTTCC	1	4.35673e-06	0.2	45906	5	1.60944	1.61803	0.18127
GCTGTGTA	1	4.35673e-06	0.2	45906	5	1.60944	1.61803	0.18127
GCTATGGG	1	4.35673e-06	0.2	45906	5	1.60944	1.61803	0.18127
GCTCTGTC	1	4.35673e-06	0.2	45906	5	1.60944	1.61803	0.18127
GCTGCGAC	1	4.35673e-06	0.2	45906	5	1.60944	1.61803	0.18127
TTGCGTGC	1	4.35673e-06	0.2	45906	5	1.60944	1.61803	0.18127
GTGTGGCA	1	4.35673e-06	0.2	45906	5	1.60944	1.61803	0.18127
GCTATCCT	1	4.35673e-06	0.2	45906	5	1.60944	1.61803	0.18127
GCTAGTAG	1	4.35673e-06	0.2	45906	5	1.60944	1.61803	0.18127
GGATACTG	1	4.35673e-06	0.2	45906	5	1.60944	1.61803	0.18127
CCTGCGTA	1	4.35673e-06	0.2	45906	5	1.60944	1.61803	0.18127
CCTGTTTC	1	4.35673e-06	0.2	45906	5	1.60944	1.61803	0.18127
CCTTCAGG	1	4.35673e-06	0.2	45906	5	1.60944	1.61803	0.18127
GTAAACCA	1	4.35673e-06	0.2	45906	5	1.60944	1.61803	0.18127
ATCAAAAA	1	4.35673e-06	0.2	45906	5	1.60944	1.61803	0.18127
ACGAGAGC	1	4.35673e-06	0.2	45906	5	1.60944	1.61803	0.18127
GGTTTGTC	1	4.35673e-06	0.2	45906	5	1.60944	1.61803	0.18127
ATGCCTGA	1	4.35673e-06	0.2	45906	5	1.60944	1.61803	0.18127
GCCATTTG	1	4.35673e-06	0.2	45906	5	1.60944	1.61803	0.18127
CCTTGATC	1	4.35673e-06	0.2	45906	5	1.60944	1.61803	0.18127
GGTGTTAT	1	4.35673e-06	0.2	45906	5	1.60944	1.61803	0.18127
ACGCCCTA	1	4.35673e-06	0.2	45906	5	1.60944	1.61803	0.18127
ATCAACAA	1	4.35673e-06	0.2	45906	5	1.60944	1.61803	0.18127
GTGACATT	1	4.35673e-06	0.2	45906	5	1.60944	1.61803	0.18127
GGTAGTAT	1	4.35673e-06	0.2	45906	5	1.60944	1.61803	0.18127
ACGGCTAT	1	4.35673e-06	0.2	45906	5	1.60944	1.61803	0.18127
ACGGGCAA	1	4.35673e-06	0.2	45906	5	1.60944	1.61803	0.18127
GGTACCCA	1	4.35673e-06	0.2	45906	5	1.60944	1.61803	0.18127
GCACGGAT	1	4.35673e-06	0.2	45906	5	1.60944	1.61803	0.18127
AGCACAAT	1	4.35673e-06	0.2	45906	5	1.60944	1.61803	0.18127
ATATCCTG	1	4.35673e-06	0.2	45906	5	1.60944	1.61803	0.18127
ATCAATAC	1	4.35673e-06	0.2	45906	5	1.60944	1.61803	0.18127
ACCCGGTC	1	4.35673e-06	0.2	45906	5	1.60944	1.61803	0.18127
ATATGACG	1	4.35673e-06	0.2	45906	5	1.60944	1.61803	0.18127
CCTCGCAT	1	4.35673e-06	0.2	45906	5	1.60944	1.61803	0.18127
GTCGCTCT	1	4.35673e-06	0.2	45906	5	1.60944	1.61803	0.18127
CCTCGTTG	1	4.35673e-06	0.2	45906	5	1.60944	1.61803	0.18127
GTCCGCGT	1	4.35673e-06	0.2	45906	5	1.60944	1.61803	0.18127
GTCCGAGT	1	4.35673e-06	0.2	45906	5	1.60944	1.61803	0.18127
CGGTACAC	1	4.35673e-06	0.2	45906	5	1.60944	1.61803	0.18127
ACCGCTCA	1	4.35673e-06	0.2	45906	5	1.60944	1.61803	0.18127
ACCGCTTA	1	4.35673e-06	0.2	45906	5	1.60944	1.61803	0.18127
GCATAAAC	1	4.35673e-06	0.2	45906	5	1.60944	1.61803	0.18127
GTCACCTT	1	4.35673e-06	0.2	45906	5	1.60944	1.61803	0.18127
ACCGTTTG	1	4.35673e-06	0.2	45906	5	1.60944	1.61803	0.18127
ACCTAAAA	1	4.35673e-06	0.2	45906	5	1.60944	1.61803	0.18127
GTCACACT	1	4.35673e-06	0.2	45906	5	1.60944	1.61803	0.18127
GTCACAAC	1	4.35673e-06	0.2	45906	5	1.60944	1.61803	0.18127
GTCAAAAC	1	4.35673e-06	0.2	45906	5	1.60944	1.61803	0.18127
ATATTGAC	1	4.35673e-06	0.2	45906	5	1.60944	1.61803	0.18127
GTATCCTT	1	4.35673e-06	0.2	45906	5	1.60944	1.61803	0.18127
GTATCCCG	1	4.35673e-06	0.2	45906	5	1.60944	1.61803	0.18127
GTATATAG	1	4.35673e-06	0.2	45906	5	1.60944	1.61803	0.18127
GTATAAGA	1	4.35673e-06	0.2	45906	5	1.60944	1.61803	0.18127
ATATTGTC	1	4.35673e-06	0.2	45906	5	1.60944	1.61803	0.18127
GCACAGCC	1	4.35673e-06	0.2	45906	5	1.60944	1.61803	0.18127
GCCTGTTT	1	4.35673e-06	0.2	45906	5	1.60944	1.61803	0.18127
GTGGCGAG	1	4.35673e-06	0.2	45906	5	1.60944	1.61803	0.18127
GGCTTAAG	1	4.35673e-06	0.2	45906	5	1.60944	1.61803	0.18127
GCACACTC	1	4.35673e-06	0.2	45906	5	1.60944	1.61803	0.18127
CGTAGGAT	1	4.35673e-06	0.2	45906	5	1.60944	1.61803	0.18127
CGATTCCT	1	4.35673e-06	0.2	45906	5	1.60944	1.61803	0.18127
GCCTTTAT	1	4.35673e-06	0.2	45906	5	1.60944	1.61803	0.18127
CGCAACCC	1	4.35673e-06	0.2	45906	5	1.60944	1.61803	0.18127
ATCATGCG	1	4.35673e-06	0.2	45906	5	1.60944	1.61803	0.18127
CGCACAAG	1	4.35673e-06	0.2	45906	5	1.60944	1.61803	0.18127
ACTGCTGC	1	4.35673e-06	0.2	45906	5	1.60944	1.61803	0.18127
GCACAATC	1	4.35673e-06	0.2	45906	5	1.60944	1.61803	0.18127
ATCATTGG	1	4.35673e-06	0.2	45906	5	1.60944	1.61803	0.18127
ACCAATTG	1	4.35673e-06	0.2	45906	5	1.60944	1.61803	0.18127
AGAGTCAA	1	4.35673e-06	0.2	45906	5	1.60944	1.61803	0.18127
GTGGGCCG	1	4.35673e-06	0.2	45906	5	1.60944	1.61803	0.18127
GGCCTCAA	1	4.35673e-06	0.2	45906	5	1.60944	1.61803	0.18127
CGCAGTAG	1	4.35673e-06	0.2	45906	5	1.60944	1.61803	0.18127
GGCCGACG	1	4.35673e-06	0.2	45906	5	1.60944	1.61803	0.18127
CGCCAAGG	1	4.35673e-06	0.2	45906	5	1.60944	1.61803	0.18127
ATATAAGG	1	4.35673e-06	0.2	45906	5	1.60944	1.61803	0.18127
CGAAGGTC	1	4.35673e-06	0.2	45906	5	1.60944	1.61803	0.18127
ACCATAGA	1	4.35673e-06	0.2	45906	5	1.60944	1.61803	0.18127
CGAAGTGT	1	4.35673e-06	0.2	45906	5	1.60944	1.61803	0.18127
GGGTCGGA	1	4.35673e-06	0.2	45906	5	1.60944	1.61803	0.18127
GCCCTCTT	1	4.35673e-06	0.2	45906	5	1.60944	1.61803	0.18127
CGGGAGCT	1	4.35673e-06	0.2	45906	5	1.60944	1.61803	0.18127
GGGGGGAC	1	4.35673e-06	0.2	45906	5	1.60944	1.61803	0.18127
CGACGGAT	1	4.35673e-06	0.2	45906	5	1.60944	1.61803	0.18127
GCCGCTCG	1	4.35673e-06	0.2	45906	5	1.60944	1.61803	0.18127
ACTAACAC	1	4.35673e-06	0.2	45906	5	1.60944	1.61803	0.18127
ACTAAGAA	1	4.35673e-06	0.2	45906	5	1.60944	1.61803	0.18127
CGACTCCG	1	4.35673e-06	0.2	45906	5	1.60944	1.61803	0.18127
ATGACATA	1	4.35673e-06	0.2	45906	5	1.60944	1.61803	0.18127
CGGCTCGA	1	4.35673e-06	0.2	45906	5	1.60944	1.61803	0.18127
GCCGTTTT	1	4.35673e-06	0.2	45906	5	1.60944	1.61803	0.18127
CGGCGTCT	1	4.35673e-06	0.2	45906	5	1.60944	1.61803	0.18127
AGCGACCA	1	4.35673e-06	0.2	45906	5	1.60944	1.61803	0.18127
CGAGGCGA	1	4.35673e-06	0.2	45906	5	1.60944	1.61803	0.18127
GGGATTCT	1	4.35673e-06	0.2	45906	5	1.60944	1.61803	0.18127
CGAGTCAC	1	4.35673e-06	0.2	45906	5	1.60944	1.61803	0.18127
ACTCCCCC	1	4.35673e-06	0.2	45906	5	1.60944	1.61803	0.18127
GGGAATGT	1	4.35673e-06	0.2	45906	5	1.60944	1.61803	0.18127
ACTCCTGA	1	4.35673e-06	0.2	45906	5	1.60944	1.61803	0.18127
CCCAGTAC	1	4.35673e-06	0.2	45906	5	1.60944	1.61803	0.18127
CATATCTC	1	4.35673e-06	0.2	45906	5	1.60944	1.61803	0.18127
AGGAATGC	1	4.35673e-06	0.2	45906	5	1.60944	1.61803	0.18127
TTAGTTTT	1	4.35673e-06	0.2	45906	5	1.60944	1.61803	0.18127
CCATCATA	1	4.35673e-06	0.2	45906	5	1.60944	1.61803	0.18127
CTACAATC	1	4.35673e-06	0.2	45906	5	1.60944	1.61803	0.18127
ACAATACT	1	4.35673e-06	0.2	45906	5	1.60944	1.61803	0.18127
TGCATCGG	1	4.35673e-06	0.2	45906	5	1.60944	1.61803	0.18127
CAACCCTA	1	4.35673e-06	0.2	45906	5	1.60944	1.61803	0.18127
CATACTGA	1	4.35673e-06	0.2	45906	5	1.60944	1.61803	0.18127
CTAGTTCA	1	4.35673e-06	0.2	45906	5	1.60944	1.61803	0.18127
TTAGGCTT	1	4.35673e-06	0.2	45906	5	1.60944	1.61803	0.18127
TATATATC	1	4.35673e-06	0.2	45906	5	1.60944	1.61803	0.18127
CCCATAAG	1	4.35673e-06	0.2	45906	5	1.60944	1.61803	0.18127
TGTCTGGC	1	4.35673e-06	0.2	45906	5	1.60944	1.61803	0.18127
AAGACGTT	1	4.35673e-06	0.2	45906	5	1.60944	1.61803	0.18127
AAGCGTCG	1	4.35673e-06	0.2	45906	5	1.60944	1.61803	0.18127
TTGAGAAG	1	4.35673e-06	0.2	45906	5	1.60944	1.61803	0.18127
TATTCACC	1	4.35673e-06	0.2	45906	5	1.60944	1.61803	0.18127
TCTAACAG	1	4.35673e-06	0.2	45906	5	1.60944	1.61803	0.18127
TACACTAT	1	4.35673e-06	0.2	45906	5	1.60944	1.61803	0.18127
TACAGCAG	1	4.35673e-06	0.2	45906	5	1.60944	1.61803	0.18127
AAGTTGAG	1	4.35673e-06	0.2	45906	5	1.60944	1.61803	0.18127
CTCACTCG	1	4.35673e-06	0.2	45906	5	1.60944	1.61803	0.18127
CCCTGTAG	1	4.35673e-06	0.2	45906	5	1.60944	1.61803	0.18127
TCGCAAGA	1	4.35673e-06	0.2	45906	5	1.60944	1.61803	0.18127
TGATTCCA	1	4.35673e-06	0.2	45906	5	1.60944	1.61803	0.18127
CCATGCGA	1	4.35673e-06	0.2	45906	5	1.60944	1.61803	0.18127
GATATCTG	1	4.35673e-06	0.2	45906	5	1.60944	1.61803	0.18127
CCCGGTAT	1	4.35673e-06	0.2	45906	5	1.60944	1.61803	0.18127
TAAGCTCC	1	4.35673e-06	0.2	45906	5	1.60944	1.61803	0.18127
GATACTTC	1	4.35673e-06	0.2	45906	5	1.60944	1.61803	0.18127
AACAAGGC	1	4.35673e-06	0.2	45906	5	1.60944	1.61803	0.18127
TTATCTCT	1	4.35673e-06	0.2	45906	5	1.60944	1.61803	0.18127
TGCAAATC	1	4.35673e-06	0.2	45906	5	1.60944	1.61803	0.18127
ACACACTG	1	4.35673e-06	0.2	45906	5	1.60944	1.61803	0.18127
ATTAGCTT	1	4.35673e-06	0.2	45906	5	1.60944	1.61803	0.18127
CACTGACG	1	4.35673e-06	0.2	45906	5	1.60944	1.61803	0.18127
ATAGAGGT	1	4.35673e-06	0.2	45906	5	1.60944	1.61803	0.18127
TTATCCCA	1	4.35673e-06	0.2	45906	5	1.60944	1.61803	0.18127
GATACTGC	1	4.35673e-06	0.2	45906	5	1.60944	1.61803	0.18127
CCCTTTGT	1	4.35673e-06	0.2	45906	5	1.60944	1.61803	0.18127
AAGCCTGA	1	4.35673e-06	0.2	45906	5	1.60944	1.61803	0.18127
TCACACTA	1	4.35673e-06	0.2	45906	5	1.60944	1.61803	0.18127
TTGTATGA	1	4.35673e-06	0.2	45906	5	1.60944	1.61803	0.18127
AAAGGCCA	1	4.35673e-06	0.2	45906	5	1.60944	1.61803	0.18127
CTCTCCGT	1	4.35673e-06	0.2	45906	5	1.60944	1.61803	0.18127
CTCAAGAA	1	4.35673e-06	0.2	45906	5	1.60944	1.61803	0.18127
GAGAATAA	1	4.35673e-06	0.2	45906	5	1.60944	1.61803	0.18127
TGTCCAAG	1	4.35673e-06	0.2	45906	5	1.60944	1.61803	0.18127
TTATATAT	1	4.35673e-06	0.2	45906	5	1.60944	1.61803	0.18127
TGTCCCAT	1	4.35673e-06	0.2	45906	5	1.60944	1.61803	0.18127
CCATAGAC	1	4.35673e-06	0.2	45906	5	1.60944	1.61803	0.18127
GAGATCCA	1	4.35673e-06	0.2	45906	5	1.60944	1.61803	0.18127
CAAGTGAG	1	4.35673e-06	0.2	45906	5	1.60944	1.61803	0.18127
CCATACTT	1	4.35673e-06	0.2	45906	5	1.60944	1.61803	0.18127
CTTGCGTG	1	4.35673e-06	0.2	45906	5	1.60944	1.61803	0.18127
TCCTGTAT	1	4.35673e-06	0.2	45906	5	1.60944	1.61803	0.18127
AATGGTTA	1	4.35673e-06	0.2	45906	5	1.60944	1.61803	0.18127
GAAGCTCA	1	4.35673e-06	0.2	45906	5	1.60944	1.61803	0.18127
CTGTTCCA	1	4.35673e-06	0.2	45906	5	1.60944	1.61803	0.18127
AATTCACA	1	4.35673e-06	0.2	45906	5	1.60944	1.61803	0.18127
AGTACAGA	1	4.35673e-06	0.2	45906	5	1.60944	1.61803	0.18127
TGTGTAGG	1	4.35673e-06	0.2	45906	5	1.60944	1.61803	0.18127
TAGAGCAT	1	4.35673e-06	0.2	45906	5	1.60944	1.61803	0.18127
TATCTTAG	1	4.35673e-06	0.2	45906	5	1.60944	1.61803	0.18127
AGTACCAA	1	4.35673e-06	0.2	45906	5	1.60944	1.61803	0.18127
CTTCGCGG	1	4.35673e-06	0.2	45906	5	1.60944	1.61803	0.18127
AGGAGGGT	1	4.35673e-06	0.2	45906	5	1.60944	1.61803	0.18127
AAACGGAT	1	4.35673e-06	0.2	45906	5	1.60944	1.61803	0.18127
TTTCCGCG	1	4.35673e-06	0.2	45906	5	1.60944	1.61803	0.18127
AATGTACT	1	4.35673e-06	0.2	45906	5	1.60944	1.61803	0.18127
GAGAGTTG	1	4.35673e-06	0.2	45906	5	1.60944	1.61803	0.18127
TCGCTAAT	1	4.35673e-06	0.2	45906	5	1.60944	1.61803	0.18127
TATCCAGC	1	4.35673e-06	0.2	45906	5	1.60944	1.61803	0.18127
CCCGACCT	1	4.35673e-06	0.2	45906	5	1.60944	1.61803	0.18127
CCCGTGCC	1	4.35673e-06	0.2	45906	5	1.60944	1.61803	0.18127
AAGCCAAG	1	4.35673e-06	0.2	45906	5	1.60944	1.61803	0.18127
ATTGCTTC	1	4.35673e-06	0.2	45906	5	1.60944	1.61803	0.18127
GAGTGCAG	1	4.35673e-06	0.2	45906	5	1.60944	1.61803	0.18127
CAACGCGA	1	4.35673e-06	0.2	45906	5	1.60944	1.61803	0.18127
AACAGGGA	1	4.35673e-06	0.2	45906	5	1.60944	1.61803	0.18127
TATTATTC	1	4.35673e-06	0.2	45906	5	1.60944	1.61803	0.18127
TCGTCGCA	1	4.35673e-06	0.2	45906	5	1.60944	1.61803	0.18127
TCGTCCGA	1	4.35673e-06	0.2	45906	5	1.60944	1.61803	0.18127
AGTCGTCT	1	4.35673e-06	0.2	45906	5	1.60944	1.61803	0.18127
TTACCCGG	1	4.35673e-06	0.2	45906	5	1.60944	1.61803	0.18127
TATGGAAG	1	4.35673e-06	0.2	45906	5	1.60944	1.61803	0.18127
GAAGAGTC	1	4.35673e-06	0.2	45906	5	1.60944	1.61803	0.18127
AGGAATAG	1	4.35673e-06	0.2	45906	5	1.60944	1.61803	0.18127
AAGTTTCA	1	4.35673e-06	0.2	45906	5	1.60944	1.61803	0.18127
TGTGAAGT	1	4.35673e-06	0.2	45906	5	1.60944	1.61803	0.18127
TACGAAGG	1	4.35673e-06	0.2	45906	5	1.60944	1.61803	0.18127
AGTTCCAA	1	4.35673e-06	0.2	45906	5	1.60944	1.61803	0.18127
TACGGTGA	1	4.35673e-06	0.2	45906	5	1.60944	1.61803	0.18127
TACGTGCT	1	4.35673e-06	0.2	45906	5	1.60944	1.61803	0.18127
TCGTATAA	1	4.35673e-06	0.2	45906	5	1.60944	1.61803	0.18127
TGCCTCGA	1	4.35673e-06	0.2	45906	5	1.60944	1.61803	0.18127
TACGTTTT	1	4.35673e-06	0.2	45906	5	1.60944	1.61803	0.18127
GAATGAAT	1	4.35673e-06	0.2	45906	5	1.60944	1.61803	0.18127
TACTCCGG	1	4.35673e-06	0.2	45906	5	1.60944	1.61803	0.18127
TACTCGGT	1	4.35673e-06	0.2	45906	5	1.60944	1.61803	0.18127
TACTCTCC	1	4.35673e-06	0.2	45906	5	1.60944	1.61803	0.18127
CTTAAAAC	1	4.35673e-06	0.2	45906	5	1.60944	1.61803	0.18127
CGTCGTCC	1	4.35673e-06	0.2	45906	5	1.60944	1.61803	0.18127
CTTGGGAT	1	4.35673e-06	0.2	45906	5	1.60944	1.61803	0.18127
TATAATAG	1	4.35673e-06	0.2	45906	5	1.60944	1.61803	0.18127
AGTGATTA	1	4.35673e-06	0.2	45906	5	1.60944	1.61803	0.18127
CTGCGACC	1	4.35673e-06	0.2	45906	5	1.60944	1.61803	0.18127
GAATTGGC	1	4.35673e-06	0.2	45906	5	1.60944	1.61803	0.18127
AATGAATG	1	4.35673e-06	0.2	45906	5	1.60944	1.61803	0.18127
AGTGATCT	1	4.35673e-06	0.2	45906	5	1.60944	1.61803	0.18127
GATTAAGC	1	4.35673e-06	0.2	45906	5	1.60944	1.61803	0.18127
AATACTTA	1	4.35673e-06	0.2	45906	5	1.60944	1.61803	0.18127
TGTTCCAG	1	4.35673e-06	0.2	45906	5	1.60944	1.61803	0.18127
AGTGTTAC	1	4.35673e-06	0.2	45906	5	1.60944	1.61803	0.18127
AGTGAGGA	1	4.35673e-06	0.2	45906	5	1.60944	1.61803	0.18127
AGCGTGTA	1	4.35673e-06	0.2	45906	5	1.60944	1.61803	0.18127
CCGCTTGA	1	4.35673e-06	0.2	45906	5	1.60944	1.61803	0.18127
CATCGAGA	1	4.35673e-06	0.2	45906	5	1.60944	1.61803	0.18127
TCTTTCAC	1	4.35673e-06	0.2	45906	5	1.60944	1.61803	0.18127
TCCGGTAA	1	4.35673e-06	0.2	45906	5	1.60944	1.61803	0.18127
GATGGAAT	1	4.35673e-06	0.2	45906	5	1.60944	1.61803	0.18127
CTCTTATC	1	4.35673e-06	0.2	45906	5	1.60944	1.61803	0.18127
TCAAAGAA	1	4.35673e-06	0.2	45906	5	1.60944	1.61803	0.18127
TCTTGTCA	1	4.35673e-06	0.2	45906	5	1.60944	1.61803	0.18127
GACGAAGT	1	4.35673e-06	0.2	45906	5	1.60944	1.61803	0.18127
CACGACCT	1	4.35673e-06	0.2	45906	5	1.60944	1.61803	0.18127
CACGATTA	1	4.35673e-06	0.2	45906	5	1.60944	1.61803	0.18127
TTTGATAG	1	4.35673e-06	0.2	45906	5	1.60944	1.61803	0.18127
AGGTAGCC	1	4.35673e-06	0.2	45906	5	1.60944	1.61803	0.18127
TGACCCCG	1	4.35673e-06	0.2	45906	5	1.60944	1.61803	0.18127
CGTCCCCC	1	4.35673e-06	0.2	45906	5	1.60944	1.61803	0.18127
TCATCATG	1	4.35673e-06	0.2	45906	5	1.60944	1.61803	0.18127
GATTGGTC	1	4.35673e-06	0.2	45906	5	1.60944	1.61803	0.18127
CAAATGAC	1	4.35673e-06	0.2	45906	5	1.60944	1.61803	0.18127
TCATAAGA	1	4.35673e-06	0.2	45906	5	1.60944	1.61803	0.18127
CTTGTCAT	1	4.35673e-06	0.2	45906	5	1.60944	1.61803	0.18127
TTTGGATC	1	4.35673e-06	0.2	45906	5	1.60944	1.61803	0.18127
TCATTGGT	1	4.35673e-06	0.2	45906	5	1.60944	1.61803	0.18127
GAGCATAG	1	4.35673e-06	0.2	45906	5	1.60944	1.61803	0.18127
TCAATAAA	1	4.35673e-06	0.2	45906	5	1.60944	1.61803	0.18127
TTCGCCGT	1	4.35673e-06	0.2	45906	5	1.60944	1.61803	0.18127
CTCCTACC	1	4.35673e-06	0.2	45906	5	1.60944	1.61803	0.18127
AAATTGGT	1	4.35673e-06	0.2	45906	5	1.60944	1.61803	0.18127
GACTTACG	1	4.35673e-06	0.2	45906	5	1.60944	1.61803	0.18127
CACAAGCT	1	4.35673e-06	0.2	45906	5	1.60944	1.61803	0.18127
TGAAGTGG	1	4.35673e-06	0.2	45906	5	1.60944	1.61803	0.18127
GACTGATA	1	4.35673e-06	0.2	45906	5	1.60944	1.61803	0.18127
ATTGTCAC	1	4.35673e-06	0.2	45906	5	1.60944	1.61803	0.18127
AACACCGT	1	4.35673e-06	0.2	45906	5	1.60944	1.61803	0.18127
AACTAAGG	1	4.35673e-06	0.2	45906	5	1.60944	1.61803	0.18127
GTTGCCCA	1	4.35673e-06	0.2	45906	5	1.60944	1.61803	0.18127
AACTACAC	1	4.35673e-06	0.2	45906	5	1.60944	1.61803	0.18127
TGAGCGAG	1	4.35673e-06	0.2	45906	5	1.60944	1.61803	0.18127
CACAAAGC	1	4.35673e-06	0.2	45906	5	1.60944	1.61803	0.18127
GATCCGAT	1	4.35673e-06	0.2	45906	5	1.60944	1.61803	0.18127
AACACACA	1	4.35673e-06	0.2	45906	5	1.60944	1.61803	0.18127
CATTACTG	1	4.35673e-06	0.2	45906	5	1.60944	1.61803	0.18127
TTCACAAA	1	4.35673e-06	0.2	45906	5	1.60944	1.61803	0.18127
TCAAACCG	1	4.35673e-06	0.2	45906	5	1.60944	1.61803	0.18127
AAGGAGCT	1	4.35673e-06	0.2	45906	5	1.60944	1.61803	0.18127
CAACACCC	1	4.35673e-06	0.2	45906	5	1.60944	1.61803	0.18127
GATCCAGT	1	4.35673e-06	0.2	45906	5	1.60944	1.61803	0.18127
GAACACCG	1	4.35673e-06	0.2	45906	5	1.60944	1.61803	0.18127
CACGTGAT	1	4.35673e-06	0.2	45906	5	1.60944	1.61803	0.18127
TTCAAACC	1	4.35673e-06	0.2	45906	5	1.60944	1.61803	0.18127
CAAACATC	1	4.35673e-06	0.2	45906	5	1.60944	1.61803	0.18127
TCGAAGTA	1	4.35673e-06	0.2	45906	5	1.60944	1.61803	0.18127
TCAATACA	1	4.35673e-06	0.2	45906	5	1.60944	1.61803	0.18127
TAACCCTT	1	4.35673e-06	0.2	45906	5	1.60944	1.61803	0.18127
CCGCAAGG	1	4.35673e-06	0.2	45906	5	1.60944	1.61803	0.18127
TTGTCGTT	1	4.35673e-06	0.2	45906	5	1.60944	1.61803	0.18127
ACACGGAC	1	4.35673e-06	0.2	45906	5	1.60944	1.61803	0.18127
ATTACCTC	1	4.35673e-06	0.2	45906	5	1.60944	1.61803	0.18127
AATAGGAC	1	4.35673e-06	0.2	45906	5	1.60944	1.61803	0.18127
CTGTCGGA	1	4.35673e-06	0.2	45906	5	1.60944	1.61803	0.18127
CTAAAGCG	1	4.35673e-06	0.2	45906	5	1.60944	1.61803	0.18127
AACCCGCT	1	4.35673e-06	0.2	45906	5	1.60944	1.61803	0.18127
TGATTACA	1	4.35673e-06	0.2	45906	5	1.60944	1.61803	0.18127
ATTCCGCT	1	4.35673e-06	0.2	45906	5	1.60944	1.61803	0.18127
GTTTGGAT	1	4.35673e-06	0.2	45906	5	1.60944	1.61803	0.18127
CAGATCCT	1	4.35673e-06	0.2	45906	5	1.60944	1.61803	0.18127
CATGTGTA	1	4.35673e-06	0.2	45906	5	1.60944	1.61803	0.18127
CTGCTCGA	1	4.35673e-06	0.2	45906	5	1.60944	1.61803	0.18127
CTGAGTCA	1	4.35673e-06	0.2	45906	5	1.60944	1.61803	0.18127
CAAAGAAT	1	4.35673e-06	0.2	45906	5	1.60944	1.61803	0.18127
CGTGAAGG	1	4.35673e-06	0.2	45906	5	1.60944	1.61803	0.18127
GATCTTAA	1	4.35673e-06	0.2	45906	5	1.60944	1.61803	0.18127
ACAGATGG	1	4.35673e-06	0.2	45906	5	1.60944	1.61803	0.18127
TATACCCA	1	4.35673e-06	0.2	45906	5	1.60944	1.61803	0.18127
ACAGACTT	1	4.35673e-06	0.2	45906	5	1.60944	1.61803	0.18127
CATCCTCG	1	4.35673e-06	0.2	45906	5	1.60944	1.61803	0.18127
TGTAGCCA	1	4.35673e-06	0.2	45906	5	1.60944	1.61803	0.18127
AGGTCAAA	1	4.35673e-06	0.2	45906	5	1.60944	1.61803	0.18127
CGTGCTGA	1	4.35673e-06	0.2	45906	5	1.60944	1.61803	0.18127
TGGCAGCA	1	4.35673e-06	0.2	45906	5	1.60944	1.61803	0.18127
ACAGAATT	1	4.35673e-06	0.2	45906	5	1.60944	1.61803	0.18127
GAGCGGAC	1	4.35673e-06	0.2	45906	5	1.60944	1.61803	0.18127
CAGTGCAC	1	4.35673e-06	0.2	45906	5	1.60944	1.61803	0.18127
AAAAGTAT	1	4.35673e-06	0.2	45906	5	1.60944	1.61803	0.18127
TTTGCCTT	3	3.92106e-05	1.8	45906	1.66667	1.53248	1.61478	0.269378
AGGCAAGA	3	3.92106e-05	1.8	45906	1.66667	1.53248	1.61478	0.269378
CCCGTTTC	3	3.92106e-05	1.8	45906	1.66667	1.53248	1.61478	0.269378
AAGGCAGG	3	3.92106e-05	1.8	45906	1.66667	1.53248	1.61478	0.269378
CAATCCAG	3	3.92106e-05	1.8	45906	1.66667	1.53248	1.61478	0.269378
TCCCCCGC	3	3.92106e-05	1.8	45906	1.66667	1.53248	1.61478	0.269378
ACTTGTCT	3	3.92106e-05	1.8	45906	1.66667	1.53248	1.61478	0.269378
CCTAACAA	3	3.92106e-05	1.8	45906	1.66667	1.53248	1.61478	0.269378
CGGATTCC	3	3.92106e-05	1.8	45906	1.66667	1.53248	1.61478	0.269378
GTAGTTCT	3	3.92106e-05	1.8	45906	1.66667	1.53248	1.61478	0.269378
GCCTGTAA	3	3.92106e-05	1.8	45906	1.66667	1.53248	1.61478	0.269378
TTTGTCAG	3	3.92106e-05	1.8	45906	1.66667	1.53248	1.61478	0.269378
AACCCAAC	3	3.92106e-05	1.8	45906	1.66667	1.53248	1.61478	0.269378
CCCCGCTC	3	3.92106e-05	1.8	45906	1.66667	1.53248	1.61478	0.269378
AATCCAGA	3	3.92106e-05	1.8	45906	1.66667	1.53248	1.61478	0.269378
TGTAGTTT	4	6.05102e-05	2.77778	45906	1.44	1.45857	1.61412	0.303122
AGTTGGCT	4	6.05102e-05	2.77778	45906	1.44	1.45857	1.61412	0.303122
CGGGTTTT	2	1.98033e-05	0.909091	45906	2.2	1.57691	1.61083	0.230845
CTTGTATC	2	1.98033e-05	0.909091	45906	2.2	1.57691	1.61083	0.230845
TGCTCTCT	2	1.98033e-05	0.909091	45906	2.2	1.57691	1.61083	0.230845
CGAGGCCA	2	1.98033e-05	0.909091	45906	2.2	1.57691	1.61083	0.230845
CAGGGTCT	2	1.98033e-05	0.909091	45906	2.2	1.57691	1.61083	0.230845
CATTCCAG	2	1.98033e-05	0.909091	45906	2.2	1.57691	1.61083	0.230845
TGCAGCTG	2	1.98033e-05	0.909091	45906	2.2	1.57691	1.61083	0.230845
AGAGGGGA	2	1.98033e-05	0.909091	45906	2.2	1.57691	1.61083	0.230845
ACAGCACA	2	1.98033e-05	0.909091	45906	2.2	1.57691	1.61083	0.230845
TTCCAAAT	2	1.98033e-05	0.909091	45906	2.2	1.57691	1.61083	0.230845
CAGGGCCT	2	1.98033e-05	0.909091	45906	2.2	1.57691	1.61083	0.230845
AGGGTCTC	2	1.98033e-05	0.909091	45906	2.2	1.57691	1.61083	0.230845
TATCTCTT	2	1.98033e-05	0.909091	45906	2.2	1.57691	1.61083	0.230845
TTGTCTCT	2	1.98033e-05	0.909091	45906	2.2	1.57691	1.61083	0.230845
TTGAGGAG	2	1.98033e-05	0.909091	45906	2.2	1.57691	1.61083	0.230845
TGCCCCCA	2	1.98894e-05	0.913043	45906	2.19048	1.56824	1.60225	0.232293
CTTCATAT	3	3.96066e-05	1.81818	45906	1.65	1.50233	1.58527	0.274251
CCGGCCTC	3	3.96066e-05	1.81818	45906	1.65	1.50233	1.58527	0.274251
GTGGGCGG	3	3.96066e-05	1.81818	45906	1.65	1.50233	1.58527	0.274251
CGGCGCCG	3	3.96066e-05	1.81818	45906	1.65	1.50233	1.58527	0.274251
TTCTGTGG	3	3.96066e-05	1.81818	45906	1.65	1.50233	1.58527	0.274251
AGCAAGGG	3	3.96066e-05	1.81818	45906	1.65	1.50233	1.58527	0.274251
TCCCGCCG	4	3.96066e-05	1.81818	45906	2.2	3.15383	1.58527	0.111643
AGATGCAA	3	3.96066e-05	1.81818	45906	1.65	1.50233	1.58527	0.274251
CTCAGGAT	3	3.96066e-05	1.81818	45906	1.65	1.50233	1.58527	0.274251
TTTTAATT	3	3.96066e-05	1.81818	45906	1.65	1.50233	1.58527	0.274251
TCTCAGAT	3	3.96066e-05	1.81818	45906	1.65	1.50233	1.58527	0.274251
CCCCTGTT	3	3.96066e-05	1.81818	45906	1.65	1.50233	1.58527	0.274251
GAGGGGTT	3	3.96066e-05	1.81818	45906	1.65	1.50233	1.58527	0.274251
TCGCCCCT	3	3.96066e-05	1.81818	45906	1.65	1.50233	1.58527	0.274251
CAGGCTGC	5	6.09942e-05	2.8	45906	1.78571	2.89909	1.58329	0.152318
GCAGACTG	4	6.09942e-05	2.8	45906	1.42857	1.4267	1.58329	0.308061
AGGGCTCG	4	6.09942e-05	2.8	45906	1.42857	1.4267	1.58329	0.308061
CTTCCGCC	4	6.09942e-05	2.8	45906	1.42857	1.4267	1.58329	0.308061
TTCCGGTG	4	6.09942e-05	2.8	45906	1.42857	1.4267	1.58329	0.308061
AGTTCTGG	2	2.0108e-05	0.923077	45906	2.16667	1.54638	1.58063	0.235971
CTGTTTGT	2	2.0108e-05	0.923077	45906	2.16667	1.54638	1.58063	0.235971
CCAGGTCT	2	2.0108e-05	0.923077	45906	2.16667	1.54638	1.58063	0.235971
CAGCCCAA	2	2.0108e-05	0.923077	45906	2.16667	1.54638	1.58063	0.235971
ACGGCGGC	2	2.0108e-05	0.923077	45906	2.16667	1.54638	1.58063	0.235971
GCGGGGCC	2	2.0108e-05	0.923077	45906	2.16667	1.54638	1.58063	0.235971
CGCCTTCA	2	2.0108e-05	0.923077	45906	2.16667	1.54638	1.58063	0.235971
GTCAGAAA	2	2.0108e-05	0.923077	45906	2.16667	1.54638	1.58063	0.235971
GCAGCTTG	2	2.0108e-05	0.923077	45906	2.16667	1.54638	1.58063	0.235971
CGCGGCGG	2	2.0108e-05	0.923077	45906	2.16667	1.54638	1.58063	0.235971
CTGAAAAA	2	2.0108e-05	0.923077	45906	2.16667	1.54638	1.58063	0.235971
AATTTCTC	2	2.0108e-05	0.923077	45906	2.16667	1.54638	1.58063	0.235971
GGGGATTA	2	2.0108e-05	0.923077	45906	2.16667	1.54638	1.58063	0.235971
ACAAAAGA	2	2.0108e-05	0.923077	45906	2.16667	1.54638	1.58063	0.235971
TCCCCAAT	2	2.0108e-05	0.923077	45906	2.16667	1.54638	1.58063	0.235971
[truncated: 20,102 more rows]
