# Supplementary material for: Word-based characterization of promoters involved in human DNA repair pathways
Source: BMC Genomics. 2009 Jul 7;10(Suppl 1):S18. doi: 10.1186/1471-2164-10-S1-S18 (PMC2709261; doi:10.1186/1471-2164-10-S1-S18)
Supplement: Additional file 3 — Missing words in bidirectional promoters. Set of words not detected in the bidirectional promoters with expected occurrences. [file 1471-2164-10-S1-S18-S3.csv]

#WORD	S	E_S	O	E	O/E	O*ln(O/E_O)	S*ln(S/E_S)
AAAAAACC	0	0.978574	0	1	0	nan	nan
AAAAAACG	0	0	0	0	nan	nan	nan
AAAAAACT	0	0	0	0	nan	nan	nan
AAAAAAGC	0	0	0	0	nan	nan	nan
AAAAAAGG	0	0.395077	0	0.4	0	nan	nan
AAAAAAGT	0	0	0	0	nan	nan	nan
AAAAAATC	0	0.978574	0	1	0	nan	nan
AAAAAATG	0	0	0	0	nan	nan	nan
AAAAACAT	0	0	0	0	nan	nan	nan
AAAAACCA	0	0.395077	0	0.4	0	nan	nan
AAAAACCG	0	0.198151	0	0.2	0	nan	nan
AAAAACCT	0	0.590784	0	0.6	0	nan	nan
AAAAACGT	0	0	0	0	nan	nan	nan
AAAAACGG	0	0	0	0	nan	nan	nan
AAAAACGC	0	0	0	0	nan	nan	nan
AAAAACGA	0	0	0	0	nan	nan	nan
AAAAACTT	0	0	0	0	nan	nan	nan
AAAAACTG	0	0	0	0	nan	nan	nan
AAAAACTC	0	0	0	0	nan	nan	nan
AAAAACTA	0	0	0	0	nan	nan	nan
AAAAAGAC	0	0	0	0	nan	nan	nan
AAAAAGAG	0	0.978574	0	1	0	nan	nan
AAAAAGCT	0	0	0	0	nan	nan	nan
AAAAAGCG	0	0	0	0	nan	nan	nan
AAAAAGCC	0	0	0	0	nan	nan	nan
AAAAAGCA	0	0	0	0	nan	nan	nan
AAAAAGGC	0	0.395077	0	0.4	0	nan	nan
AAAAAGGT	0	0.395077	0	0.4	0	nan	nan
AAAAAGTT	0	0	0	0	nan	nan	nan
AAAAAGTG	0	0	0	0	nan	nan	nan
AAAAAGTC	0	0	0	0	nan	nan	nan
AAAAAGTA	0	0	0	0	nan	nan	nan
AAAAATAT	0	0.448572	0	0.454545	0	nan	nan
AAAAATCC	0	1.09877	0	1.125	0	nan	nan
AAAAATCG	0	0	0	0	nan	nan	nan
AAAAATGT	0	0	0	0	nan	nan	nan
AAAAATGG	0	0	0	0	nan	nan	nan
AAAAATGC	0	0	0	0	nan	nan	nan
AAAAATGA	0	0	0	0	nan	nan	nan
AAAAATTT	0	0.978574	0	1	0	nan	nan
AAAACAAT	0	0.921848	0	0.941176	0	nan	nan
AAAACACT	0	0	0	0	nan	nan	nan
AAAACAGC	0	0.110236	0	0.111111	0	nan	nan
AAAACAGG	0	0.220092	0	0.222222	0	nan	nan
AAAACAGT	0	0.110236	0	0.111111	0	nan	nan
AAAACATT	0	0	0	0	nan	nan	nan
AAAACATG	0	0	0	0	nan	nan	nan
AAAACATC	0	0	0	0	nan	nan	nan
AAAACATA	0	0	0	0	nan	nan	nan
AAAACCAA	0	0.493082	0	0.5	0	nan	nan
AAAACCAG	0	0.247497	0	0.25	0	nan	nan
AAAACCCG	0	0.785281	0	0.8	0	nan	nan
AAAACCCT	0	0.395077	0	0.4	0	nan	nan
AAAACCGA	0	0.493082	0	0.5	0	nan	nan
AAAACCGC	0	0	0	0	nan	nan	nan
AAAACCGT	0	0.247497	0	0.25	0	nan	nan
AAAACCTC	0	0.590784	0	0.6	0	nan	nan
AAAACCTG	0	0.590784	0	0.6	0	nan	nan
AAAACGAT	0	0	0	0	nan	nan	nan
AAAACGAG	0	0	0	0	nan	nan	nan
AAAACGAC	0	0	0	0	nan	nan	nan
AAAACGAA	0	0	0	0	nan	nan	nan
AAAACGCA	0	0.395077	0	0.4	0	nan	nan
AAAACGCG	0	0.395077	0	0.4	0	nan	nan
AAAACGGT	0	0	0	0	nan	nan	nan
AAAACGGG	0	0	0	0	nan	nan	nan
AAAACGGC	0	0	0	0	nan	nan	nan
AAAACGGA	0	0	0	0	nan	nan	nan
AAAACGTC	0	0.329571	0	0.333333	0	nan	nan
AAAACTAT	0	0	0	0	nan	nan	nan
AAAACTAG	0	0	0	0	nan	nan	nan
AAAACTAC	0	0	0	0	nan	nan	nan
AAAACTAA	0	0	0	0	nan	nan	nan
AAAACTCA	0	0.123989	0	0.125	0	nan	nan
AAAACTCC	0	0.370528	0	0.375	0	nan	nan
AAAACTCG	0	0.370528	0	0.375	0	nan	nan
AAAACTGT	0	0	0	0	nan	nan	nan
AAAACTGG	0	0	0	0	nan	nan	nan
AAAACTGC	0	0	0	0	nan	nan	nan
AAAACTGA	0	0	0	0	nan	nan	nan
AAAACTTA	0	0	0	0	nan	nan	nan
AAAACTTC	0	0.329571	0	0.333333	0	nan	nan
AAAACTTG	0	0	0	0	nan	nan	nan
AAAAGAAC	0	0.395077	0	0.4	0	nan	nan
AAAAGAAT	0	0.395077	0	0.4	0	nan	nan
AAAAGACT	0	0	0	0	nan	nan	nan
AAAAGACG	0	0	0	0	nan	nan	nan
AAAAGACC	0	0	0	0	nan	nan	nan
AAAAGACA	0	0	0	0	nan	nan	nan
AAAAGAGA	0	1.06604	0	1.09091	0	nan	nan
AAAAGAGT	0	0	0	0	nan	nan	nan
AAAAGATC	0	0.282698	0	0.285714	0	nan	nan
AAAAGATT	0	0.282698	0	0.285714	0	nan	nan
AAAAGCAA	0	0.198151	0	0.2	0	nan	nan
AAAAGCAG	0	0.590784	0	0.6	0	nan	nan
AAAAGCCC	0	0.493082	0	0.5	0	nan	nan
AAAAGCCG	0	0.493082	0	0.5	0	nan	nan
AAAAGCGT	0	0	0	0	nan	nan	nan
AAAAGCGG	0	0	0	0	nan	nan	nan
AAAAGCGC	0	0	0	0	nan	nan	nan
AAAAGCGA	0	0	0	0	nan	nan	nan
AAAAGCTA	0	0.282698	0	0.285714	0	nan	nan
AAAAGCTC	0	0.282698	0	0.285714	0	nan	nan
AAAAGCTT	0	0.282698	0	0.285714	0	nan	nan
AAAAGGAC	0	0.53753	0	0.545455	0	nan	nan
AAAAGGAT	0	0	0	0	nan	nan	nan
AAAAGGCA	0	0.282698	0	0.285714	0	nan	nan
AAAAGGCC	0	0.84063	0	0.857143	0	nan	nan
AAAAGGGC	0	0.247497	0	0.25	0	nan	nan
AAAAGGGT	0	0.247497	0	0.25	0	nan	nan
AAAAGGTG	0	0.220092	0	0.222222	0	nan	nan
AAAAGGTT	0	0.438673	0	0.444444	0	nan	nan
AAAAGTAC	0	0.198151	0	0.2	0	nan	nan
AAAAGTAG	0	0.395077	0	0.4	0	nan	nan
AAAAGTAT	0	0	0	0	nan	nan	nan
AAAAGTCG	0	0	0	0	nan	nan	nan
AAAAGTCT	0	0.395077	0	0.4	0	nan	nan
AAAAGTGC	0	0.84063	0	0.857143	0	nan	nan
AAAAGTGG	0	0.84063	0	0.857143	0	nan	nan
AAAAGTTT	0	0	0	0	nan	nan	nan
AAAAGTTG	0	0	0	0	nan	nan	nan
AAAAGTTC	0	0	0	0	nan	nan	nan
AAAAGTTA	0	0	0	0	nan	nan	nan
AAAATAAA	0	0.329571	0	0.333333	0	nan	nan
AAAATAAC	0	0.655751	0	0.666667	0	nan	nan
AAAATACC	0	0.785281	0	0.8	0	nan	nan
AAAATACG	0	0	0	0	nan	nan	nan
AAAATAGT	0	0.655751	0	0.666667	0	nan	nan
AAAATATA	0	0.42311	0	0.428571	0	nan	nan
AAAATATC	0	0	0	0	nan	nan	nan
AAAATATG	0	0.141662	0	0.142857	0	nan	nan
AAAATCAC	0	0.247497	0	0.25	0	nan	nan
AAAATCAG	0	0	0	0	nan	nan	nan
AAAATCAT	0	0.247497	0	0.25	0	nan	nan
AAAATCCC	0	0.882077	0	0.9	0	nan	nan
AAAATCCG	0	0	0	0	nan	nan	nan
AAAATCGT	0	0	0	0	nan	nan	nan
AAAATCGG	0	0	0	0	nan	nan	nan
AAAATCGC	0	0	0	0	nan	nan	nan
AAAATCGA	0	0	0	0	nan	nan	nan
AAAATCTA	0	0	0	0	nan	nan	nan
AAAATCTC	0	1.45659	0	1.5	0	nan	nan
AAAATGAC	0	0	0	0	nan	nan	nan
AAAATGAG	0	0.247497	0	0.25	0	nan	nan
AAAATGCA	0	0.84063	0	0.857143	0	nan	nan
AAAATGGA	0	0	0	0	nan	nan	nan
AAAATGGC	0	0.247497	0	0.25	0	nan	nan
AAAATGGT	0	0.247497	0	0.25	0	nan	nan
AAAATGTA	0	0	0	0	nan	nan	nan
AAAATGTG	0	0.198151	0	0.2	0	nan	nan
AAAATGTT	0	0.395077	0	0.4	0	nan	nan
AAAATTAC	0	0	0	0	nan	nan	nan
AAAATTAT	0	0	0	0	nan	nan	nan
AAAATTCA	0	1.17067	0	1.2	0	nan	nan
AAAATTCC	0	0	0	0	nan	nan	nan
AAAATTGC	0	0.785281	0	0.8	0	nan	nan
AAAATTGG	0	0	0	0	nan	nan	nan
AAAATTGT	0	0	0	0	nan	nan	nan
AAAATTTC	0	0.395077	0	0.4	0	nan	nan
AAAATTTG	0	0.395077	0	0.4	0	nan	nan
AAACAAAT	0	1.6592	0	1.71429	0	nan	nan
AAACAACA	0	0.493082	0	0.5	0	nan	nan
AAACAACC	0	0.493082	0	0.5	0	nan	nan
AAACAAGT	0	0	0	0	nan	nan	nan
AAACAATG	0	0	0	0	nan	nan	nan
AAACAATT	0	0	0	0	nan	nan	nan
AAACACAT	0	0	0	0	nan	nan	nan
AAACACCC	0	0.5629	0	0.571429	0	nan	nan
AAACACCG	0	0.282698	0	0.285714	0	nan	nan
AAACACCT	0	0.282698	0	0.285714	0	nan	nan
AAACACGA	0	0	0	0	nan	nan	nan
AAACACGG	0	0	0	0	nan	nan	nan
AAACACGT	0	0.493082	0	0.5	0	nan	nan
AAACACTT	0	0	0	0	nan	nan	nan
AAACACTG	0	0	0	0	nan	nan	nan
AAACACTC	0	0	0	0	nan	nan	nan
AAACACTA	0	0	0	0	nan	nan	nan
AAACAGAG	0	1.21851	0	1.25	0	nan	nan
AAACAGCA	0	0.282698	0	0.285714	0	nan	nan
AAACAGCG	0	0	0	0	nan	nan	nan
AAACAGCT	0	0.42311	0	0.428571	0	nan	nan
AAACAGGG	0	0.395077	0	0.4	0	nan	nan
AAACAGGT	0	0.785281	0	0.8	0	nan	nan
AAACAGTA	0	0.247497	0	0.25	0	nan	nan
AAACAGTC	0	0	0	0	nan	nan	nan
AAACAGTG	0	0.247497	0	0.25	0	nan	nan
AAACATAA	0	0.493082	0	0.5	0	nan	nan
AAACATAG	0	0	0	0	nan	nan	nan
AAACATAT	0	0	0	0	nan	nan	nan
AAACATCA	0	0	0	0	nan	nan	nan
AAACATCC	0	0.655751	0	0.666667	0	nan	nan
AAACATGC	0	0	0	0	nan	nan	nan
AAACATGG	0	0.493082	0	0.5	0	nan	nan
AAACATTA	0	0	0	0	nan	nan	nan
AAACATTC	0	0	0	0	nan	nan	nan
AAACATTG	0	0	0	0	nan	nan	nan
AAACCAAA	0	0	0	0	nan	nan	nan
AAACCAAT	0	0.395077	0	0.4	0	nan	nan
AAACCACC	0	0	0	0	nan	nan	nan
AAACCACT	0	0.978574	0	1	0	nan	nan
AAACCAGA	0	0	0	0	nan	nan	nan
AAACCAGG	0	0.165212	0	0.166667	0	nan	nan
AAACCAGT	0	0	0	0	nan	nan	nan
AAACCATA	0	0.329571	0	0.333333	0	nan	nan
AAACCATG	0	0	0	0	nan	nan	nan
AAACCATT	0	0	0	0	nan	nan	nan
AAACCCAC	0	0.493082	0	0.5	0	nan	nan
AAACCCAT	0	0	0	0	nan	nan	nan
AAACCCCT	0	0.81758	0	0.833333	0	nan	nan
AAACCCGA	0	0.198151	0	0.2	0	nan	nan
AAACCCGG	0	0.395077	0	0.4	0	nan	nan
AAACCCTA	0	0.247497	0	0.25	0	nan	nan
AAACCCTG	0	0	0	0	nan	nan	nan
AAACCCTT	0	0	0	0	nan	nan	nan
AAACCGAA	0	0	0	0	nan	nan	nan
AAACCGAC	0	0	0	0	nan	nan	nan
AAACCGAT	0	0	0	0	nan	nan	nan
AAACCGCT	0	0	0	0	nan	nan	nan
AAACCGCG	0	0	0	0	nan	nan	nan
AAACCGCC	0	0	0	0	nan	nan	nan
AAACCGCA	0	0	0	0	nan	nan	nan
AAACCGGC	0	0	0	0	nan	nan	nan
AAACCGGG	0	0	0	0	nan	nan	nan
AAACCGGT	0	0.198151	0	0.2	0	nan	nan
AAACCGTA	0	0	0	0	nan	nan	nan
AAACCGTC	0	0	0	0	nan	nan	nan
AAACCGTG	0	0	0	0	nan	nan	nan
AAACCTAC	0	0.590784	0	0.6	0	nan	nan
AAACCTAG	0	0	0	0	nan	nan	nan
AAACCTCA	0	0	0	0	nan	nan	nan
AAACCTCG	0	0	0	0	nan	nan	nan
AAACCTCT	0	0.395077	0	0.4	0	nan	nan
AAACCTGG	0	0.395077	0	0.4	0	nan	nan
AAACCTGT	0	0.785281	0	0.8	0	nan	nan
AAACCTTC	0	0	0	0	nan	nan	nan
AAACGAAC	0	0	0	0	nan	nan	nan
AAACGAAG	0	0.785281	0	0.8	0	nan	nan
AAACGAAT	0	0.395077	0	0.4	0	nan	nan
AAACGACT	0	0	0	0	nan	nan	nan
AAACGACG	0	0	0	0	nan	nan	nan
AAACGACC	0	0	0	0	nan	nan	nan
AAACGACA	0	0	0	0	nan	nan	nan
AAACGAGC	0	0	0	0	nan	nan	nan
AAACGAGG	0	0.493082	0	0.5	0	nan	nan
AAACGAGT	0	0	0	0	nan	nan	nan
AAACGATT	0	0	0	0	nan	nan	nan
AAACGATG	0	0	0	0	nan	nan	nan
AAACGATC	0	0	0	0	nan	nan	nan
AAACGATA	0	0	0	0	nan	nan	nan
AAACGCAA	0	0	0	0	nan	nan	nan
AAACGCAG	0	0.395077	0	0.4	0	nan	nan
AAACGCAT	0	0.395077	0	0.4	0	nan	nan
AAACGCCA	0	0	0	0	nan	nan	nan
AAACGCCC	0	0	0	0	nan	nan	nan
AAACGCCT	0	0.73677	0	0.75	0	nan	nan
AAACGCGA	0	0	0	0	nan	nan	nan
AAACGCGG	0	0.493082	0	0.5	0	nan	nan
AAACGCGT	0	0	0	0	nan	nan	nan
AAACGCTG	0	0	0	0	nan	nan	nan
AAACGCTT	0	0	0	0	nan	nan	nan
AAACGGAT	0	0	0	0	nan	nan	nan
AAACGGAG	0	0	0	0	nan	nan	nan
AAACGGAC	0	0	0	0	nan	nan	nan
AAACGGAA	0	0	0	0	nan	nan	nan
AAACGGCT	0	0	0	0	nan	nan	nan
AAACGGCG	0	0	0	0	nan	nan	nan
AAACGGCC	0	0	0	0	nan	nan	nan
AAACGGCA	0	0	0	0	nan	nan	nan
AAACGGGA	0	0	0	0	nan	nan	nan
AAACGGGG	0	0	0	0	nan	nan	nan
AAACGGGT	0	0.655751	0	0.666667	0	nan	nan
AAACGGTT	0	0	0	0	nan	nan	nan
AAACGGTG	0	0	0	0	nan	nan	nan
AAACGGTC	0	0	0	0	nan	nan	nan
AAACGGTA	0	0	0	0	nan	nan	nan
AAACGTAC	0	0	0	0	nan	nan	nan
AAACGTAG	0	0.655751	0	0.666667	0	nan	nan
AAACGTCA	0	0	0	0	nan	nan	nan
AAACGTCC	0	0	0	0	nan	nan	nan
AAACGTCT	0	0.493082	0	0.5	0	nan	nan
AAACGTGT	0	0.493082	0	0.5	0	nan	nan
AAACGTTC	0	0	0	0	nan	nan	nan
AAACGTTG	0	0	0	0	nan	nan	nan
AAACTAAC	0	0.395077	0	0.4	0	nan	nan
AAACTAAT	0	0.395077	0	0.4	0	nan	nan
AAACTACT	0	0	0	0	nan	nan	nan
AAACTACG	0	0	0	0	nan	nan	nan
AAACTACC	0	0	0	0	nan	nan	nan
AAACTACA	0	0	0	0	nan	nan	nan
AAACTAGC	0	1.11591	0	1.14286	0	nan	nan
AAACTAGT	0	0	0	0	nan	nan	nan
AAACTATT	0	0	0	0	nan	nan	nan
AAACTATG	0	0	0	0	nan	nan	nan
AAACTATC	0	0	0	0	nan	nan	nan
AAACTATA	0	0	0	0	nan	nan	nan
AAACTCAC	0	0.247497	0	0.25	0	nan	nan
AAACTCAG	0	0.247497	0	0.25	0	nan	nan
AAACTCAT	0	0.247497	0	0.25	0	nan	nan
AAACTCCG	0	0.73677	0	0.75	0	nan	nan
AAACTCCT	0	0.493082	0	0.5	0	nan	nan
AAACTCGT	0	0.329571	0	0.333333	0	nan	nan
AAACTCTA	0	0.141662	0	0.142857	0	nan	nan
AAACTCTC	0	0.141662	0	0.142857	0	nan	nan
AAACTCTG	0	0.141662	0	0.142857	0	nan	nan
AAACTGAC	0	0	0	0	nan	nan	nan
AAACTGAG	0	0.329571	0	0.333333	0	nan	nan
AAACTGAT	0	0	0	0	nan	nan	nan
AAACTGCA	0	1.41344	0	1.45455	0	nan	nan
AAACTGCG	0	0.714694	0	0.727273	0	nan	nan
AAACTGCT	0	0	0	0	nan	nan	nan
AAACTGGC	0	0.329571	0	0.333333	0	nan	nan
AAACTGGT	0	0	0	0	nan	nan	nan
AAACTGTC	0	0.395077	0	0.4	0	nan	nan
AAACTGTG	0	0.198151	0	0.2	0	nan	nan
AAACTGTT	0	0	0	0	nan	nan	nan
AAACTTAT	0	0	0	0	nan	nan	nan
AAACTTAG	0	0	0	0	nan	nan	nan
AAACTTAC	0	0	0	0	nan	nan	nan
AAACTTAA	0	0	0	0	nan	nan	nan
AAACTTCC	0	0.198151	0	0.2	0	nan	nan
AAACTTCG	0	0	0	0	nan	nan	nan
AAACTTCT	0	0.198151	0	0.2	0	nan	nan
AAACTTGT	0	0	0	0	nan	nan	nan
AAACTTGG	0	0	0	0	nan	nan	nan
AAACTTGC	0	0	0	0	nan	nan	nan
AAACTTGA	0	0	0	0	nan	nan	nan
AAACTTTG	0	0	0	0	nan	nan	nan
AAACTTTT	0	0.5629	0	0.571429	0	nan	nan
AAAGAACA	0	0.123989	0	0.125	0	nan	nan
AAAGAACC	0	0.370528	0	0.375	0	nan	nan
AAAGAACT	0	0.370528	0	0.375	0	nan	nan
AAAGAAGA	0	0.655751	0	0.666667	0	nan	nan
AAAGAATC	0	0.198151	0	0.2	0	nan	nan
AAAGAATG	0	0.198151	0	0.2	0	nan	nan
AAAGAATT	0	0.395077	0	0.4	0	nan	nan
AAAGACAT	0	0	0	0	nan	nan	nan
AAAGACCA	0	0	0	0	nan	nan	nan
AAAGACCG	0	0	0	0	nan	nan	nan
AAAGACCT	0	0.395077	0	0.4	0	nan	nan
AAAGACGA	0	0	0	0	nan	nan	nan
AAAGACGG	0	0.493082	0	0.5	0	nan	nan
AAAGACGT	0	0	0	0	nan	nan	nan
AAAGACTA	0	0	0	0	nan	nan	nan
AAAGACTC	0	0.493082	0	0.5	0	nan	nan
AAAGACTG	0	0	0	0	nan	nan	nan
AAAGAGAA	0	0.590784	0	0.6	0	nan	nan
AAAGAGAG	0	0.590784	0	0.6	0	nan	nan
AAAGAGAT	0	0	0	0	nan	nan	nan
AAAGAGCG	0	0.871337	0	0.888889	0	nan	nan
AAAGAGCT	0	0	0	0	nan	nan	nan
AAAGAGGT	0	0.348851	0	0.352941	0	nan	nan
AAAGAGTT	0	0	0	0	nan	nan	nan
AAAGAGTG	0	0	0	0	nan	nan	nan
AAAGAGTC	0	0	0	0	nan	nan	nan
AAAGAGTA	0	0	0	0	nan	nan	nan
AAAGATAT	0	0.493082	0	0.5	0	nan	nan
AAAGATCA	0	0.123989	0	0.125	0	nan	nan
AAAGATCC	0	0.370528	0	0.375	0	nan	nan
AAAGATCG	0	0.247497	0	0.25	0	nan	nan
AAAGATGA	0	0.755437	0	0.769231	0	nan	nan
AAAGATGG	0	0.455424	0	0.461538	0	nan	nan
AAAGATGT	0	0.152533	0	0.153846	0	nan	nan
AAAGATTA	0	0.198151	0	0.2	0	nan	nan
AAAGATTG	0	0	0	0	nan	nan	nan
AAAGATTT	0	0.198151	0	0.2	0	nan	nan
AAAGCAAC	0	0	0	0	nan	nan	nan
AAAGCAAG	0	0.247497	0	0.25	0	nan	nan
AAAGCAAT	0	0	0	0	nan	nan	nan
AAAGCACA	0	0.655751	0	0.666667	0	nan	nan
AAAGCAGG	0	0.370528	0	0.375	0	nan	nan
AAAGCATC	0	0	0	0	nan	nan	nan
AAAGCATT	0	0.329571	0	0.333333	0	nan	nan
AAAGCCAC	0	0.655751	0	0.666667	0	nan	nan
AAAGCCAT	0	0.655751	0	0.666667	0	nan	nan
AAAGCCCA	0	0.438673	0	0.444444	0	nan	nan
AAAGCCCG	0	0.438673	0	0.444444	0	nan	nan
AAAGCCGG	0	0.785281	0	0.8	0	nan	nan
AAAGCCGT	0	0.395077	0	0.4	0	nan	nan
AAAGCCTC	0	0.590784	0	0.6	0	nan	nan
AAAGCCTG	0	0.198151	0	0.2	0	nan	nan
AAAGCCTT	0	0	0	0	nan	nan	nan
AAAGCGAT	0	0	0	0	nan	nan	nan
AAAGCGAG	0	0	0	0	nan	nan	nan
AAAGCGAC	0	0	0	0	nan	nan	nan
AAAGCGAA	0	0	0	0	nan	nan	nan
AAAGCGCA	0	0.220092	0	0.222222	0	nan	nan
AAAGCGCT	0	0.438673	0	0.444444	0	nan	nan
AAAGCGGT	0	0.30434	0	0.307692	0	nan	nan
AAAGCGTT	0	0	0	0	nan	nan	nan
AAAGCGTG	0	0	0	0	nan	nan	nan
AAAGCGTC	0	0	0	0	nan	nan	nan
AAAGCGTA	0	0	0	0	nan	nan	nan
AAAGCTAA	0	0	0	0	nan	nan	nan
AAAGCTAC	0	0	0	0	nan	nan	nan
AAAGCTAG	0	0.493082	0	0.5	0	nan	nan
AAAGCTCA	0	0.110236	0	0.111111	0	nan	nan
AAAGCTCC	0	0.438673	0	0.444444	0	nan	nan
AAAGCTCG	0	0.110236	0	0.111111	0	nan	nan
AAAGCTGG	0	1.92725	0	2	0	nan	nan
AAAGCTGT	0	0	0	0	nan	nan	nan
AAAGCTTA	0	0	0	0	nan	nan	nan
AAAGCTTG	0	0	0	0	nan	nan	nan
AAAGCTTT	0	0.493082	0	0.5	0	nan	nan
AAAGGAAC	0	0.655751	0	0.666667	0	nan	nan
AAAGGAAT	0	0.329571	0	0.333333	0	nan	nan
AAAGGACC	0	0.590784	0	0.6	0	nan	nan
AAAGGACG	0	0.198151	0	0.2	0	nan	nan
AAAGGAGA	0	0.921848	0	0.941176	0	nan	nan
AAAGGAGT	0	0.693903	0	0.705882	0	nan	nan
AAAGGATT	0	0	0	0	nan	nan	nan
AAAGGATG	0	0	0	0	nan	nan	nan
AAAGGATC	0	0	0	0	nan	nan	nan
AAAGGATA	0	0	0	0	nan	nan	nan
AAAGGCAA	0	0	0	0	nan	nan	nan
AAAGGCAG	0	0.42311	0	0.428571	0	nan	nan
AAAGGCAT	0	0.282698	0	0.285714	0	nan	nan
AAAGGCCC	0	0.455424	0	0.461538	0	nan	nan
AAAGGCGA	0	0.152533	0	0.153846	0	nan	nan
AAAGGCGT	0	0	0	0	nan	nan	nan
AAAGGCTA	0	0.141662	0	0.142857	0	nan	nan
AAAGGCTG	0	0.5629	0	0.571429	0	nan	nan
AAAGGCTT	0	0	0	0	nan	nan	nan
AAAGGGAC	0	0.448572	0	0.454545	0	nan	nan
AAAGGGCA	0	0.110236	0	0.111111	0	nan	nan
AAAGGGCC	0	0.438673	0	0.444444	0	nan	nan
AAAGGGCT	0	0.220092	0	0.222222	0	nan	nan
AAAGGGGA	0	0.670497	0	0.681818	0	nan	nan
AAAGGGTA	0	0.247497	0	0.25	0	nan	nan
AAAGGGTG	0	0	0	0	nan	nan	nan
AAAGGGTT	0	0	0	0	nan	nan	nan
AAAGGTAC	0	0.978574	0	1	0	nan	nan
AAAGGTAG	0	0.329571	0	0.333333	0	nan	nan
AAAGGTCA	0	1.09877	0	1.125	0	nan	nan
AAAGGTGA	0	0.141662	0	0.142857	0	nan	nan
AAAGGTGC	0	0.141662	0	0.142857	0	nan	nan
AAAGGTGT	0	0.141662	0	0.142857	0	nan	nan
AAAGGTTC	0	0	0	0	nan	nan	nan
AAAGGTTG	0	0.395077	0	0.4	0	nan	nan
AAAGTAAC	0	0	0	0	nan	nan	nan
AAAGTAAG	0	0.395077	0	0.4	0	nan	nan
AAAGTACC	0	0.329571	0	0.333333	0	nan	nan
AAAGTACG	0	0	0	0	nan	nan	nan
AAAGTACT	0	0	0	0	nan	nan	nan
AAAGTAGA	0	0.282698	0	0.285714	0	nan	nan
AAAGTAGT	0	0.282698	0	0.285714	0	nan	nan
AAAGTATT	0	nan	0	nan	nan	nan	nan
AAAGTATG	0	nan	0	nan	nan	nan	nan
AAAGTATC	0	nan	0	nan	nan	nan	nan
AAAGTATA	0	nan	0	nan	nan	nan	nan
AAAGTCAA	0	0	0	0	nan	nan	nan
AAAGTCAC	0	0	0	0	nan	nan	nan
AAAGTCAG	0	0.493082	0	0.5	0	nan	nan
AAAGTCCC	0	0.73677	0	0.75	0	nan	nan
AAAGTCGT	0	0	0	0	nan	nan	nan
AAAGTCGG	0	0	0	0	nan	nan	nan
AAAGTCGC	0	0	0	0	nan	nan	nan
AAAGTCGA	0	0	0	0	nan	nan	nan
AAAGTCTA	0	0.0992294	0	0.1	0	nan	nan
AAAGTCTC	0	0.395077	0	0.4	0	nan	nan
AAAGTCTT	0	0.296767	0	0.3	0	nan	nan
AAAGTGAA	0	0.438673	0	0.444444	0	nan	nan
AAAGTGAC	0	0	0	0	nan	nan	nan
AAAGTGAT	0	0.220092	0	0.222222	0	nan	nan
AAAGTGCA	0	0.180188	0	0.181818	0	nan	nan
AAAGTGCG	0	0.53753	0	0.545455	0	nan	nan
AAAGTGCT	0	0.180188	0	0.181818	0	nan	nan
AAAGTGGG	0	0.857906	0	0.875	0	nan	nan
AAAGTGGT	0	0	0	0	nan	nan	nan
AAAGTGTC	0	0.395077	0	0.4	0	nan	nan
AAAGTGTT	0	0.395077	0	0.4	0	nan	nan
AAAGTTAC	0	0	0	0	nan	nan	nan
AAAGTTAT	0	0	0	0	nan	nan	nan
AAAGTTCC	0	0	0	0	nan	nan	nan
AAAGTTCG	0	0.493082	0	0.5	0	nan	nan
AAAGTTCT	0	0	0	0	nan	nan	nan
AAAGTTGT	0	0	0	0	nan	nan	nan
AAAGTTGG	0	0	0	0	nan	nan	nan
AAAGTTGC	0	0	0	0	nan	nan	nan
AAAGTTGA	0	0	0	0	nan	nan	nan
AAAGTTTA	0	0.493082	0	0.5	0	nan	nan
AAAGTTTC	0	0	0	0	nan	nan	nan
AAAGTTTT	0	0	0	0	nan	nan	nan
AAATAAAA	0	0	0	0	nan	nan	nan
AAATAAAC	0	0.165212	0	0.166667	0	nan	nan
AAATAAAT	0	0.493082	0	0.5	0	nan	nan
AAATAACC	0	0.655751	0	0.666667	0	nan	nan
AAATAACG	0	0	0	0	nan	nan	nan
AAATAACT	0	0.329571	0	0.333333	0	nan	nan
AAATAAGC	0	0	0	0	nan	nan	nan
AAATAAGG	0	0.493082	0	0.5	0	nan	nan
AAATAAGT	0	0.247497	0	0.25	0	nan	nan
AAATAATA	0	0	0	0	nan	nan	nan
AAATAATC	0	0.329571	0	0.333333	0	nan	nan
AAATACAC	0	0	0	0	nan	nan	nan
AAATACAT	0	0.493082	0	0.5	0	nan	nan
AAATACCA	0	0.493082	0	0.5	0	nan	nan
AAATACCG	0	0	0	0	nan	nan	nan
AAATACGT	0	0	0	0	nan	nan	nan
AAATACGG	0	0	0	0	nan	nan	nan
AAATACGC	0	0	0	0	nan	nan	nan
AAATACGA	0	0	0	0	nan	nan	nan
AAATACTC	0	0	0	0	nan	nan	nan
AAATACTT	0	0.702073	0	0.714286	0	nan	nan
AAATAGAC	0	0	0	0	nan	nan	nan
AAATAGAT	0	0	0	0	nan	nan	nan
AAATAGCA	0	0.655751	0	0.666667	0	nan	nan
AAATAGCG	0	0	0	0	nan	nan	nan
AAATAGCT	0	0	0	0	nan	nan	nan
AAATAGGC	0	0	0	0	nan	nan	nan
AAATAGGG	0	0	0	0	nan	nan	nan
AAATAGGT	0	0	0	0	nan	nan	nan
AAATAGTA	0	0	0	0	nan	nan	nan
AAATAGTC	0	0.493082	0	0.5	0	nan	nan
AAATAGTG	0	0	0	0	nan	nan	nan
AAATATAG	0	0	0	0	nan	nan	nan
AAATATAT	0	0	0	0	nan	nan	nan
AAATATCT	0	0	0	0	nan	nan	nan
AAATATCG	0	0	0	0	nan	nan	nan
AAATATCC	0	0	0	0	nan	nan	nan
AAATATCA	0	0	0	0	nan	nan	nan
AAATATGA	0	0	0	0	nan	nan	nan
AAATATGG	0	0	0	0	nan	nan	nan
AAATATGT	0	0	0	0	nan	nan	nan
AAATATTG	0	0.42311	0	0.428571	0	nan	nan
AAATATTT	0	0.42311	0	0.428571	0	nan	nan
AAATCAAC	0	0	0	0	nan	nan	nan
AAATCAAT	0	0	0	0	nan	nan	nan
AAATCACC	0	0.141662	0	0.142857	0	nan	nan
AAATCACG	0	0.5629	0	0.571429	0	nan	nan
AAATCACT	0	0.141662	0	0.142857	0	nan	nan
AAATCAGT	0	0	0	0	nan	nan	nan
AAATCAGG	0	0	0	0	nan	nan	nan
AAATCAGC	0	0	0	0	nan	nan	nan
AAATCAGA	0	0	0	0	nan	nan	nan
AAATCATA	0	0	0	0	nan	nan	nan
AAATCATC	0	0	0	0	nan	nan	nan
AAATCATG	0	0.493082	0	0.5	0	nan	nan
AAATCCCG	0	0.655751	0	0.666667	0	nan	nan
AAATCCGT	0	0	0	0	nan	nan	nan
AAATCCGG	0	0	0	0	nan	nan	nan
AAATCCGC	0	0	0	0	nan	nan	nan
AAATCCGA	0	0	0	0	nan	nan	nan
AAATCCTA	0	0.329571	0	0.333333	0	nan	nan
AAATCCTG	0	0.329571	0	0.333333	0	nan	nan
AAATCCTT	0	0	0	0	nan	nan	nan
AAATCGAT	0	nan	0	nan	nan	nan	nan
AAATCGAG	0	nan	0	nan	nan	nan	nan
AAATCGAC	0	nan	0	nan	nan	nan	nan
AAATCGAA	0	nan	0	nan	nan	nan	nan
AAATCGCA	0	0.198151	0	0.2	0	nan	nan
AAATCGCC	0	0	0	0	nan	nan	nan
AAATCGCT	0	0.590784	0	0.6	0	nan	nan
AAATCGGT	0	0	0	0	nan	nan	nan
AAATCGGG	0	0	0	0	nan	nan	nan
AAATCGGC	0	0	0	0	nan	nan	nan
AAATCGGA	0	0	0	0	nan	nan	nan
AAATCGTA	0	0	0	0	nan	nan	nan
AAATCGTC	0	0	0	0	nan	nan	nan
AAATCGTT	0	0	0	0	nan	nan	nan
AAATCTAT	0	0	0	0	nan	nan	nan
AAATCTAG	0	0	0	0	nan	nan	nan
AAATCTAC	0	0	0	0	nan	nan	nan
AAATCTAA	0	0	0	0	nan	nan	nan
AAATCTCA	0	0	0	0	nan	nan	nan
AAATCTGG	0	0	0	0	nan	nan	nan
AAATCTGT	0	0	0	0	nan	nan	nan
AAATCTTA	0	0.978574	0	1	0	nan	nan
AAATCTTC	0	0	0	0	nan	nan	nan
AAATCTTG	0	0	0	0	nan	nan	nan
AAATGAAT	0	0	0	0	nan	nan	nan
AAATGACT	0	0	0	0	nan	nan	nan
AAATGACG	0	0	0	0	nan	nan	nan
AAATGACC	0	0	0	0	nan	nan	nan
AAATGACA	0	0	0	0	nan	nan	nan
AAATGAGC	0	0	0	0	nan	nan	nan
AAATGAGG	0	0.395077	0	0.4	0	nan	nan
AAATGAGT	0	0	0	0	nan	nan	nan
AAATGCAC	0	0	0	0	nan	nan	nan
AAATGCAT	0	0.395077	0	0.4	0	nan	nan
AAATGCCA	0	0	0	0	nan	nan	nan
AAATGCCT	0	0	0	0	nan	nan	nan
AAATGCGA	0	0.247497	0	0.25	0	nan	nan
AAATGCGG	0	0.493082	0	0.5	0	nan	nan
AAATGCGT	0	0	0	0	nan	nan	nan
AAATGCTG	0	0.395077	0	0.4	0	nan	nan
AAATGCTT	0	0.785281	0	0.8	0	nan	nan
AAATGGAT	0	0	0	0	nan	nan	nan
AAATGGAG	0	0	0	0	nan	nan	nan
AAATGGAC	0	0	0	0	nan	nan	nan
AAATGGAA	0	0	0	0	nan	nan	nan
AAATGGCA	0	0.329571	0	0.333333	0	nan	nan
AAATGGCC	0	0	0	0	nan	nan	nan
AAATGGCT	0	0.329571	0	0.333333	0	nan	nan
AAATGGGA	0	0.73677	0	0.75	0	nan	nan
AAATGGGT	0	0.247497	0	0.25	0	nan	nan
AAATGGTA	0	0.198151	0	0.2	0	nan	nan
AAATGGTC	0	0	0	0	nan	nan	nan
AAATGGTG	0	0.590784	0	0.6	0	nan	nan
AAATGTAT	0	0	0	0	nan	nan	nan
AAATGTAG	0	0	0	0	nan	nan	nan
AAATGTAC	0	0	0	0	nan	nan	nan
AAATGTAA	0	0	0	0	nan	nan	nan
AAATGTCG	0	0	0	0	nan	nan	nan
AAATGTCT	0	0.5629	0	0.571429	0	nan	nan
AAATGTGA	0	0.282698	0	0.285714	0	nan	nan
AAATGTGC	0	0.141662	0	0.142857	0	nan	nan
AAATGTGG	0	0.141662	0	0.142857	0	nan	nan
AAATGTTG	0	0.329571	0	0.333333	0	nan	nan
AAATGTTT	0	0.329571	0	0.333333	0	nan	nan
AAATTAAA	0	0.247497	0	0.25	0	nan	nan
AAATTAAC	0	0	0	0	nan	nan	nan
AAATTAAT	0	0.247497	0	0.25	0	nan	nan
AAATTACT	0	0	0	0	nan	nan	nan
AAATTACG	0	0	0	0	nan	nan	nan
AAATTACC	0	0	0	0	nan	nan	nan
AAATTACA	0	0	0	0	nan	nan	nan
AAATTAGA	0	0.493082	0	0.5	0	nan	nan
AAATTAGG	0	0	0	0	nan	nan	nan
AAATTAGT	0	0.247497	0	0.25	0	nan	nan
AAATTATT	0	0	0	0	nan	nan	nan
AAATTATG	0	0	0	0	nan	nan	nan
AAATTATC	0	0	0	0	nan	nan	nan
AAATTATA	0	0	0	0	nan	nan	nan
AAATTCAC	0	0	0	0	nan	nan	nan
AAATTCAG	0	0.493082	0	0.5	0	nan	nan
AAATTCCT	0	0	0	0	nan	nan	nan
AAATTCCG	0	0	0	0	nan	nan	nan
AAATTCCC	0	0	0	0	nan	nan	nan
AAATTCCA	0	0	0	0	nan	nan	nan
AAATTCGA	0	0	0	0	nan	nan	nan
AAATTCGG	0	0.655751	0	0.666667	0	nan	nan
AAATTCGT	0	0	0	0	nan	nan	nan
AAATTCTA	0	0.198151	0	0.2	0	nan	nan
AAATTCTC	0	0.395077	0	0.4	0	nan	nan
AAATTCTG	0	0.198151	0	0.2	0	nan	nan
AAATTGAC	0	0	0	0	nan	nan	nan
AAATTGAT	0	0	0	0	nan	nan	nan
AAATTGCA	0	0	0	0	nan	nan	nan
AAATTGCC	0	0.493082	0	0.5	0	nan	nan
AAATTGGT	0	0	0	0	nan	nan	nan
AAATTGGG	0	0	0	0	nan	nan	nan
AAATTGGC	0	0	0	0	nan	nan	nan
AAATTGGA	0	0	0	0	nan	nan	nan
AAATTGTT	0	0	0	0	nan	nan	nan
AAATTGTG	0	0	0	0	nan	nan	nan
AAATTGTC	0	0	0	0	nan	nan	nan
AAATTGTA	0	0	0	0	nan	nan	nan
AAATTTAA	0	0.329571	0	0.333333	0	nan	nan
AAATTTAC	0	0	0	0	nan	nan	nan
AAATTTAG	0	0	0	0	nan	nan	nan
AAATTTCC	0	0.42311	0	0.428571	0	nan	nan
AAATTTCG	0	0.141662	0	0.142857	0	nan	nan
AAATTTCT	0	0.141662	0	0.142857	0	nan	nan
AAATTTGA	0	0	0	0	nan	nan	nan
AAATTTGC	0	0	0	0	nan	nan	nan
AAATTTGT	0	0.329571	0	0.333333	0	nan	nan
AAATTTTC	0	0.282698	0	0.285714	0	nan	nan
AAATTTTT	0	0.5629	0	0.571429	0	nan	nan
AACAAAAT	0	0	0	0	nan	nan	nan
AACAAACA	0	0.180188	0	0.181818	0	nan	nan
AACAAACG	0	0.0902213	0	0.0909091	0	nan	nan
AACAAACT	0	0.448572	0	0.454545	0	nan	nan
AACAAAGC	0	0	0	0	nan	nan	nan
AACAAATC	0	0	0	0	nan	nan	nan
AACAAATG	0	1.25263	0	1.28571	0	nan	nan
AACAACAA	0	0	0	0	nan	nan	nan
AACAACAC	0	0	0	0	nan	nan	nan
AACAACAG	0	0.493082	0	0.5	0	nan	nan
AACAACCA	0	0.395077	0	0.4	0	nan	nan
AACAACCG	0	0.198151	0	0.2	0	nan	nan
AACAACCT	0	0	0	0	nan	nan	nan
AACAACGG	0	0	0	0	nan	nan	nan
AACAACGT	0	0	0	0	nan	nan	nan
AACAACTA	0	0	0	0	nan	nan	nan
AACAACTG	0	0.329571	0	0.333333	0	nan	nan
AACAACTT	0	0	0	0	nan	nan	nan
AACAAGAA	0	0.370528	0	0.375	0	nan	nan
AACAAGAT	0	0.73677	0	0.75	0	nan	nan
AACAAGCC	0	0.84063	0	0.857143	0	nan	nan
AACAAGCT	0	0	0	0	nan	nan	nan
AACAAGGG	0	0.296767	0	0.3	0	nan	nan
AACAAGTT	0	0	0	0	nan	nan	nan
AACAAGTG	0	0	0	0	nan	nan	nan
AACAAGTC	0	0	0	0	nan	nan	nan
AACAAGTA	0	0	0	0	nan	nan	nan
AACAATAC	0	0	0	0	nan	nan	nan
AACAATAG	0	0	0	0	nan	nan	nan
AACAATAT	0	0	0	0	nan	nan	nan
AACAATCC	0	0	0	0	nan	nan	nan
AACAATCG	0	0	0	0	nan	nan	nan
AACAATCT	0	0	0	0	nan	nan	nan
AACAATGT	0	0	0	0	nan	nan	nan
AACAATGG	0	0	0	0	nan	nan	nan
AACAATGC	0	0	0	0	nan	nan	nan
AACAATGA	0	0	0	0	nan	nan	nan
AACAATTT	0	0	0	0	nan	nan	nan
AACAATTG	0	0	0	0	nan	nan	nan
AACAATTC	0	0	0	0	nan	nan	nan
AACAATTA	0	0	0	0	nan	nan	nan
AACACAAA	0	0.329571	0	0.333333	0	nan	nan
AACACAAG	0	0	0	0	nan	nan	nan
AACACAAT	0	0.329571	0	0.333333	0	nan	nan
AACACACG	0	0	0	0	nan	nan	nan
AACACAGA	0	1.04732	0	1.07143	0	nan	nan
AACACAGG	0	0.84063	0	0.857143	0	nan	nan
AACACATT	0	0	0	0	nan	nan	nan
AACACATG	0	0	0	0	nan	nan	nan
AACACATC	0	0	0	0	nan	nan	nan
AACACATA	0	0	0	0	nan	nan	nan
AACACCAA	0	0.370528	0	0.375	0	nan	nan
AACACCAC	0	1.09877	0	1.125	0	nan	nan
AACACCAT	0	0	0	0	nan	nan	nan
AACACCCA	0	0.165212	0	0.166667	0	nan	nan
AACACCCG	0	0.493082	0	0.5	0	nan	nan
AACACCGC	0	0.395077	0	0.4	0	nan	nan
AACACCGG	0	0.198151	0	0.2	0	nan	nan
AACACCGT	0	0	0	0	nan	nan	nan
AACACCTA	0	0.198151	0	0.2	0	nan	nan
AACACCTC	0	0.198151	0	0.2	0	nan	nan
AACACCTT	0	0	0	0	nan	nan	nan
AACACGAT	0	nan	0	nan	nan	nan	nan
AACACGAG	0	nan	0	nan	nan	nan	nan
AACACGAC	0	nan	0	nan	nan	nan	nan
AACACGAA	0	nan	0	nan	nan	nan	nan
AACACGCA	0	0.493082	0	0.5	0	nan	nan
AACACGCG	0	0	0	0	nan	nan	nan
AACACGCT	0	0	0	0	nan	nan	nan
AACACGGT	0	0	0	0	nan	nan	nan
AACACGGG	0	0	0	0	nan	nan	nan
AACACGGC	0	0	0	0	nan	nan	nan
AACACGGA	0	0	0	0	nan	nan	nan
AACACGTA	0	0.329571	0	0.333333	0	nan	nan
AACACGTG	0	0.329571	0	0.333333	0	nan	nan
AACACGTT	0	0	0	0	nan	nan	nan
AACACTAT	0	0	0	0	nan	nan	nan
AACACTAG	0	0	0	0	nan	nan	nan
AACACTAC	0	0	0	0	nan	nan	nan
AACACTAA	0	0	0	0	nan	nan	nan
AACACTCA	0	0.282698	0	0.285714	0	nan	nan
AACACTCG	0	0.282698	0	0.285714	0	nan	nan
AACACTCT	0	0	0	0	nan	nan	nan
AACACTGC	0	0	0	0	nan	nan	nan
AACACTGG	0	0.73677	0	0.75	0	nan	nan
AACACTGT	0	0.247497	0	0.25	0	nan	nan
AACACTTT	0	0	0	0	nan	nan	nan
AACACTTG	0	0	0	0	nan	nan	nan
AACACTTC	0	0	0	0	nan	nan	nan
AACACTTA	0	0	0	0	nan	nan	nan
AACAGAAC	0	0.395077	0	0.4	0	nan	nan
AACAGACA	0	0.370528	0	0.375	0	nan	nan
AACAGACC	0	0.247497	0	0.25	0	nan	nan
AACAGACT	0	0	0	0	nan	nan	nan
AACAGAGC	0	0.53753	0	0.545455	0	nan	nan
AACAGAGT	0	0	0	0	nan	nan	nan
AACAGATA	0	0.141662	0	0.142857	0	nan	nan
AACAGATC	0	0.141662	0	0.142857	0	nan	nan
AACAGATT	0	0.282698	0	0.285714	0	nan	nan
AACAGCAA	0	0	0	0	nan	nan	nan
AACAGCAC	0	0.785281	0	0.8	0	nan	nan
AACAGCAT	0	0	0	0	nan	nan	nan
AACAGCCA	0	0.438673	0	0.444444	0	nan	nan
AACAGCCG	0	0.438673	0	0.444444	0	nan	nan
AACAGCCT	0	0.220092	0	0.222222	0	nan	nan
AACAGCGT	0	0	0	0	nan	nan	nan
AACAGCGG	0	0	0	0	nan	nan	nan
AACAGCGC	0	0	0	0	nan	nan	nan
AACAGCGA	0	0	0	0	nan	nan	nan
AACAGCTC	0	1.06604	0	1.09091	0	nan	nan
AACAGGAC	0	0.123989	0	0.125	0	nan	nan
AACAGGAG	0	0.370528	0	0.375	0	nan	nan
AACAGGAT	0	0.247497	0	0.25	0	nan	nan
AACAGGCA	0	0.220092	0	0.222222	0	nan	nan
AACAGGCC	0	0.547399	0	0.555556	0	nan	nan
AACAGGCT	0	0	0	0	nan	nan	nan
AACAGGGA	0	0.590784	0	0.6	0	nan	nan
AACAGGGC	0	0.198151	0	0.2	0	nan	nan
AACAGGGT	0	0	0	0	nan	nan	nan
AACAGGTA	0	0.247497	0	0.25	0	nan	nan
AACAGGTG	0	0.978574	0	1	0	nan	nan
AACAGTAA	0	0.493082	0	0.5	0	nan	nan
AACAGTAG	0	0	0	0	nan	nan	nan
AACAGTAT	0	0	0	0	nan	nan	nan
AACAGTCT	0	0	0	0	nan	nan	nan
AACAGTCG	0	0	0	0	nan	nan	nan
AACAGTCC	0	0	0	0	nan	nan	nan
AACAGTCA	0	0	0	0	nan	nan	nan
AACAGTGA	0	0	0	0	nan	nan	nan
AACAGTGG	0	0.247497	0	0.25	0	nan	nan
AACAGTGT	0	0.247497	0	0.25	0	nan	nan
AACAGTTC	0	0	0	0	nan	nan	nan
AACAGTTT	0	0	0	0	nan	nan	nan
AACATAAA	0	0.282698	0	0.285714	0	nan	nan
AACATAAG	0	0	0	0	nan	nan	nan
AACATAAT	0	0.42311	0	0.428571	0	nan	nan
AACATACA	0	0.655751	0	0.666667	0	nan	nan
AACATACG	0	0	0	0	nan	nan	nan
AACATACT	0	0	0	0	nan	nan	nan
AACATAGT	0	0	0	0	nan	nan	nan
AACATAGG	0	0	0	0	nan	nan	nan
AACATAGC	0	0	0	0	nan	nan	nan
AACATAGA	0	0	0	0	nan	nan	nan
AACATATT	0	0	0	0	nan	nan	nan
AACATATG	0	0	0	0	nan	nan	nan
AACATATC	0	0	0	0	nan	nan	nan
AACATATA	0	0	0	0	nan	nan	nan
AACATCAT	0	0	0	0	nan	nan	nan
AACATCAG	0	0	0	0	nan	nan	nan
AACATCAC	0	0	0	0	nan	nan	nan
AACATCAA	0	0	0	0	nan	nan	nan
AACATCCG	0	0	0	0	nan	nan	nan
AACATCCT	0	0.282698	0	0.285714	0	nan	nan
AACATCGA	0	0	0	0	nan	nan	nan
AACATCGC	0	0	0	0	nan	nan	nan
AACATCGT	0	0	0	0	nan	nan	nan
AACATCTG	0	1.29808	0	1.33333	0	nan	nan
AACATCTT	0	0.329571	0	0.333333	0	nan	nan
AACATGAA	0	0.978574	0	1	0	nan	nan
AACATGAC	0	0	0	0	nan	nan	nan
AACATGCT	0	0	0	0	nan	nan	nan
AACATGCG	0	0	0	0	nan	nan	nan
AACATGCC	0	0	0	0	nan	nan	nan
AACATGCA	0	0	0	0	nan	nan	nan
AACATGGA	0	0.296767	0	0.3	0	nan	nan
AACATGGC	0	0.296767	0	0.3	0	nan	nan
AACATGGG	0	0.0992294	0	0.1	0	nan	nan
AACATGTA	0	0	0	0	nan	nan	nan
AACATGTC	0	0.493082	0	0.5	0	nan	nan
AACATGTG	0	0	0	0	nan	nan	nan
AACATTAT	0	0	0	0	nan	nan	nan
AACATTAG	0	0	0	0	nan	nan	nan
AACATTAC	0	0	0	0	nan	nan	nan
AACATTAA	0	0	0	0	nan	nan	nan
AACATTCT	0	0	0	0	nan	nan	nan
AACATTCG	0	0	0	0	nan	nan	nan
AACATTCC	0	0	0	0	nan	nan	nan
AACATTCA	0	0	0	0	nan	nan	nan
AACATTGT	0	0	0	0	nan	nan	nan
AACATTGG	0	0	0	0	nan	nan	nan
AACATTGC	0	0	0	0	nan	nan	nan
AACATTGA	0	0	0	0	nan	nan	nan
AACATTTA	0	0	0	0	nan	nan	nan
AACATTTC	0	0	0	0	nan	nan	nan
AACATTTT	0	0.655751	0	0.666667	0	nan	nan
AACCAAAT	0	0	0	0	nan	nan	nan
AACCAAAG	0	0	0	0	nan	nan	nan
AACCAAAC	0	0	0	0	nan	nan	nan
AACCAAAA	0	0	0	0	nan	nan	nan
AACCAACC	0	0.785281	0	0.8	0	nan	nan
AACCAACT	0	0	0	0	nan	nan	nan
AACCAAGA	0	0.5629	0	0.571429	0	nan	nan
AACCAAGC	0	0.282698	0	0.285714	0	nan	nan
AACCAAGT	0	0	0	0	nan	nan	nan
AACCAATA	0	0.123989	0	0.125	0	nan	nan
AACCAATC	0	0.370528	0	0.375	0	nan	nan
AACCAATG	0	0.247497	0	0.25	0	nan	nan
AACCACAT	0	1.72643	0	1.78571	0	nan	nan
AACCACCT	0	0	0	0	nan	nan	nan
AACCACCG	0	0	0	0	nan	nan	nan
AACCACCC	0	0	0	0	nan	nan	nan
AACCACCA	0	0	0	0	nan	nan	nan
AACCACGC	0	0.165212	0	0.166667	0	nan	nan
AACCACGG	0	0.165212	0	0.166667	0	nan	nan
AACCACGT	0	0.165212	0	0.166667	0	nan	nan
AACCACTA	0	0.152533	0	0.153846	0	nan	nan
AACCACTC	0	0.755437	0	0.769231	0	nan	nan
AACCACTT	0	0.30434	0	0.307692	0	nan	nan
AACCAGAT	0	0	0	0	nan	nan	nan
AACCAGAG	0	0	0	0	nan	nan	nan
AACCAGAC	0	0	0	0	nan	nan	nan
AACCAGAA	0	0	0	0	nan	nan	nan
AACCAGCC	0	1.32696	0	1.36364	0	nan	nan
AACCAGGA	0	0.110236	0	0.111111	0	nan	nan
AACCAGGC	0	0.110236	0	0.111111	0	nan	nan
AACCAGGT	0	0.438673	0	0.444444	0	nan	nan
AACCAGTT	0	0	0	0	nan	nan	nan
AACCAGTG	0	0	0	0	nan	nan	nan
AACCAGTC	0	0	0	0	nan	nan	nan
AACCAGTA	0	0	0	0	nan	nan	nan
AACCATAA	0	0.329571	0	0.333333	0	nan	nan
AACCATAG	0	0.329571	0	0.333333	0	nan	nan
AACCATAT	0	0	0	0	nan	nan	nan
AACCATCA	0	0	0	0	nan	nan	nan
AACCATCG	0	0	0	0	nan	nan	nan
AACCATGT	0	0	0	0	nan	nan	nan
AACCATGG	0	0	0	0	nan	nan	nan
AACCATGC	0	0	0	0	nan	nan	nan
AACCATGA	0	0	0	0	nan	nan	nan
AACCATTT	0	0	0	0	nan	nan	nan
AACCATTG	0	0	0	0	nan	nan	nan
AACCATTC	0	0	0	0	nan	nan	nan
AACCATTA	0	0	0	0	nan	nan	nan
AACCCAAC	0	0.282698	0	0.285714	0	nan	nan
AACCCAAG	0	0.141662	0	0.142857	0	nan	nan
AACCCAAT	0	0.282698	0	0.285714	0	nan	nan
AACCCACA	0	0	0	0	nan	nan	nan
AACCCACG	0	0.493082	0	0.5	0	nan	nan
AACCCACT	0	0.329571	0	0.333333	0	nan	nan
AACCCAGA	0	0.464289	0	0.470588	0	nan	nan
AACCCAGG	0	0.348851	0	0.352941	0	nan	nan
AACCCATT	0	0	0	0	nan	nan	nan
AACCCATG	0	0	0	0	nan	nan	nan
AACCCATC	0	0	0	0	nan	nan	nan
AACCCATA	0	0	0	0	nan	nan	nan
AACCCCAT	0	0	0	0	nan	nan	nan
AACCCCCT	0	0.5629	0	0.571429	0	nan	nan
AACCCCGA	0	0.802903	0	0.818182	0	nan	nan
AACCCCTA	0	0.198151	0	0.2	0	nan	nan
AACCCCTC	0	0.785281	0	0.8	0	nan	nan
AACCCCTG	0	0.198151	0	0.2	0	nan	nan
AACCCGAA	0	0	0	0	nan	nan	nan
AACCCGAG	0	0.615162	0	0.625	0	nan	nan
AACCCGAT	0	0	0	0	nan	nan	nan
AACCCGCG	0	0.73677	0	0.75	0	nan	nan
AACCCGCT	0	0.247497	0	0.25	0	nan	nan
AACCCGGC	0	0.655751	0	0.666667	0	nan	nan
AACCCGGG	0	0.655751	0	0.666667	0	nan	nan
AACCCGTA	0	0	0	0	nan	nan	nan
AACCCGTC	0	0.871337	0	0.888889	0	nan	nan
AACCCTAA	0	0.329571	0	0.333333	0	nan	nan
AACCCTAC	0	0	0	0	nan	nan	nan
AACCCTAG	0	0	0	0	nan	nan	nan
AACCCTCA	0	0	0	0	nan	nan	nan
AACCCTCG	0	0.632564	0	0.642857	0	nan	nan
AACCCTCT	0	0.84063	0	0.857143	0	nan	nan
AACCCTGT	0	0	0	0	nan	nan	nan
AACCCTGG	0	0	0	0	nan	nan	nan
AACCCTGC	0	0	0	0	nan	nan	nan
AACCCTGA	0	0	0	0	nan	nan	nan
AACCCTTT	0	0	0	0	nan	nan	nan
AACCCTTG	0	0	0	0	nan	nan	nan
AACCCTTC	0	0	0	0	nan	nan	nan
AACCCTTA	0	0	0	0	nan	nan	nan
AACCGAAT	0	0	0	0	nan	nan	nan
AACCGAAG	0	0	0	0	nan	nan	nan
AACCGAAC	0	0	0	0	nan	nan	nan
AACCGAAA	0	0	0	0	nan	nan	nan
AACCGACT	0	0	0	0	nan	nan	nan
AACCGACG	0	0	0	0	nan	nan	nan
AACCGACC	0	0	0	0	nan	nan	nan
AACCGACA	0	0	0	0	nan	nan	nan
AACCGAGC	0	0.655751	0	0.666667	0	nan	nan
AACCGAGT	0	0.329571	0	0.333333	0	nan	nan
AACCGATT	0	0	0	0	nan	nan	nan
AACCGATG	0	0	0	0	nan	nan	nan
AACCGATC	0	0	0	0	nan	nan	nan
AACCGATA	0	0	0	0	nan	nan	nan
AACCGCAT	0	0	0	0	nan	nan	nan
AACCGCAG	0	0	0	0	nan	nan	nan
AACCGCAC	0	0	0	0	nan	nan	nan
AACCGCAA	0	0	0	0	nan	nan	nan
AACCGCCA	0	0.282698	0	0.285714	0	nan	nan
AACCGCCG	0	0.84063	0	0.857143	0	nan	nan
AACCGCGC	0	0.53753	0	0.545455	0	nan	nan
AACCGCGG	0	0.180188	0	0.181818	0	nan	nan
AACCGCGT	0	0.180188	0	0.181818	0	nan	nan
AACCGCTA	0	0.165212	0	0.166667	0	nan	nan
AACCGCTG	0	0.493082	0	0.5	0	nan	nan
AACCGCTT	0	0.165212	0	0.166667	0	nan	nan
AACCGGAC	0	0	0	0	nan	nan	nan
AACCGGAT	0	0.5629	0	0.571429	0	nan	nan
AACCGGCT	0	0	0	0	nan	nan	nan
AACCGGCG	0	0	0	0	nan	nan	nan
AACCGGCC	0	0	0	0	nan	nan	nan
AACCGGCA	0	0	0	0	nan	nan	nan
AACCGGGT	0	0	0	0	nan	nan	nan
AACCGGGG	0	0	0	0	nan	nan	nan
AACCGGGC	0	0	0	0	nan	nan	nan
AACCGGGA	0	0	0	0	nan	nan	nan
AACCGGTA	0	0	0	0	nan	nan	nan
AACCGGTC	0	0.329571	0	0.333333	0	nan	nan
AACCGGTG	0	0.329571	0	0.333333	0	nan	nan
AACCGTAT	0	nan	0	nan	nan	nan	nan
AACCGTAG	0	nan	0	nan	nan	nan	nan
AACCGTAC	0	nan	0	nan	nan	nan	nan
AACCGTAA	0	nan	0	nan	nan	nan	nan
AACCGTCT	0	0	0	0	nan	nan	nan
AACCGTCG	0	0	0	0	nan	nan	nan
AACCGTCC	0	0	0	0	nan	nan	nan
AACCGTCA	0	0	0	0	nan	nan	nan
AACCGTGT	0	0	0	0	nan	nan	nan
AACCGTGG	0	0	0	0	nan	nan	nan
AACCGTGC	0	0	0	0	nan	nan	nan
AACCGTGA	0	0	0	0	nan	nan	nan
AACCGTTA	0	0.247497	0	0.25	0	nan	nan
AACCGTTC	0	0.247497	0	0.25	0	nan	nan
AACCGTTT	0	0	0	0	nan	nan	nan
AACCTAAC	0	0	0	0	nan	nan	nan
AACCTAAT	0	0	0	0	nan	nan	nan
AACCTACA	0	0.395077	0	0.4	0	nan	nan
AACCTACC	0	0.198151	0	0.2	0	nan	nan
AACCTACG	0	0	0	0	nan	nan	nan
AACCTAGT	0	nan	0	nan	nan	nan	nan
AACCTAGG	0	nan	0	nan	nan	nan	nan
AACCTAGC	0	nan	0	nan	nan	nan	nan
AACCTAGA	0	nan	0	nan	nan	nan	nan
AACCTATC	0	0	0	0	nan	nan	nan
AACCTATG	0	0	0	0	nan	nan	nan
AACCTATT	0	0.493082	0	0.5	0	nan	nan
AACCTCAT	0	0	0	0	nan	nan	nan
AACCTCAG	0	0	0	0	nan	nan	nan
AACCTCAC	0	0	0	0	nan	nan	nan
AACCTCAA	0	0	0	0	nan	nan	nan
AACCTCCA	0	1.17067	0	1.2	0	nan	nan
AACCTCGT	0	0	0	0	nan	nan	nan
AACCTCGG	0	0	0	0	nan	nan	nan
AACCTCGC	0	0	0	0	nan	nan	nan
AACCTCGA	0	0	0	0	nan	nan	nan
AACCTCTA	0	0	0	0	nan	nan	nan
AACCTCTC	0	0.165212	0	0.166667	0	nan	nan
AACCTCTT	0	0.329571	0	0.333333	0	nan	nan
AACCTGAC	0	0.123989	0	0.125	0	nan	nan
AACCTGAG	0	0.493082	0	0.5	0	nan	nan
AACCTGAT	0	0.123989	0	0.125	0	nan	nan
AACCTGCA	0	0.329571	0	0.333333	0	nan	nan
AACCTGCC	0	0.165212	0	0.166667	0	nan	nan
AACCTGCT	0	0.329571	0	0.333333	0	nan	nan
AACCTGGC	0	0.411432	0	0.416667	0	nan	nan
AACCTGGG	0	0.165212	0	0.166667	0	nan	nan
AACCTGGT	0	0.165212	0	0.166667	0	nan	nan
AACCTGTA	0	0.220092	0	0.222222	0	nan	nan
AACCTGTC	0	0.438673	0	0.444444	0	nan	nan
AACCTGTT	0	0.220092	0	0.222222	0	nan	nan
AACCTTAC	0	0	0	0	nan	nan	nan
AACCTTAG	0	0	0	0	nan	nan	nan
AACCTTAT	0	0	0	0	nan	nan	nan
AACCTTCT	0	0	0	0	nan	nan	nan
AACCTTCG	0	0	0	0	nan	nan	nan
AACCTTCC	0	0	0	0	nan	nan	nan
AACCTTCA	0	0	0	0	nan	nan	nan
AACCTTGC	0	0.329571	0	0.333333	0	nan	nan
AACCTTGG	0	0	0	0	nan	nan	nan
AACCTTGT	0	0	0	0	nan	nan	nan
AACCTTTA	0	0.329571	0	0.333333	0	nan	nan
AACCTTTT	0	0.329571	0	0.333333	0	nan	nan
AACGAAAA	0	0	0	0	nan	nan	nan
AACGAAAT	0	0.493082	0	0.5	0	nan	nan
AACGAACT	0	0	0	0	nan	nan	nan
AACGAACG	0	0	0	0	nan	nan	nan
AACGAACC	0	0	0	0	nan	nan	nan
AACGAACA	0	0	0	0	nan	nan	nan
AACGAAGG	0	0.73677	0	0.75	0	nan	nan
AACGAAGT	0	0	0	0	nan	nan	nan
AACGAATA	0	0.247497	0	0.25	0	nan	nan
AACGAATC	0	0.247497	0	0.25	0	nan	nan
AACGAATG	0	0.247497	0	0.25	0	nan	nan
AACGACAT	0	0	0	0	nan	nan	nan
AACGACAG	0	0	0	0	nan	nan	nan
AACGACAC	0	0	0	0	nan	nan	nan
AACGACAA	0	0	0	0	nan	nan	nan
AACGACCT	0	0	0	0	nan	nan	nan
AACGACCG	0	0	0	0	nan	nan	nan
AACGACCC	0	0	0	0	nan	nan	nan
AACGACCA	0	0	0	0	nan	nan	nan
AACGACGT	0	0	0	0	nan	nan	nan
AACGACGG	0	0	0	0	nan	nan	nan
AACGACGC	0	0	0	0	nan	nan	nan
AACGACGA	0	0	0	0	nan	nan	nan
AACGACTC	0	0.493082	0	0.5	0	nan	nan
AACGACTG	0	0	0	0	nan	nan	nan
AACGACTT	0	0	0	0	nan	nan	nan
AACGAGAC	0	0.655751	0	0.666667	0	nan	nan
AACGAGAG	0	0	0	0	nan	nan	nan
AACGAGCT	0	0	0	0	nan	nan	nan
AACGAGCG	0	0	0	0	nan	nan	nan
AACGAGCC	0	0	0	0	nan	nan	nan
AACGAGCA	0	0	0	0	nan	nan	nan
AACGAGGG	0	0.84063	0	0.857143	0	nan	nan
AACGAGGT	0	0	0	0	nan	nan	nan
AACGAGTT	0	0	0	0	nan	nan	nan
AACGAGTG	0	0	0	0	nan	nan	nan
AACGAGTC	0	0	0	0	nan	nan	nan
AACGAGTA	0	0	0	0	nan	nan	nan
AACGATAG	0	0	0	0	nan	nan	nan
AACGATAT	0	0	0	0	nan	nan	nan
AACGATCT	0	0	0	0	nan	nan	nan
AACGATCG	0	0	0	0	nan	nan	nan
AACGATCC	0	0	0	0	nan	nan	nan
AACGATCA	0	0	0	0	nan	nan	nan
AACGATGT	0	nan	0	nan	nan	nan	nan
AACGATGG	0	nan	0	nan	nan	nan	nan
AACGATGC	0	nan	0	nan	nan	nan	nan
AACGATGA	0	nan	0	nan	nan	nan	nan
AACGATTT	0	nan	0	nan	nan	nan	nan
AACGATTG	0	nan	0	nan	nan	nan	nan
AACGATTC	0	nan	0	nan	nan	nan	nan
AACGATTA	0	nan	0	nan	nan	nan	nan
AACGCAAT	0	0	0	0	nan	nan	nan
AACGCAAG	0	0	0	0	nan	nan	nan
AACGCAAC	0	0	0	0	nan	nan	nan
AACGCAAA	0	0	0	0	nan	nan	nan
AACGCACA	0	0	0	0	nan	nan	nan
AACGCACC	0	0.493082	0	0.5	0	nan	nan
AACGCACT	0	0	0	0	nan	nan	nan
AACGCAGA	0	0.247497	0	0.25	0	nan	nan
AACGCAGT	0	0.247497	0	0.25	0	nan	nan
AACGCATA	0	0	0	0	nan	nan	nan
AACGCATG	0	0	0	0	nan	nan	nan
AACGCCAT	0	0	0	0	nan	nan	nan
AACGCCAG	0	0	0	0	nan	nan	nan
AACGCCAC	0	0	0	0	nan	nan	nan
AACGCCAA	0	0	0	0	nan	nan	nan
AACGCCCT	0	0	0	0	nan	nan	nan
AACGCCCG	0	0	0	0	nan	nan	nan
AACGCCCC	0	0	0	0	nan	nan	nan
AACGCCCA	0	0	0	0	nan	nan	nan
AACGCCGC	0	0.615162	0	0.625	0	nan	nan
AACGCCGG	0	0.123989	0	0.125	0	nan	nan
AACGCCGT	0	0	0	0	nan	nan	nan
AACGCCTA	0	0	0	0	nan	nan	nan
AACGCCTG	0	0.978574	0	1	0	nan	nan
AACGCGAT	0	0	0	0	nan	nan	nan
AACGCGAG	0	0	0	0	nan	nan	nan
AACGCGAC	0	0	0	0	nan	nan	nan
AACGCGAA	0	0	0	0	nan	nan	nan
AACGCGCC	0	0.547399	0	0.555556	0	nan	nan
AACGCGCG	0	0.110236	0	0.111111	0	nan	nan
AACGCGCT	0	0	0	0	nan	nan	nan
AACGCGGA	0	0	0	0	nan	nan	nan
AACGCGGC	0	0.247497	0	0.25	0	nan	nan
AACGCGGT	0	0	0	0	nan	nan	nan
AACGCGTT	0	0	0	0	nan	nan	nan
AACGCGTG	0	0	0	0	nan	nan	nan
AACGCGTC	0	0	0	0	nan	nan	nan
AACGCGTA	0	0	0	0	nan	nan	nan
AACGCTAG	0	0.73677	0	0.75	0	nan	nan
AACGCTAT	0	0	0	0	nan	nan	nan
AACGCTCA	0	0.282698	0	0.285714	0	nan	nan
AACGCTCG	0	0	0	0	nan	nan	nan
AACGCTGT	0	0	0	0	nan	nan	nan
AACGCTGG	0	0	0	0	nan	nan	nan
AACGCTGC	0	0	0	0	nan	nan	nan
AACGCTGA	0	0	0	0	nan	nan	nan
AACGCTTT	0	nan	0	nan	nan	nan	nan
AACGCTTG	0	nan	0	nan	nan	nan	nan
AACGCTTC	0	nan	0	nan	nan	nan	nan
AACGCTTA	0	nan	0	nan	nan	nan	nan
AACGGAAT	0	0	0	0	nan	nan	nan
AACGGAAG	0	0	0	0	nan	nan	nan
AACGGAAC	0	0	0	0	nan	nan	nan
AACGGAAA	0	0	0	0	nan	nan	nan
AACGGACA	0	0.395077	0	0.4	0	nan	nan
AACGGACC	0	0.395077	0	0.4	0	nan	nan
AACGGACG	0	0	0	0	nan	nan	nan
AACGGAGC	0	0	0	0	nan	nan	nan
AACGGAGG	0	0.329571	0	0.333333	0	nan	nan
AACGGAGT	0	0.165212	0	0.166667	0	nan	nan
AACGGATT	0	nan	0	nan	nan	nan	nan
AACGGATG	0	nan	0	nan	nan	nan	nan
AACGGATC	0	nan	0	nan	nan	nan	nan
AACGGATA	0	nan	0	nan	nan	nan	nan
AACGGCAA	0	0.329571	0	0.333333	0	nan	nan
AACGGCAG	0	0.0827126	0	0.0833333	0	nan	nan
AACGGCAT	0	0.247497	0	0.25	0	nan	nan
AACGGCCA	0	0.0992294	0	0.1	0	nan	nan
AACGGCCG	0	0	0	0	nan	nan	nan
AACGGCCT	0	0.296767	0	0.3	0	nan	nan
AACGGCGA	0	0	0	0	nan	nan	nan
AACGGCGG	0	0.493082	0	0.5	0	nan	nan
AACGGCTT	0	0	0	0	nan	nan	nan
AACGGCTG	0	0	0	0	nan	nan	nan
AACGGCTC	0	0	0	0	nan	nan	nan
AACGGCTA	0	0	0	0	nan	nan	nan
AACGGGAT	0	0	0	0	nan	nan	nan
AACGGGAG	0	0	0	0	nan	nan	nan
AACGGGAC	0	0	0	0	nan	nan	nan
AACGGGAA	0	0	0	0	nan	nan	nan
AACGGGCA	0	0	0	0	nan	nan	nan
AACGGGCC	0	0.493082	0	0.5	0	nan	nan
AACGGGCG	0	0.247497	0	0.25	0	nan	nan
AACGGGGT	0	0	0	0	nan	nan	nan
AACGGGGG	0	0	0	0	nan	nan	nan
AACGGGGC	0	0	0	0	nan	nan	nan
AACGGGGA	0	0	0	0	nan	nan	nan
AACGGGTA	0	0	0	0	nan	nan	nan
AACGGGTG	0	0.329571	0	0.333333	0	nan	nan
AACGGGTT	0	0.655751	0	0.666667	0	nan	nan
AACGGTAA	0	0	0	0	nan	nan	nan
AACGGTAC	0	0	0	0	nan	nan	nan
AACGGTAT	0	0	0	0	nan	nan	nan
AACGGTCT	0	0	0	0	nan	nan	nan
AACGGTCG	0	0	0	0	nan	nan	nan
AACGGTCC	0	0	0	0	nan	nan	nan
AACGGTCA	0	0	0	0	nan	nan	nan
AACGGTGT	0	0	0	0	nan	nan	nan
AACGGTGG	0	0	0	0	nan	nan	nan
AACGGTGC	0	0	0	0	nan	nan	nan
AACGGTGA	0	0	0	0	nan	nan	nan
AACGGTTT	0	0	0	0	nan	nan	nan
AACGGTTG	0	0	0	0	nan	nan	nan
AACGGTTC	0	0	0	0	nan	nan	nan
AACGGTTA	0	0	0	0	nan	nan	nan
AACGTAAC	0	0	0	0	nan	nan	nan
AACGTAAG	0	0.329571	0	0.333333	0	nan	nan
AACGTAAT	0	0	0	0	nan	nan	nan
AACGTACT	0	0	0	0	nan	nan	nan
AACGTACG	0	0	0	0	nan	nan	nan
AACGTACC	0	0	0	0	nan	nan	nan
AACGTACA	0	0	0	0	nan	nan	nan
AACGTAGC	0	0.198151	0	0.2	0	nan	nan
AACGTAGG	0	0.198151	0	0.2	0	nan	nan
AACGTAGT	0	0	0	0	nan	nan	nan
AACGTATA	0	0	0	0	nan	nan	nan
AACGTATG	0	0	0	0	nan	nan	nan
AACGTATT	0	0	0	0	nan	nan	nan
AACGTCAT	0	0	0	0	nan	nan	nan
AACGTCAG	0	0	0	0	nan	nan	nan
AACGTCAC	0	0	0	0	nan	nan	nan
AACGTCAA	0	0	0	0	nan	nan	nan
AACGTCCT	0	0	0	0	nan	nan	nan
AACGTCCG	0	0	0	0	nan	nan	nan
AACGTCCC	0	0	0	0	nan	nan	nan
AACGTCCA	0	0	0	0	nan	nan	nan
AACGTCGA	0	0.141662	0	0.142857	0	nan	nan
AACGTCGC	0	0.141662	0	0.142857	0	nan	nan
AACGTCGT	0	0	0	0	nan	nan	nan
AACGTCTA	0	0.395077	0	0.4	0	nan	nan
AACGTCTC	0	0	0	0	nan	nan	nan
AACGTCTT	0	0	0	0	nan	nan	nan
AACGTGAC	0	1.11591	0	1.14286	0	nan	nan
AACGTGAT	0	0.282698	0	0.285714	0	nan	nan
AACGTGCC	0	0.493082	0	0.5	0	nan	nan
AACGTGCG	0	0.247497	0	0.25	0	nan	nan
AACGTGCT	0	0	0	0	nan	nan	nan
AACGTGGA	0	0.395077	0	0.4	0	nan	nan
AACGTGGG	0	0.785281	0	0.8	0	nan	nan
AACGTGGT	0	0.198151	0	0.2	0	nan	nan
AACGTGTA	0	0	0	0	nan	nan	nan
AACGTGTC	0	0	0	0	nan	nan	nan
AACGTGTG	0	0	0	0	nan	nan	nan
AACGTTAC	0	0.247497	0	0.25	0	nan	nan
AACGTTAG	0	0	0	0	nan	nan	nan
AACGTTAT	0	0.247497	0	0.25	0	nan	nan
AACGTTCT	0	nan	0	nan	nan	nan	nan
AACGTTCG	0	nan	0	nan	nan	nan	nan
AACGTTCC	0	nan	0	nan	nan	nan	nan
AACGTTCA	0	nan	0	nan	nan	nan	nan
AACGTTGT	0	0	0	0	nan	nan	nan
AACGTTGG	0	0	0	0	nan	nan	nan
AACGTTGC	0	0	0	0	nan	nan	nan
AACGTTGA	0	0	0	0	nan	nan	nan
AACGTTTG	0	0	0	0	nan	nan	nan
AACGTTTT	0	0	0	0	nan	nan	nan
AACTAAAC	0	0.655751	0	0.666667	0	nan	nan
AACTAAAG	0	0	0	0	nan	nan	nan
AACTAACA	0	0.493082	0	0.5	0	nan	nan
AACTAACC	0	0	0	0	nan	nan	nan
AACTAACT	0	0	0	0	nan	nan	nan
AACTAAGA	0	0.329571	0	0.333333	0	nan	nan
AACTAAGC	0	0	0	0	nan	nan	nan
AACTAAGT	0	0.329571	0	0.333333	0	nan	nan
AACTAATA	0	0	0	0	nan	nan	nan
AACTAATC	0	0	0	0	nan	nan	nan
AACTAATT	0	0	0	0	nan	nan	nan
AACTACAC	0	0.247497	0	0.25	0	nan	nan
AACTACAG	0	0	0	0	nan	nan	nan
AACTACAT	0	0.247497	0	0.25	0	nan	nan
AACTACCC	0	0.220092	0	0.222222	0	nan	nan
AACTACCG	0	0	0	0	nan	nan	nan
AACTACCT	0	0.329571	0	0.333333	0	nan	nan
AACTACGT	0	0	0	0	nan	nan	nan
AACTACGG	0	0	0	0	nan	nan	nan
AACTACGC	0	0	0	0	nan	nan	nan
AACTACGA	0	0	0	0	nan	nan	nan
AACTACTC	0	0	0	0	nan	nan	nan
AACTACTG	0	0.395077	0	0.4	0	nan	nan
AACTACTT	0	0.198151	0	0.2	0	nan	nan
AACTAGAC	0	0	0	0	nan	nan	nan
AACTAGAG	0	0	0	0	nan	nan	nan
AACTAGAT	0	0.978574	0	1	0	nan	nan
AACTAGCA	0	0	0	0	nan	nan	nan
AACTAGCT	0	0	0	0	nan	nan	nan
AACTAGGA	0	0.5629	0	0.571429	0	nan	nan
AACTAGGG	0	0.5629	0	0.571429	0	nan	nan
AACTAGGT	0	0.282698	0	0.285714	0	nan	nan
AACTAGTT	0	0	0	0	nan	nan	nan
AACTAGTG	0	0	0	0	nan	nan	nan
AACTAGTC	0	0	0	0	nan	nan	nan
AACTAGTA	0	0	0	0	nan	nan	nan
AACTATAT	0	0	0	0	nan	nan	nan
AACTATAG	0	0	0	0	nan	nan	nan
AACTATAC	0	0	0	0	nan	nan	nan
AACTATAA	0	0	0	0	nan	nan	nan
AACTATCT	0	nan	0	nan	nan	nan	nan
AACTATCG	0	nan	0	nan	nan	nan	nan
AACTATCC	0	nan	0	nan	nan	nan	nan
AACTATCA	0	nan	0	nan	nan	nan	nan
AACTATGT	0	nan	0	nan	nan	nan	nan
AACTATGG	0	nan	0	nan	nan	nan	nan
AACTATGC	0	nan	0	nan	nan	nan	nan
AACTATGA	0	nan	0	nan	nan	nan	nan
AACTATTC	0	0	0	0	nan	nan	nan
AACTATTG	0	0	0	0	nan	nan	nan
AACTATTT	0	0	0	0	nan	nan	nan
AACTCAAC	0	0	0	0	nan	nan	nan
AACTCAAG	0	0.329571	0	0.333333	0	nan	nan
AACTCAAT	0	0	0	0	nan	nan	nan
AACTCACA	0	0	0	0	nan	nan	nan
AACTCACG	0	0.395077	0	0.4	0	nan	nan
AACTCACT	0	0	0	0	nan	nan	nan
AACTCAGC	0	0.42311	0	0.428571	0	nan	nan
AACTCAGG	0	0.141662	0	0.142857	0	nan	nan
AACTCAGT	0	0.141662	0	0.142857	0	nan	nan
AACTCATA	0	0	0	0	nan	nan	nan
AACTCATG	0	0	0	0	nan	nan	nan
AACTCATT	0	0.493082	0	0.5	0	nan	nan
AACTCCAA	0	0.180188	0	0.181818	0	nan	nan
AACTCCAC	0	0.180188	0	0.181818	0	nan	nan
AACTCCAT	0	0.0902213	0	0.0909091	0	nan	nan
AACTCCGA	0	0	0	0	nan	nan	nan
AACTCCGC	0	0.802903	0	0.818182	0	nan	nan
AACTCCTA	0	0	0	0	nan	nan	nan
AACTCCTC	0	0.73677	0	0.75	0	nan	nan
AACTCCTT	0	0	0	0	nan	nan	nan
AACTCGAA	0	0	0	0	nan	nan	nan
AACTCGAT	0	0.978574	0	1	0	nan	nan
AACTCGCA	0	0	0	0	nan	nan	nan
AACTCGCC	0	0.5629	0	0.571429	0	nan	nan
AACTCGCT	0	0.5629	0	0.571429	0	nan	nan
AACTCGGC	0	0.655751	0	0.666667	0	nan	nan
AACTCGGG	0	0.438673	0	0.444444	0	nan	nan
AACTCGTC	0	0	0	0	nan	nan	nan
AACTCGTG	0	0	0	0	nan	nan	nan
AACTCGTT	0	0	0	0	nan	nan	nan
AACTCTAA	0	0.247497	0	0.25	0	nan	nan
AACTCTAC	0	0.247497	0	0.25	0	nan	nan
AACTCTAT	0	0.247497	0	0.25	0	nan	nan
AACTCTCA	0	0.165212	0	0.166667	0	nan	nan
AACTCTCC	0	0.493082	0	0.5	0	nan	nan
AACTCTCG	0	0	0	0	nan	nan	nan
AACTCTGA	0	0.247497	0	0.25	0	nan	nan
AACTCTGC	0	0.247497	0	0.25	0	nan	nan
AACTCTGG	0	0.370528	0	0.375	0	nan	nan
AACTCTTG	0	0	0	0	nan	nan	nan
AACTGAAA	0	0.282698	0	0.285714	0	nan	nan
AACTGAAC	0	0.84063	0	0.857143	0	nan	nan
AACTGAAT	0	0	0	0	nan	nan	nan
AACTGACT	0	0	0	0	nan	nan	nan
AACTGACG	0	0	0	0	nan	nan	nan
AACTGACC	0	0	0	0	nan	nan	nan
AACTGACA	0	0	0	0	nan	nan	nan
AACTGAGA	0	0.590784	0	0.6	0	nan	nan
AACTGAGG	0	0	0	0	nan	nan	nan
AACTGAGT	0	0.296767	0	0.3	0	nan	nan
AACTGATT	0	nan	0	nan	nan	nan	nan
AACTGATG	0	nan	0	nan	nan	nan	nan
AACTGATC	0	nan	0	nan	nan	nan	nan
AACTGATA	0	nan	0	nan	nan	nan	nan
AACTGCAG	0	1.17067	0	1.2	0	nan	nan
AACTGCCT	0	0.448572	0	0.454545	0	nan	nan
AACTGCGA	0	0.247497	0	0.25	0	nan	nan
AACTGCGG	0	0.247497	0	0.25	0	nan	nan
AACTGCGT	0	0	0	0	nan	nan	nan
AACTGCTT	0	0	0	0	nan	nan	nan
AACTGCTG	0	0	0	0	nan	nan	nan
AACTGCTC	0	0	0	0	nan	nan	nan
AACTGCTA	0	0	0	0	nan	nan	nan
AACTGGAC	0	0.212258	0	0.214286	0	nan	nan
AACTGGAT	0	0.212258	0	0.214286	0	nan	nan
AACTGGCA	0	0.655751	0	0.666667	0	nan	nan
AACTGGCC	0	0.110236	0	0.111111	0	nan	nan
AACTGGCG	0	0.110236	0	0.111111	0	nan	nan
AACTGGGC	0	0.152533	0	0.153846	0	nan	nan
AACTGGGG	0	0.455424	0	0.461538	0	nan	nan
AACTGGTT	0	0	0	0	nan	nan	nan
AACTGGTG	0	0	0	0	nan	nan	nan
AACTGGTC	0	0	0	0	nan	nan	nan
AACTGGTA	0	0	0	0	nan	nan	nan
AACTGTAC	0	0	0	0	nan	nan	nan
AACTGTAT	0	0	0	0	nan	nan	nan
AACTGTCA	0	0.329571	0	0.333333	0	nan	nan
AACTGTCC	0	0.655751	0	0.666667	0	nan	nan
AACTGTGC	0	0	0	0	nan	nan	nan
AACTGTGG	0	0	0	0	nan	nan	nan
AACTGTGT	0	0.329571	0	0.333333	0	nan	nan
AACTGTTT	0	0	0	0	nan	nan	nan
AACTGTTG	0	0	0	0	nan	nan	nan
AACTGTTC	0	0	0	0	nan	nan	nan
AACTGTTA	0	0	0	0	nan	nan	nan
AACTTAAC	0	0	0	0	nan	nan	nan
AACTTAAG	0	0.198151	0	0.2	0	nan	nan
AACTTAAT	0	0.198151	0	0.2	0	nan	nan
AACTTACT	0	0	0	0	nan	nan	nan
AACTTACG	0	0	0	0	nan	nan	nan
AACTTACC	0	0	0	0	nan	nan	nan
AACTTACA	0	0	0	0	nan	nan	nan
AACTTAGA	0	0	0	0	nan	nan	nan
AACTTAGC	0	0.329571	0	0.333333	0	nan	nan
AACTTAGT	0	0	0	0	nan	nan	nan
AACTTATT	0	0	0	0	nan	nan	nan
AACTTATG	0	0	0	0	nan	nan	nan
AACTTATC	0	0	0	0	nan	nan	nan
AACTTATA	0	0	0	0	nan	nan	nan
AACTTCAA	0	0.590784	0	0.6	0	nan	nan
AACTTCAC	0	0.296767	0	0.3	0	nan	nan
AACTTCCA	0	0.0709096	0	0.0714286	0	nan	nan
AACTTCCG	0	0.632564	0	0.642857	0	nan	nan
AACTTCCT	0	0.141662	0	0.142857	0	nan	nan
AACTTCGT	0	0	0	0	nan	nan	nan
AACTTCGG	0	0	0	0	nan	nan	nan
AACTTCGC	0	0	0	0	nan	nan	nan
AACTTCGA	0	0	0	0	nan	nan	nan
AACTTCTA	0	0.198151	0	0.2	0	nan	nan
AACTTCTG	0	0	0	0	nan	nan	nan
AACTTCTT	0	0.395077	0	0.4	0	nan	nan
AACTTGAT	0	0	0	0	nan	nan	nan
AACTTGAG	0	0	0	0	nan	nan	nan
AACTTGAC	0	0	0	0	nan	nan	nan
AACTTGAA	0	0	0	0	nan	nan	nan
AACTTGCA	0	0	0	0	nan	nan	nan
AACTTGCG	0	0	0	0	nan	nan	nan
AACTTGCT	0	0.329571	0	0.333333	0	nan	nan
AACTTGGT	0	0	0	0	nan	nan	nan
AACTTGGG	0	0	0	0	nan	nan	nan
AACTTGGC	0	0	0	0	nan	nan	nan
AACTTGGA	0	0	0	0	nan	nan	nan
AACTTGTT	0	0	0	0	nan	nan	nan
AACTTGTG	0	0	0	0	nan	nan	nan
AACTTGTC	0	0	0	0	nan	nan	nan
AACTTGTA	0	0	0	0	nan	nan	nan
AACTTTAC	0	0	0	0	nan	nan	nan
AACTTTAG	0	0	0	0	nan	nan	nan
AACTTTAT	0	0	0	0	nan	nan	nan
AACTTTCG	0	0.269902	0	0.272727	0	nan	nan
AACTTTGT	0	0	0	0	nan	nan	nan
AACTTTGG	0	0	0	0	nan	nan	nan
AACTTTGC	0	0	0	0	nan	nan	nan
AACTTTGA	0	0	0	0	nan	nan	nan
AACTTTTC	0	0.493082	0	0.5	0	nan	nan
AACTTTTT	0	0	0	0	nan	nan	nan
AAGAAAAT	0	0.359363	0	0.363636	0	nan	nan
AAGAAACA	0	0	0	0	nan	nan	nan
AAGAAACC	0	0.590784	0	0.6	0	nan	nan
AAGAAAGT	0	0.42311	0	0.428571	0	nan	nan
AAGAAATA	0	0.978574	0	1	0	nan	nan
AAGAAATT	0	0.655751	0	0.666667	0	nan	nan
AAGAACAA	0	0.247497	0	0.25	0	nan	nan
AAGAACAG	0	0.247497	0	0.25	0	nan	nan
AAGAACAT	0	0.247497	0	0.25	0	nan	nan
AAGAACCG	0	0.228527	0	0.230769	0	nan	nan
AAGAACCT	0	0.455424	0	0.461538	0	nan	nan
AAGAACGC	0	0.198151	0	0.2	0	nan	nan
AAGAACGG	0	0.198151	0	0.2	0	nan	nan
AAGAACGT	0	0.198151	0	0.2	0	nan	nan
AAGAACTA	0	0.802903	0	0.818182	0	nan	nan
AAGAAGAC	0	0.220092	0	0.222222	0	nan	nan
AAGAAGAT	0	0.438673	0	0.444444	0	nan	nan
AAGAAGCA	0	0.605788	0	0.615385	0	nan	nan
AAGAAGCT	0	0.605788	0	0.615385	0	nan	nan
AAGAAGGG	0	1.56585	0	1.61538	0	nan	nan
AAGAAGTG	0	0.978574	0	1	0	nan	nan
AAGAAGTT	0	0.247497	0	0.25	0	nan	nan
AAGAATAA	0	0.198151	0	0.2	0	nan	nan
AAGAATAG	0	0.198151	0	0.2	0	nan	nan
AAGAATAT	0	0.198151	0	0.2	0	nan	nan
AAGAATCC	0	0	0	0	nan	nan	nan
AAGAATCG	0	0.493082	0	0.5	0	nan	nan
AAGAATCT	0	0.247497	0	0.25	0	nan	nan
AAGAATGA	0	0.329571	0	0.333333	0	nan	nan
AAGAATGG	0	0.165212	0	0.166667	0	nan	nan
AAGAATGT	0	0.329571	0	0.333333	0	nan	nan
AAGAATTA	0	0.395077	0	0.4	0	nan	nan
AAGAATTG	0	0	0	0	nan	nan	nan
AAGAATTT	0	0.785281	0	0.8	0	nan	nan
AAGACAAA	0	0.890862	0	0.909091	0	nan	nan
AAGACAAC	0	0.359363	0	0.363636	0	nan	nan
AAGACACG	0	0.329571	0	0.333333	0	nan	nan
AAGACAGA	0	1.34694	0	1.38462	0	nan	nan
AAGACAGT	0	0.455424	0	0.461538	0	nan	nan
AAGACATT	0	0	0	0	nan	nan	nan
AAGACATG	0	0	0	0	nan	nan	nan
AAGACATC	0	0	0	0	nan	nan	nan
AAGACATA	0	0	0	0	nan	nan	nan
AAGACCAT	0	0	0	0	nan	nan	nan
AAGACCAG	0	0	0	0	nan	nan	nan
AAGACCAC	0	0	0	0	nan	nan	nan
AAGACCAA	0	0	0	0	nan	nan	nan
AAGACCCA	0	0.42311	0	0.428571	0	nan	nan
AAGACCCG	0	0.632564	0	0.642857	0	nan	nan
AAGACCGT	0	0	0	0	nan	nan	nan
AAGACCGG	0	0	0	0	nan	nan	nan
AAGACCGC	0	0	0	0	nan	nan	nan
AAGACCGA	0	0	0	0	nan	nan	nan
AAGACCTA	0	0	0	0	nan	nan	nan
AAGACCTC	0	0.655751	0	0.666667	0	nan	nan
AAGACGAT	0	0	0	0	nan	nan	nan
AAGACGAG	0	0	0	0	nan	nan	nan
AAGACGAC	0	0	0	0	nan	nan	nan
AAGACGAA	0	0	0	0	nan	nan	nan
AAGACGCC	0	0.493082	0	0.5	0	nan	nan
AAGACGCG	0	0.493082	0	0.5	0	nan	nan
AAGACGCT	0	0.493082	0	0.5	0	nan	nan
AAGACGGA	0	0.590784	0	0.6	0	nan	nan
AAGACGGT	0	0.395077	0	0.4	0	nan	nan
AAGACGTT	0	0	0	0	nan	nan	nan
AAGACGTG	0	0	0	0	nan	nan	nan
AAGACGTC	0	0	0	0	nan	nan	nan
AAGACGTA	0	0	0	0	nan	nan	nan
AAGACTAT	0	0	0	0	nan	nan	nan
AAGACTAG	0	0	0	0	nan	nan	nan
AAGACTAC	0	0	0	0	nan	nan	nan
AAGACTAA	0	0	0	0	nan	nan	nan
AAGACTCG	0	0.978574	0	1	0	nan	nan
AAGACTCT	0	0	0	0	nan	nan	nan
AAGACTGT	0	0	0	0	nan	nan	nan
AAGACTGG	0	0	0	0	nan	nan	nan
AAGACTGC	0	0	0	0	nan	nan	nan
AAGACTGA	0	0	0	0	nan	nan	nan
AAGACTTT	0	0	0	0	nan	nan	nan
AAGAGAAA	0	0.329571	0	0.333333	0	nan	nan
AAGAGAAT	0	0.81758	0	0.833333	0	nan	nan
AAGAGACA	0	1.31396	0	1.35	0	nan	nan
AAGAGAGA	0	0.940011	0	0.96	0	nan	nan
AAGAGAGC	0	0.237634	0	0.24	0	nan	nan
AAGAGATT	0	0	0	0	nan	nan	nan
AAGAGATG	0	0	0	0	nan	nan	nan
AAGAGATC	0	0	0	0	nan	nan	nan
AAGAGATA	0	0	0	0	nan	nan	nan
AAGAGCAA	0	0.247497	0	0.25	0	nan	nan
AAGAGCAC	0	0.493082	0	0.5	0	nan	nan
AAGAGCAT	0	0.247497	0	0.25	0	nan	nan
AAGAGCCC	0	0.455424	0	0.461538	0	nan	nan
AAGAGCCT	0	0.455424	0	0.461538	0	nan	nan
AAGAGCGA	0	1.11591	0	1.14286	0	nan	nan
AAGAGCGT	0	0	0	0	nan	nan	nan
AAGAGCTT	0	0	0	0	nan	nan	nan
AAGAGCTG	0	0	0	0	nan	nan	nan
AAGAGCTC	0	0	0	0	nan	nan	nan
AAGAGCTA	0	0	0	0	nan	nan	nan
AAGAGGAC	0	0	0	0	nan	nan	nan
AAGAGGAT	0	0.493082	0	0.5	0	nan	nan
AAGAGGCA	0	0.165212	0	0.166667	0	nan	nan
AAGAGGCC	0	0.165212	0	0.166667	0	nan	nan
AAGAGGTA	0	0.198151	0	0.2	0	nan	nan
AAGAGGTG	0	0.395077	0	0.4	0	nan	nan
AAGAGGTT	0	0.198151	0	0.2	0	nan	nan
AAGAGTAT	0	0	0	0	nan	nan	nan
AAGAGTAG	0	0	0	0	nan	nan	nan
AAGAGTAC	0	0	0	0	nan	nan	nan
AAGAGTAA	0	0	0	0	nan	nan	nan
AAGAGTCT	0	0	0	0	nan	nan	nan
AAGAGTCG	0	0	0	0	nan	nan	nan
AAGAGTCC	0	0	0	0	nan	nan	nan
AAGAGTCA	0	0	0	0	nan	nan	nan
AAGAGTGG	0	0.438673	0	0.444444	0	nan	nan
AAGAGTGT	0	0.220092	0	0.222222	0	nan	nan
AAGAGTTA	0	0.247497	0	0.25	0	nan	nan
AAGAGTTG	0	0.247497	0	0.25	0	nan	nan
AAGAGTTT	0	0.247497	0	0.25	0	nan	nan
AAGATAAA	0	0.282698	0	0.285714	0	nan	nan
AAGATAAT	0	0.5629	0	0.571429	0	nan	nan
AAGATACA	0	0.329571	0	0.333333	0	nan	nan
AAGATACT	0	0.978574	0	1	0	nan	nan
AAGATAGA	0	0	0	0	nan	nan	nan
AAGATAGG	0	0	0	0	nan	nan	nan
AAGATAGT	0	0.329571	0	0.333333	0	nan	nan
AAGATATA	0	0.329571	0	0.333333	0	nan	nan
AAGATATC	0	0	0	0	nan	nan	nan
AAGATATT	0	0.329571	0	0.333333	0	nan	nan
AAGATCAC	0	0.493082	0	0.5	0	nan	nan
AAGATCAG	0	0	0	0	nan	nan	nan
AAGATCAT	0	0	0	0	nan	nan	nan
AAGATCCA	0	1.25263	0	1.28571	0	nan	nan
AAGATCCG	0	0.42311	0	0.428571	0	nan	nan
AAGATCGA	0	0.329571	0	0.333333	0	nan	nan
AAGATCGT	0	0	0	0	nan	nan	nan
AAGATCTA	0	0	0	0	nan	nan	nan
AAGATCTC	0	0	0	0	nan	nan	nan
AAGATCTT	0	0	0	0	nan	nan	nan
AAGATGCC	0	0.53753	0	0.545455	0	nan	nan
AAGATGGT	0	0	0	0	nan	nan	nan
AAGATGTC	0	0.198151	0	0.2	0	nan	nan
AAGATGTG	0	0	0	0	nan	nan	nan
AAGATGTT	0	0.198151	0	0.2	0	nan	nan
AAGATTAA	0	0	0	0	nan	nan	nan
AAGATTAG	0	0.493082	0	0.5	0	nan	nan
AAGATTAT	0	0	0	0	nan	nan	nan
AAGATTCG	0	0.590784	0	0.6	0	nan	nan
AAGATTGT	0	0	0	0	nan	nan	nan
AAGATTGG	0	0	0	0	nan	nan	nan
AAGATTGC	0	0	0	0	nan	nan	nan
AAGATTGA	0	0	0	0	nan	nan	nan
AAGATTTA	0	0.247497	0	0.25	0	nan	nan
AAGATTTC	0	0.247497	0	0.25	0	nan	nan
AAGATTTT	0	0	0	0	nan	nan	nan
AAGCAAAA	0	1.17067	0	1.2	0	nan	nan
AAGCAAAT	0	0	0	0	nan	nan	nan
AAGCAACT	0	0	0	0	nan	nan	nan
AAGCAACG	0	0	0	0	nan	nan	nan
AAGCAACC	0	0	0	0	nan	nan	nan
AAGCAACA	0	0	0	0	nan	nan	nan
AAGCAAGA	0	0.220092	0	0.222222	0	nan	nan
AAGCAAGC	0	0.220092	0	0.222222	0	nan	nan
AAGCAAGT	0	0	0	0	nan	nan	nan
AAGCAATT	0	0	0	0	nan	nan	nan
AAGCAATG	0	0	0	0	nan	nan	nan
AAGCAATC	0	0	0	0	nan	nan	nan
AAGCAATA	0	0	0	0	nan	nan	nan
AAGCACAA	0	0.220092	0	0.222222	0	nan	nan
AAGCACAG	0	0.110236	0	0.111111	0	nan	nan
AAGCACAT	0	0.438673	0	0.444444	0	nan	nan
AAGCACCC	0	0.438673	0	0.444444	0	nan	nan
AAGCACCG	0	0.438673	0	0.444444	0	nan	nan
AAGCACGA	0	0.395077	0	0.4	0	nan	nan
AAGCACGG	0	0.198151	0	0.2	0	nan	nan
AAGCACGT	0	0.198151	0	0.2	0	nan	nan
AAGCACTA	0	0	0	0	nan	nan	nan
AAGCACTG	0	1.11591	0	1.14286	0	nan	nan
AAGCACTT	0	0.282698	0	0.285714	0	nan	nan
AAGCAGAC	0	0.395077	0	0.4	0	nan	nan
AAGCAGAG	0	0.785281	0	0.8	0	nan	nan
AAGCAGAT	0	0	0	0	nan	nan	nan
AAGCAGCC	0	1.55131	0	1.6	0	nan	nan
AAGCAGCT	0	0.198151	0	0.2	0	nan	nan
AAGCAGGA	0	0.30434	0	0.307692	0	nan	nan
AAGCAGGC	0	0.30434	0	0.307692	0	nan	nan
AAGCAGGT	0	0	0	0	nan	nan	nan
AAGCAGTA	0	0.42311	0	0.428571	0	nan	nan
AAGCAGTG	0	0.141662	0	0.142857	0	nan	nan
AAGCAGTT	0	0.141662	0	0.142857	0	nan	nan
AAGCATAG	0	0.978574	0	1	0	nan	nan
AAGCATCT	0	0	0	0	nan	nan	nan
AAGCATCG	0	0	0	0	nan	nan	nan
AAGCATCC	0	0	0	0	nan	nan	nan
AAGCATCA	0	0	0	0	nan	nan	nan
AAGCATGA	0	0.5629	0	0.571429	0	nan	nan
AAGCATGC	0	0.5629	0	0.571429	0	nan	nan
AAGCATGG	0	0.282698	0	0.285714	0	nan	nan
AAGCATTA	0	0.247497	0	0.25	0	nan	nan
AAGCATTC	0	0	0	0	nan	nan	nan
AAGCATTG	0	0	0	0	nan	nan	nan
AAGCCAAG	0	0.42311	0	0.428571	0	nan	nan
AAGCCAAT	0	0.84063	0	0.857143	0	nan	nan
AAGCCACA	0	0.53753	0	0.545455	0	nan	nan
AAGCCACC	0	0.53753	0	0.545455	0	nan	nan
AAGCCAGA	0	0.680702	0	0.692308	0	nan	nan
AAGCCAGT	0	0.228527	0	0.230769	0	nan	nan
AAGCCATA	0	0.220092	0	0.222222	0	nan	nan
AAGCCATC	0	0.220092	0	0.222222	0	nan	nan
AAGCCATT	0	0.220092	0	0.222222	0	nan	nan
AAGCCCAA	0	0.282698	0	0.285714	0	nan	nan
AAGCCCAC	0	0	0	0	nan	nan	nan
AAGCCCCG	0	0.978574	0	1	0	nan	nan
AAGCCCGG	0	0.785281	0	0.8	0	nan	nan
AAGCCCGT	0	0.263929	0	0.266667	0	nan	nan
AAGCCCTA	0	0.455424	0	0.461538	0	nan	nan
AAGCCCTT	0	0	0	0	nan	nan	nan
AAGCCGAA	0	0.198151	0	0.2	0	nan	nan
AAGCCGAC	0	0.395077	0	0.4	0	nan	nan
AAGCCGAT	0	0	0	0	nan	nan	nan
AAGCCGCA	0	0.42311	0	0.428571	0	nan	nan
AAGCCGCG	0	0.702073	0	0.714286	0	nan	nan
AAGCCGGT	0	0.655751	0	0.666667	0	nan	nan
AAGCCGTA	0	0.329571	0	0.333333	0	nan	nan
AAGCCGTC	0	0.655751	0	0.666667	0	nan	nan
AAGCCGTT	0	0.329571	0	0.333333	0	nan	nan
AAGCCTAA	0	0	0	0	nan	nan	nan
AAGCCTAC	0	0	0	0	nan	nan	nan
AAGCCTAG	0	0.73677	0	0.75	0	nan	nan
AAGCCTCG	0	0	0	0	nan	nan	nan
AAGCCTCT	0	1.17067	0	1.2	0	nan	nan
AAGCCTGA	0	0.220092	0	0.222222	0	nan	nan
AAGCCTGC	0	0.165212	0	0.166667	0	nan	nan
AAGCCTGT	0	0.220092	0	0.222222	0	nan	nan
AAGCCTTT	0	0	0	0	nan	nan	nan
AAGCCTTG	0	0	0	0	nan	nan	nan
AAGCCTTC	0	0	0	0	nan	nan	nan
AAGCCTTA	0	0	0	0	nan	nan	nan
AAGCGAAT	0	0	0	0	nan	nan	nan
AAGCGAAG	0	0	0	0	nan	nan	nan
AAGCGAAC	0	0	0	0	nan	nan	nan
AAGCGAAA	0	0	0	0	nan	nan	nan
AAGCGACA	0	0.141662	0	0.142857	0	nan	nan
AAGCGACC	0	0.42311	0	0.428571	0	nan	nan
AAGCGACT	0	0	0	0	nan	nan	nan
AAGCGAGA	0	0.165212	0	0.166667	0	nan	nan
AAGCGAGC	0	0.247497	0	0.25	0	nan	nan
AAGCGAGT	0	0.165212	0	0.166667	0	nan	nan
AAGCGATT	0	0	0	0	nan	nan	nan
AAGCGATG	0	0	0	0	nan	nan	nan
AAGCGATC	0	0	0	0	nan	nan	nan
AAGCGATA	0	0	0	0	nan	nan	nan
AAGCGCAA	0	0.198151	0	0.2	0	nan	nan
AAGCGCAC	0	0.296767	0	0.3	0	nan	nan
AAGCGCAT	0	0.0992294	0	0.1	0	nan	nan
AAGCGCCA	0	0.198151	0	0.2	0	nan	nan
AAGCGCCT	0	0.785281	0	0.8	0	nan	nan
AAGCGCGA	0	0.395077	0	0.4	0	nan	nan
AAGCGCTC	0	0.247497	0	0.25	0	nan	nan
AAGCGCTG	0	0.73677	0	0.75	0	nan	nan
AAGCGGAT	0	0.212258	0	0.214286	0	nan	nan
AAGCGGCA	0	0.198151	0	0.2	0	nan	nan
AAGCGGCT	0	0.590784	0	0.6	0	nan	nan
AAGCGGGT	0	0.824035	0	0.84	0	nan	nan
AAGCGGTA	0	0	0	0	nan	nan	nan
AAGCGGTC	0	0	0	0	nan	nan	nan
AAGCGGTT	0	0	0	0	nan	nan	nan
AAGCGTAT	0	0	0	0	nan	nan	nan
AAGCGTAG	0	0	0	0	nan	nan	nan
AAGCGTAC	0	0	0	0	nan	nan	nan
AAGCGTAA	0	0	0	0	nan	nan	nan
AAGCGTCC	0	0	0	0	nan	nan	nan
AAGCGTGA	0	0.165212	0	0.166667	0	nan	nan
AAGCGTGC	0	0.493082	0	0.5	0	nan	nan
AAGCGTGT	0	0.165212	0	0.166667	0	nan	nan
AAGCGTTA	0	0.493082	0	0.5	0	nan	nan
AAGCGTTC	0	0	0	0	nan	nan	nan
AAGCGTTG	0	0	0	0	nan	nan	nan
AAGCTAAT	0	0	0	0	nan	nan	nan
AAGCTAAG	0	0	0	0	nan	nan	nan
AAGCTAAC	0	0	0	0	nan	nan	nan
AAGCTAAA	0	0	0	0	nan	nan	nan
AAGCTACT	0	0	0	0	nan	nan	nan
AAGCTACG	0	0	0	0	nan	nan	nan
AAGCTACC	0	0	0	0	nan	nan	nan
AAGCTACA	0	0	0	0	nan	nan	nan
AAGCTAGA	0	0.198151	0	0.2	0	nan	nan
AAGCTAGC	0	0.198151	0	0.2	0	nan	nan
AAGCTAGT	0	0	0	0	nan	nan	nan
AAGCTATA	0	0	0	0	nan	nan	nan
AAGCTATC	0	0	0	0	nan	nan	nan
AAGCTATT	0	0	0	0	nan	nan	nan
AAGCTCAA	0	0.152533	0	0.153846	0	nan	nan
AAGCTCAC	0	0.379972	0	0.384615	0	nan	nan
AAGCTCAT	0	0.0763577	0	0.0769231	0	nan	nan
AAGCTCCA	0	0.702073	0	0.714286	0	nan	nan
AAGCTCCG	0	0.84063	0	0.857143	0	nan	nan
AAGCTCGA	0	0	0	0	nan	nan	nan
AAGCTCGG	0	0.165212	0	0.166667	0	nan	nan
AAGCTCGT	0	0.165212	0	0.166667	0	nan	nan
AAGCTCTA	0	0.655751	0	0.666667	0	nan	nan
AAGCTGAA	0	0.220092	0	0.222222	0	nan	nan
AAGCTGAG	0	1.08544	0	1.11111	0	nan	nan
AAGCTGAT	0	0.220092	0	0.222222	0	nan	nan
AAGCTGTT	0	0	0	0	nan	nan	nan
AAGCTGTG	0	0	0	0	nan	nan	nan
AAGCTGTC	0	0	0	0	nan	nan	nan
AAGCTGTA	0	0	0	0	nan	nan	nan
AAGCTTAT	0	0	0	0	nan	nan	nan
AAGCTTAG	0	0	0	0	nan	nan	nan
AAGCTTAC	0	0	0	0	nan	nan	nan
AAGCTTAA	0	0	0	0	nan	nan	nan
AAGCTTCA	0	0.395077	0	0.4	0	nan	nan
AAGCTTCG	0	0.263929	0	0.266667	0	nan	nan
AAGCTTGT	0	0	0	0	nan	nan	nan
AAGCTTGG	0	0	0	0	nan	nan	nan
AAGCTTGC	0	0	0	0	nan	nan	nan
AAGCTTGA	0	0	0	0	nan	nan	nan
AAGCTTTA	0	0.785281	0	0.8	0	nan	nan
AAGCTTTC	0	0.395077	0	0.4	0	nan	nan
AAGCTTTG	0	0	0	0	nan	nan	nan
AAGGAACC	0	0.978574	0	1	0	nan	nan
AAGGAACG	0	0	0	0	nan	nan	nan
AAGGAACT	0	0	0	0	nan	nan	nan
AAGGAATA	0	0.198151	0	0.2	0	nan	nan
AAGGAATC	0	0.198151	0	0.2	0	nan	nan
AAGGAATG	0	0.395077	0	0.4	0	nan	nan
AAGGACAA	0	1.75695	0	1.81818	0	nan	nan
AAGGACAT	0	0	0	0	nan	nan	nan
AAGGACCG	0	0.296767	0	0.3	0	nan	nan
AAGGACGA	0	0.493082	0	0.5	0	nan	nan
AAGGACGC	0	0.247497	0	0.25	0	nan	nan
AAGGACGT	0	0	0	0	nan	nan	nan
AAGGACTC	0	0.329571	0	0.333333	0	nan	nan
AAGGACTG	0	0.165212	0	0.166667	0	nan	nan
AAGGACTT	0	0.329571	0	0.333333	0	nan	nan
AAGGAGAT	0	0.714694	0	0.727273	0	nan	nan
AAGGAGTA	0	0.455424	0	0.461538	0	nan	nan
AAGGAGTC	0	0.455424	0	0.461538	0	nan	nan
AAGGAGTG	0	0.904372	0	0.923077	0	nan	nan
AAGGATAT	0	0	0	0	nan	nan	nan
AAGGATAG	0	0	0	0	nan	nan	nan
AAGGATAC	0	0	0	0	nan	nan	nan
AAGGATAA	0	0	0	0	nan	nan	nan
AAGGATCA	0	0.247497	0	0.25	0	nan	nan
AAGGATCC	0	0.493082	0	0.5	0	nan	nan
AAGGATCT	0	0.123989	0	0.125	0	nan	nan
AAGGATGT	0	0	0	0	nan	nan	nan
AAGGATGG	0	0	0	0	nan	nan	nan
AAGGATGC	0	0	0	0	nan	nan	nan
AAGGATGA	0	0	0	0	nan	nan	nan
AAGGATTC	0	0.247497	0	0.25	0	nan	nan
AAGGATTT	0	0.73677	0	0.75	0	nan	nan
AAGGCAAT	0	0	0	0	nan	nan	nan
AAGGCAAG	0	0	0	0	nan	nan	nan
AAGGCAAC	0	0	0	0	nan	nan	nan
AAGGCAAA	0	0	0	0	nan	nan	nan
AAGGCACA	0	0.395077	0	0.4	0	nan	nan
AAGGCACC	0	0	0	0	nan	nan	nan
AAGGCAGC	0	0.329571	0	0.333333	0	nan	nan
AAGGCAGT	0	0.329571	0	0.333333	0	nan	nan
AAGGCATC	0	0.493082	0	0.5	0	nan	nan
AAGGCATT	0	0.247497	0	0.25	0	nan	nan
AAGGCCAC	0	0	0	0	nan	nan	nan
AAGGCCAG	0	0.590784	0	0.6	0	nan	nan
AAGGCCCA	0	0.220092	0	0.222222	0	nan	nan
AAGGCCCG	0	0.220092	0	0.222222	0	nan	nan
AAGGCCCT	0	0.220092	0	0.222222	0	nan	nan
AAGGCCGT	0	0	0	0	nan	nan	nan
AAGGCCTT	0	0.702073	0	0.714286	0	nan	nan
AAGGCGAA	0	0.110236	0	0.111111	0	nan	nan
AAGGCGAC	0	0	0	0	nan	nan	nan
AAGGCGAT	0	0.110236	0	0.111111	0	nan	nan
AAGGCGCG	0	1.50925	0	1.55556	0	nan	nan
AAGGCGCT	0	0.438673	0	0.444444	0	nan	nan
AAGGCGTT	0	0	0	0	nan	nan	nan
AAGGCGTG	0	0	0	0	nan	nan	nan
AAGGCGTC	0	0	0	0	nan	nan	nan
AAGGCGTA	0	0	0	0	nan	nan	nan
AAGGCTAC	0	0.123989	0	0.125	0	nan	nan
AAGGCTAG	0	0.493082	0	0.5	0	nan	nan
AAGGCTAT	0	0	0	0	nan	nan	nan
AAGGCTCC	0	0.395077	0	0.4	0	nan	nan
AAGGCTCT	0	0.395077	0	0.4	0	nan	nan
AAGGCTGC	0	0.826074	0	0.842105	0	nan	nan
AAGGCTTT	0	0	0	0	nan	nan	nan
AAGGCTTG	0	0	0	0	nan	nan	nan
AAGGCTTC	0	0	0	0	nan	nan	nan
AAGGCTTA	0	0	0	0	nan	nan	nan
AAGGGAAT	0	0.260471	0	0.263158	0	nan	nan
AAGGGACA	0	0.30434	0	0.307692	0	nan	nan
AAGGGACG	0	0.152533	0	0.153846	0	nan	nan
AAGGGACT	0	0.152533	0	0.153846	0	nan	nan
AAGGGAGA	0	0.940011	0	0.96	0	nan	nan
AAGGGATA	0	0.165212	0	0.166667	0	nan	nan
AAGGGATC	0	0	0	0	nan	nan	nan
AAGGGATT	0	0.165212	0	0.166667	0	nan	nan
AAGGGCAC	0	0.165212	0	0.166667	0	nan	nan
AAGGGCAG	0	0.329571	0	0.333333	0	nan	nan
AAGGGCAT	0	0.165212	0	0.166667	0	nan	nan
AAGGGCCT	0	0	0	0	nan	nan	nan
AAGGGCGC	0	0.348851	0	0.352941	0	nan	nan
AAGGGCGT	0	0.232992	0	0.235294	0	nan	nan
AAGGGCTA	0	0.180188	0	0.181818	0	nan	nan
AAGGGCTT	0	0.359363	0	0.363636	0	nan	nan
AAGGGGAC	0	0.927824	0	0.947368	0	nan	nan
AAGGGGAT	0	0.467321	0	0.473684	0	nan	nan
AAGGGGCC	0	1.8261	0	1.89189	0	nan	nan
AAGGGGGG	0	1.29808	0	1.33333	0	nan	nan
AAGGGGTA	0	0.0551655	0	0.0555556	0	nan	nan
AAGGGGTC	0	0.329571	0	0.333333	0	nan	nan
AAGGGGTT	0	0.329571	0	0.333333	0	nan	nan
AAGGGTAA	0	1.11591	0	1.14286	0	nan	nan
AAGGGTAG	0	0.282698	0	0.285714	0	nan	nan
AAGGGTAT	0	0	0	0	nan	nan	nan
AAGGGTCG	0	1.29808	0	1.33333	0	nan	nan
AAGGGTGT	0	0	0	0	nan	nan	nan
AAGGGTGG	0	0	0	0	nan	nan	nan
AAGGGTGC	0	0	0	0	nan	nan	nan
AAGGGTGA	0	0	0	0	nan	nan	nan
AAGGGTTT	0	0	0	0	nan	nan	nan
AAGGGTTG	0	0	0	0	nan	nan	nan
AAGGGTTC	0	0	0	0	nan	nan	nan
AAGGGTTA	0	0	0	0	nan	nan	nan
AAGGTAAC	0	0	0	0	nan	nan	nan
AAGGTAAT	0	0	0	0	nan	nan	nan
AAGGTACG	0	0	0	0	nan	nan	nan
AAGGTAGA	0	0.165212	0	0.166667	0	nan	nan
AAGGTAGG	0	0.329571	0	0.333333	0	nan	nan
AAGGTAGT	0	0	0	0	nan	nan	nan
AAGGTATA	0	0	0	0	nan	nan	nan
AAGGTATC	0	0.73677	0	0.75	0	nan	nan
AAGGTCAA	0	0	0	0	nan	nan	nan
AAGGTCAC	0	0	0	0	nan	nan	nan
AAGGTCAT	0	0	0	0	nan	nan	nan
AAGGTCCA	0	0.395077	0	0.4	0	nan	nan
AAGGTCGA	0	0.247497	0	0.25	0	nan	nan
AAGGTCGG	0	0	0	0	nan	nan	nan
AAGGTCGT	0	0.493082	0	0.5	0	nan	nan
AAGGTCTA	0	0	0	0	nan	nan	nan
AAGGTCTC	0	0.228527	0	0.230769	0	nan	nan
AAGGTCTG	0	0.379972	0	0.384615	0	nan	nan
AAGGTGAA	0	0.247497	0	0.25	0	nan	nan
AAGGTGAC	0	0.123989	0	0.125	0	nan	nan
AAGGTGAT	0	0.247497	0	0.25	0	nan	nan
AAGGTGCA	0	0.247497	0	0.25	0	nan	nan
AAGGTGCC	0	0.370528	0	0.375	0	nan	nan
AAGGTGCT	0	0.123989	0	0.125	0	nan	nan
AAGGTGGC	0	0.525683	0	0.533333	0	nan	nan
AAGGTGGT	0	0.525683	0	0.533333	0	nan	nan
AAGGTGTA	0	0	0	0	nan	nan	nan
AAGGTGTG	0	0	0	0	nan	nan	nan
AAGGTGTT	0	0.282698	0	0.285714	0	nan	nan
AAGGTTAA	0	0.493082	0	0.5	0	nan	nan
AAGGTTAG	0	0	0	0	nan	nan	nan
AAGGTTCT	0	0	0	0	nan	nan	nan
AAGGTTCG	0	0	0	0	nan	nan	nan
AAGGTTCC	0	0	0	0	nan	nan	nan
AAGGTTCA	0	0	0	0	nan	nan	nan
AAGGTTGC	0	0.247497	0	0.25	0	nan	nan
AAGGTTGG	0	0.493082	0	0.5	0	nan	nan
AAGGTTGT	0	0	0	0	nan	nan	nan
AAGGTTTA	0	0	0	0	nan	nan	nan
AAGGTTTG	0	0	0	0	nan	nan	nan
AAGGTTTT	0	0.493082	0	0.5	0	nan	nan
AAGTAAAG	0	0.655751	0	0.666667	0	nan	nan
AAGTAAAT	0	0.220092	0	0.222222	0	nan	nan
AAGTAACT	0	0	0	0	nan	nan	nan
AAGTAACG	0	0	0	0	nan	nan	nan
AAGTAACC	0	0	0	0	nan	nan	nan
AAGTAACA	0	0	0	0	nan	nan	nan
AAGTAAGC	0	0	0	0	nan	nan	nan
AAGTAAGG	0	0	0	0	nan	nan	nan
AAGTAAGT	0	0.493082	0	0.5	0	nan	nan
AAGTAATC	0	0.395077	0	0.4	0	nan	nan
AAGTAATT	0	0.395077	0	0.4	0	nan	nan
AAGTACAC	0	0	0	0	nan	nan	nan
AAGTACAG	0	0.395077	0	0.4	0	nan	nan
AAGTACCA	0	0	0	0	nan	nan	nan
AAGTACCC	0	0.395077	0	0.4	0	nan	nan
AAGTACCG	0	0	0	0	nan	nan	nan
AAGTACGT	0	0	0	0	nan	nan	nan
AAGTACGG	0	0	0	0	nan	nan	nan
AAGTACGC	0	0	0	0	nan	nan	nan
AAGTACGA	0	0	0	0	nan	nan	nan
AAGTACTT	0	0	0	0	nan	nan	nan
AAGTACTG	0	0	0	0	nan	nan	nan
AAGTACTC	0	0	0	0	nan	nan	nan
AAGTACTA	0	0	0	0	nan	nan	nan
AAGTAGAA	0	0	0	0	nan	nan	nan
AAGTAGAC	0	0	0	0	nan	nan	nan
AAGTAGAT	0	0.247497	0	0.25	0	nan	nan
AAGTAGCA	0	0	0	0	nan	nan	nan
AAGTAGCC	0	0	0	0	nan	nan	nan
AAGTAGGC	0	0.220092	0	0.222222	0	nan	nan
AAGTAGGG	0	0.220092	0	0.222222	0	nan	nan
AAGTAGTA	0	0	0	0	nan	nan	nan
AAGTAGTG	0	0.493082	0	0.5	0	nan	nan
AAGTAGTT	0	0	0	0	nan	nan	nan
AAGTATTT	0	nan	0	nan	nan	nan	nan
AAGTATTG	0	nan	0	nan	nan	nan	nan
AAGTATTC	0	nan	0	nan	nan	nan	nan
AAGTATTA	0	nan	0	nan	nan	nan	nan
AAGTATGT	0	nan	0	nan	nan	nan	nan
AAGTATGG	0	nan	0	nan	nan	nan	nan
AAGTATGC	0	nan	0	nan	nan	nan	nan
AAGTATGA	0	nan	0	nan	nan	nan	nan
AAGTATCT	0	nan	0	nan	nan	nan	nan
AAGTATCG	0	nan	0	nan	nan	nan	nan
AAGTATCC	0	nan	0	nan	nan	nan	nan
AAGTATCA	0	nan	0	nan	nan	nan	nan
AAGTATAT	0	nan	0	nan	nan	nan	nan
AAGTATAG	0	nan	0	nan	nan	nan	nan
AAGTATAC	0	nan	0	nan	nan	nan	nan
AAGTATAA	0	nan	0	nan	nan	nan	nan
AAGTCAAT	0	0	0	0	nan	nan	nan
AAGTCAAG	0	0	0	0	nan	nan	nan
AAGTCAAC	0	0	0	0	nan	nan	nan
AAGTCAAA	0	0	0	0	nan	nan	nan
AAGTCACT	0	0	0	0	nan	nan	nan
AAGTCACG	0	0	0	0	nan	nan	nan
AAGTCACC	0	0	0	0	nan	nan	nan
AAGTCACA	0	0	0	0	nan	nan	nan
AAGTCAGA	0	0	0	0	nan	nan	nan
AAGTCATA	0	0.655751	0	0.666667	0	nan	nan
AAGTCCAA	0	0	0	0	nan	nan	nan
AAGTCCCA	0	0.493082	0	0.5	0	nan	nan
AAGTCCCT	0	0	0	0	nan	nan	nan
AAGTCCGA	0	0.282698	0	0.285714	0	nan	nan
AAGTCCGG	0	0	0	0	nan	nan	nan
AAGTCCGT	0	0.282698	0	0.285714	0	nan	nan
AAGTCCTC	0	0.220092	0	0.222222	0	nan	nan
AAGTCCTG	0	0.329571	0	0.333333	0	nan	nan
AAGTCCTT	0	0.220092	0	0.222222	0	nan	nan
AAGTCGAT	0	0	0	0	nan	nan	nan
AAGTCGAG	0	0	0	0	nan	nan	nan
AAGTCGAC	0	0	0	0	nan	nan	nan
AAGTCGAA	0	0	0	0	nan	nan	nan
AAGTCGCA	0	0.329571	0	0.333333	0	nan	nan
AAGTCGCG	0	0.655751	0	0.666667	0	nan	nan
AAGTCGGA	0	0	0	0	nan	nan	nan
AAGTCGGC	0	0	0	0	nan	nan	nan
AAGTCGGT	0	0.247497	0	0.25	0	nan	nan
AAGTCGTA	0	0.493082	0	0.5	0	nan	nan
AAGTCGTC	0	0	0	0	nan	nan	nan
AAGTCGTT	0	0	0	0	nan	nan	nan
AAGTCTAC	0	0	0	0	nan	nan	nan
AAGTCTAG	0	0.329571	0	0.333333	0	nan	nan
AAGTCTAT	0	0.329571	0	0.333333	0	nan	nan
AAGTCTCG	0	0.30434	0	0.307692	0	nan	nan
AAGTCTGA	0	0.493082	0	0.5	0	nan	nan
AAGTCTGC	0	0.165212	0	0.166667	0	nan	nan
AAGTCTGT	0	0.655751	0	0.666667	0	nan	nan
AAGTCTTA	0	0.370528	0	0.375	0	nan	nan
AAGTCTTT	0	0.370528	0	0.375	0	nan	nan
AAGTGAAA	0	0	0	0	nan	nan	nan
AAGTGAAT	0	0	0	0	nan	nan	nan
AAGTGACT	0	0	0	0	nan	nan	nan
AAGTGACG	0	0	0	0	nan	nan	nan
AAGTGACC	0	0	0	0	nan	nan	nan
AAGTGACA	0	0	0	0	nan	nan	nan
AAGTGAGC	0	1.06604	0	1.09091	0	nan	nan
AAGTGAGT	0	0.53753	0	0.545455	0	nan	nan
AAGTGATA	0	0.493082	0	0.5	0	nan	nan
AAGTGATC	0	0	0	0	nan	nan	nan
AAGTGCAA	0	0.141662	0	0.142857	0	nan	nan
AAGTGCAC	0	0.282698	0	0.285714	0	nan	nan
AAGTGCAT	0	0	0	0	nan	nan	nan
AAGTGCCG	0	0.53753	0	0.545455	0	nan	nan
AAGTGCGA	0	0.247497	0	0.25	0	nan	nan
[truncated: 42,361 more rows]
