# Supplementary material for: Word-based characterization of promoters involved in human DNA repair pathways
Source: BMC Genomics. 2009 Jul 7;10(Suppl 1):S18. doi: 10.1186/1471-2164-10-S1-S18 (PMC2709261; doi:10.1186/1471-2164-10-S1-S18)
Supplement: Additional file 4 — Missing words in unidirectional promoters. Set of words not detected in the unidirectional promoters with expected occurrences. [file 1471-2164-10-S1-S18-S4.csv]

#WORD	S	E_S	O	E	O/E	O*ln(O/E_O)	S*ln(S/E_S)
AAAAAACG	0	0	0	0	nan	nan	nan
AAAAAACT	0	0.682407	0	0.692308	0	nan	nan
AAAAAAGT	0	0	0	0	nan	nan	nan
AAAAACCC	0	0.87415	0	0.888889	0	nan	nan
AAAAACCG	0	0	0	0	nan	nan	nan
AAAAACGT	0	0	0	0	nan	nan	nan
AAAAACGG	0	0	0	0	nan	nan	nan
AAAAACGC	0	0	0	0	nan	nan	nan
AAAAACGA	0	0	0	0	nan	nan	nan
AAAAACTC	0	0.423758	0	0.428571	0	nan	nan
AAAAAGAG	0	0.412045	0	0.416667	0	nan	nan
AAAAAGAT	0	0	0	0	nan	nan	nan
AAAAAGCA	0	0.982132	0	1	0	nan	nan
AAAAAGCC	0	1.30438	0	1.33333	0	nan	nan
AAAAAGGT	0	0.270161	0	0.272727	0	nan	nan
AAAAAGTT	0	0	0	0	nan	nan	nan
AAAAAGTG	0	0	0	0	nan	nan	nan
AAAAAGTC	0	0	0	0	nan	nan	nan
AAAAAGTA	0	0	0	0	nan	nan	nan
AAAAATAT	0	1.12055	0	1.14286	0	nan	nan
AAAAATCC	0	0	0	0	nan	nan	nan
AAAAATTA	0	0.787559	0	0.8	0	nan	nan
AAAAATTG	0	0.264176	0	0.266667	0	nan	nan
AAAACACA	0	0.180301	0	0.181818	0	nan	nan
AAAACACG	0	0.0902473	0	0.0909091	0	nan	nan
AAAACACT	0	0.538586	0	0.545455	0	nan	nan
AAAACAGC	0	0.297081	0	0.3	0	nan	nan
AAAACAGT	0	0	0	0	nan	nan	nan
AAAACATC	0	0.592063	0	0.6	0	nan	nan
AAAACCAG	0	1.12055	0	1.14286	0	nan	nan
AAAACCAT	0	0	0	0	nan	nan	nan
AAAACCCA	0	0.282982	0	0.285714	0	nan	nan
AAAACCCG	0	0.56406	0	0.571429	0	nan	nan
AAAACCGT	0	0	0	0	nan	nan	nan
AAAACCGG	0	0	0	0	nan	nan	nan
AAAACCGC	0	0	0	0	nan	nan	nan
AAAACCGA	0	0	0	0	nan	nan	nan
AAAACCTG	0	0.412045	0	0.416667	0	nan	nan
AAAACGAT	0	0	0	0	nan	nan	nan
AAAACGAG	0	0	0	0	nan	nan	nan
AAAACGAC	0	0	0	0	nan	nan	nan
AAAACGAA	0	0	0	0	nan	nan	nan
AAAACGCA	0	0.423758	0	0.428571	0	nan	nan
AAAACGCC	0	0	0	0	nan	nan	nan
AAAACGGT	0	0	0	0	nan	nan	nan
AAAACGGG	0	0	0	0	nan	nan	nan
AAAACGGC	0	0	0	0	nan	nan	nan
AAAACGGA	0	0	0	0	nan	nan	nan
AAAACGTT	0	0	0	0	nan	nan	nan
AAAACGTG	0	0	0	0	nan	nan	nan
AAAACGTC	0	0	0	0	nan	nan	nan
AAAACGTA	0	0	0	0	nan	nan	nan
AAAACTAT	0	1.2585	0	1.28571	0	nan	nan
AAAACTCA	0	0.493968	0	0.5	0	nan	nan
AAAACTCG	0	0	0	0	nan	nan	nan
AAAACTCT	0	0	0	0	nan	nan	nan
AAAACTGA	0	0.395641	0	0.4	0	nan	nan
AAAACTGC	0	0	0	0	nan	nan	nan
AAAACTGG	0	0.297081	0	0.3	0	nan	nan
AAAACTTA	0	0	0	0	nan	nan	nan
AAAACTTC	0	0.787559	0	0.8	0	nan	nan
AAAACTTT	0	0.395641	0	0.4	0	nan	nan
AAAAGACA	0	0.439371	0	0.444444	0	nan	nan
AAAAGACG	0	0.657331	0	0.666667	0	nan	nan
AAAAGAGC	0	0.165305	0	0.166667	0	nan	nan
AAAAGAGG	0	0.0827341	0	0.0833333	0	nan	nan
AAAAGAGT	0	0.165305	0	0.166667	0	nan	nan
AAAAGATT	0	0	0	0	nan	nan	nan
AAAAGATG	0	0	0	0	nan	nan	nan
AAAAGATC	0	0	0	0	nan	nan	nan
AAAAGATA	0	0	0	0	nan	nan	nan
AAAAGCAA	0	0.867789	0	0.882353	0	nan	nan
AAAAGCAC	0	0.349289	0	0.352941	0	nan	nan
AAAAGCCG	0	0.657331	0	0.666667	0	nan	nan
AAAAGCGC	0	0.982132	0	1	0	nan	nan
AAAAGCTA	0	0.329961	0	0.333333	0	nan	nan
AAAAGCTC	0	0	0	0	nan	nan	nan
AAAAGCTG	0	0.329961	0	0.333333	0	nan	nan
AAAAGGAC	0	0.297081	0	0.3	0	nan	nan
AAAAGGAG	0	0.592063	0	0.6	0	nan	nan
AAAAGGAT	0	0.884961	0	0.9	0	nan	nan
AAAAGGCC	0	0.329961	0	0.333333	0	nan	nan
AAAAGGGC	0	0.828598	0	0.842105	0	nan	nan
AAAAGGGG	0	1.23675	0	1.26316	0	nan	nan
AAAAGGTC	0	0	0	0	nan	nan	nan
AAAAGGTG	0	0.493968	0	0.5	0	nan	nan
AAAAGGTT	0	0.12404	0	0.125	0	nan	nan
AAAAGTAA	0	0.395641	0	0.4	0	nan	nan
AAAAGTAC	0	0.198288	0	0.2	0	nan	nan
AAAAGTAG	0	0.198288	0	0.2	0	nan	nan
AAAAGTCC	0	0	0	0	nan	nan	nan
AAAAGTCG	0	0	0	0	nan	nan	nan
AAAAGTCT	0	0.787559	0	0.8	0	nan	nan
AAAAGTGC	0	0.616551	0	0.625	0	nan	nan
AAAAGTGG	0	0.616551	0	0.625	0	nan	nan
AAAATAAC	0	0	0	0	nan	nan	nan
AAAATAAG	0	0.456178	0	0.461538	0	nan	nan
AAAATACA	0	0.423758	0	0.428571	0	nan	nan
AAAATACG	0	0	0	0	nan	nan	nan
AAAATATG	0	0.843245	0	0.857143	0	nan	nan
AAAATATT	0	1.66958	0	1.71429	0	nan	nan
AAAATCAG	0	1.2585	0	1.28571	0	nan	nan
AAAATCCT	0	0	0	0	nan	nan	nan
AAAATCCG	0	0	0	0	nan	nan	nan
AAAATCCC	0	0	0	0	nan	nan	nan
AAAATCCA	0	0	0	0	nan	nan	nan
AAAATCGA	0	0	0	0	nan	nan	nan
AAAATCGG	0	0	0	0	nan	nan	nan
AAAATCGT	0	0.493968	0	0.5	0	nan	nan
AAAATCTG	0	0.634033	0	0.642857	0	nan	nan
AAAATCTT	0	0.843245	0	0.857143	0	nan	nan
AAAATGAA	0	0	0	0	nan	nan	nan
AAAATGAC	0	0.198288	0	0.2	0	nan	nan
AAAATGAG	0	0.395641	0	0.4	0	nan	nan
AAAATGCG	0	0	0	0	nan	nan	nan
AAAATGGC	0	0.738772	0	0.75	0	nan	nan
AAAATGGG	0	0.371023	0	0.375	0	nan	nan
AAAATTAG	0	0.695676	0	0.705882	0	nan	nan
AAAATTAT	0	1.37984	0	1.41176	0	nan	nan
AAAATTCA	0	0.493968	0	0.5	0	nan	nan
AAAATTCC	0	0.247714	0	0.25	0	nan	nan
AAAATTCG	0	0	0	0	nan	nan	nan
AAAATTGG	0	0.493968	0	0.5	0	nan	nan
AAAATTGT	0	0	0	0	nan	nan	nan
AAAATTTC	0	0.757543	0	0.769231	0	nan	nan
AAACAAAC	0	0.304671	0	0.307692	0	nan	nan
AAACAAAG	0	0.907405	0	0.923077	0	nan	nan
AAACAACG	0	0	0	0	nan	nan	nan
AAACAACT	0	0.982132	0	1	0	nan	nan
AAACAAGA	0	0.165305	0	0.166667	0	nan	nan
AAACAAGC	0	0.493968	0	0.5	0	nan	nan
AAACAAGG	0	0.165305	0	0.166667	0	nan	nan
AAACAATA	0	0.843245	0	0.857143	0	nan	nan
AAACAATG	0	0.423758	0	0.428571	0	nan	nan
AAACACAG	0	0.493968	0	0.5	0	nan	nan
AAACACAT	0	0	0	0	nan	nan	nan
AAACACCC	0	0.395641	0	0.4	0	nan	nan
AAACACCG	0	0.395641	0	0.4	0	nan	nan
AAACACGA	0	0	0	0	nan	nan	nan
AAACACGG	0	0.247714	0	0.25	0	nan	nan
AAACACGT	0	0.493968	0	0.5	0	nan	nan
AAACAGAA	0	0.982132	0	1	0	nan	nan
AAACAGAC	0	0.657331	0	0.666667	0	nan	nan
AAACAGCC	0	0.165305	0	0.166667	0	nan	nan
AAACAGCG	0	0.329961	0	0.333333	0	nan	nan
AAACAGCT	0	0	0	0	nan	nan	nan
AAACAGGG	0	0.493968	0	0.5	0	nan	nan
AAACAGTT	0	0	0	0	nan	nan	nan
AAACAGTG	0	0	0	0	nan	nan	nan
AAACAGTC	0	0	0	0	nan	nan	nan
AAACAGTA	0	0	0	0	nan	nan	nan
AAACATAA	0	0.738772	0	0.75	0	nan	nan
AAACATCC	0	0.787559	0	0.8	0	nan	nan
AAACATCG	0	0	0	0	nan	nan	nan
AAACATGA	0	0.165305	0	0.166667	0	nan	nan
AAACATGC	0	0	0	0	nan	nan	nan
AAACATGT	0	0.165305	0	0.166667	0	nan	nan
AAACATTC	0	0	0	0	nan	nan	nan
AAACATTG	0	0.439371	0	0.444444	0	nan	nan
AAACCAAA	0	0	0	0	nan	nan	nan
AAACCAAC	0	0.493968	0	0.5	0	nan	nan
AAACCACA	0	0.329961	0	0.333333	0	nan	nan
AAACCACG	0	0.329961	0	0.333333	0	nan	nan
AAACCACT	0	0	0	0	nan	nan	nan
AAACCAGG	0	0	0	0	nan	nan	nan
AAACCATT	0	0	0	0	nan	nan	nan
AAACCATG	0	0	0	0	nan	nan	nan
AAACCATC	0	0	0	0	nan	nan	nan
AAACCATA	0	0	0	0	nan	nan	nan
AAACCCAC	0	0.110276	0	0.111111	0	nan	nan
AAACCCAG	0	0.329961	0	0.333333	0	nan	nan
AAACCCAT	0	0.220262	0	0.222222	0	nan	nan
AAACCCCA	0	0.282982	0	0.285714	0	nan	nan
AAACCCCC	0	0.14173	0	0.142857	0	nan	nan
AAACCCCT	0	0.14173	0	0.142857	0	nan	nan
AAACCCGA	0	0	0	0	nan	nan	nan
AAACCCGG	0	0	0	0	nan	nan	nan
AAACCCTA	0	0.297081	0	0.3	0	nan	nan
AAACCCTT	0	0.297081	0	0.3	0	nan	nan
AAACCGAA	0	0	0	0	nan	nan	nan
AAACCGCG	0	0.982132	0	1	0	nan	nan
AAACCGCT	0	0	0	0	nan	nan	nan
AAACCGGT	0	0	0	0	nan	nan	nan
AAACCGGG	0	0	0	0	nan	nan	nan
AAACCGGC	0	0	0	0	nan	nan	nan
AAACCGGA	0	0	0	0	nan	nan	nan
AAACCGTT	0	0	0	0	nan	nan	nan
AAACCGTG	0	0	0	0	nan	nan	nan
AAACCGTC	0	0	0	0	nan	nan	nan
AAACCGTA	0	0	0	0	nan	nan	nan
AAACCTAC	0	0.329961	0	0.333333	0	nan	nan
AAACCTAG	0	0.329961	0	0.333333	0	nan	nan
AAACCTAT	0	0	0	0	nan	nan	nan
AAACCTCA	0	2.11329	0	2.18182	0	nan	nan
AAACCTGC	0	0.423758	0	0.428571	0	nan	nan
AAACCTGG	0	0.14173	0	0.142857	0	nan	nan
AAACCTGT	0	0.14173	0	0.142857	0	nan	nan
AAACCTTA	0	0	0	0	nan	nan	nan
AAACGAAA	0	0.493968	0	0.5	0	nan	nan
AAACGAAC	0	0	0	0	nan	nan	nan
AAACGAAT	0	0	0	0	nan	nan	nan
AAACGACA	0	0	0	0	nan	nan	nan
AAACGACG	0	0	0	0	nan	nan	nan
AAACGACT	0	0	0	0	nan	nan	nan
AAACGAGT	0	0	0	0	nan	nan	nan
AAACGAGG	0	0	0	0	nan	nan	nan
AAACGAGC	0	0	0	0	nan	nan	nan
AAACGAGA	0	0	0	0	nan	nan	nan
AAACGATT	0	0	0	0	nan	nan	nan
AAACGATG	0	0	0	0	nan	nan	nan
AAACGATC	0	0	0	0	nan	nan	nan
AAACGATA	0	0	0	0	nan	nan	nan
AAACGCAA	0	0	0	0	nan	nan	nan
AAACGCAC	0	0.493968	0	0.5	0	nan	nan
AAACGCAG	0	0	0	0	nan	nan	nan
AAACGCCT	0	0	0	0	nan	nan	nan
AAACGCCG	0	0	0	0	nan	nan	nan
AAACGCCC	0	0	0	0	nan	nan	nan
AAACGCCA	0	0	0	0	nan	nan	nan
AAACGCGA	0	0.395641	0	0.4	0	nan	nan
AAACGCTA	0	0	0	0	nan	nan	nan
AAACGCTC	0	0.329961	0	0.333333	0	nan	nan
AAACGGAA	0	0	0	0	nan	nan	nan
AAACGGAC	0	0.198288	0	0.2	0	nan	nan
AAACGGAG	0	0.592063	0	0.6	0	nan	nan
AAACGGCT	0	0	0	0	nan	nan	nan
AAACGGCG	0	0	0	0	nan	nan	nan
AAACGGCC	0	0	0	0	nan	nan	nan
AAACGGCA	0	0	0	0	nan	nan	nan
AAACGGGA	0	0	0	0	nan	nan	nan
AAACGGGC	0	0.493968	0	0.5	0	nan	nan
AAACGGGT	0	0	0	0	nan	nan	nan
AAACGGTA	0	0	0	0	nan	nan	nan
AAACGGTC	0	0.493968	0	0.5	0	nan	nan
AAACGGTG	0	0	0	0	nan	nan	nan
AAACGTAT	0	0	0	0	nan	nan	nan
AAACGTAG	0	0	0	0	nan	nan	nan
AAACGTAC	0	0	0	0	nan	nan	nan
AAACGTAA	0	0	0	0	nan	nan	nan
AAACGTCT	0	0	0	0	nan	nan	nan
AAACGTCG	0	0	0	0	nan	nan	nan
AAACGTCC	0	0	0	0	nan	nan	nan
AAACGTCA	0	0	0	0	nan	nan	nan
AAACGTGA	0	0	0	0	nan	nan	nan
AAACGTGG	0	0	0	0	nan	nan	nan
AAACGTTA	0	0	0	0	nan	nan	nan
AAACGTTG	0	0.247714	0	0.25	0	nan	nan
AAACGTTT	0	0.493968	0	0.5	0	nan	nan
AAACTAAA	0	0.657331	0	0.666667	0	nan	nan
AAACTAAT	0	0	0	0	nan	nan	nan
AAACTACA	0	0.165305	0	0.166667	0	nan	nan
AAACTACC	0	0.165305	0	0.166667	0	nan	nan
AAACTACG	0	0.329961	0	0.333333	0	nan	nan
AAACTAGA	0	0.493968	0	0.5	0	nan	nan
AAACTAGC	0	0.247714	0	0.25	0	nan	nan
AAACTAGT	0	0	0	0	nan	nan	nan
AAACTATA	0	0.371023	0	0.375	0	nan	nan
AAACTATG	0	0	0	0	nan	nan	nan
AAACTCAC	0	0	0	0	nan	nan	nan
AAACTCCC	0	0.423758	0	0.428571	0	nan	nan
AAACTCGT	0	0	0	0	nan	nan	nan
AAACTCGG	0	0	0	0	nan	nan	nan
AAACTCGC	0	0	0	0	nan	nan	nan
AAACTCGA	0	0	0	0	nan	nan	nan
AAACTCTT	0	0	0	0	nan	nan	nan
AAACTCTG	0	0	0	0	nan	nan	nan
AAACTCTC	0	0	0	0	nan	nan	nan
AAACTCTA	0	0	0	0	nan	nan	nan
AAACTGAC	0	1.30438	0	1.33333	0	nan	nan
AAACTGAT	0	0.439371	0	0.444444	0	nan	nan
AAACTGCT	0	0	0	0	nan	nan	nan
AAACTGCG	0	0	0	0	nan	nan	nan
AAACTGCC	0	0	0	0	nan	nan	nan
AAACTGCA	0	0	0	0	nan	nan	nan
AAACTGGC	0	0	0	0	nan	nan	nan
AAACTGGG	0	0.738772	0	0.75	0	nan	nan
AAACTGTC	0	0.329961	0	0.333333	0	nan	nan
AAACTGTG	0	0.329961	0	0.333333	0	nan	nan
AAACTTAT	0	0	0	0	nan	nan	nan
AAACTTAG	0	0	0	0	nan	nan	nan
AAACTTAC	0	0	0	0	nan	nan	nan
AAACTTAA	0	0	0	0	nan	nan	nan
AAACTTCA	0	0.657331	0	0.666667	0	nan	nan
AAACTTCC	0	0	0	0	nan	nan	nan
AAACTTCG	0	0.165305	0	0.166667	0	nan	nan
AAACTTGC	0	0.439371	0	0.444444	0	nan	nan
AAACTTGG	0	0.439371	0	0.444444	0	nan	nan
AAACTTTA	0	0.110276	0	0.111111	0	nan	nan
AAACTTTC	0	0.110276	0	0.111111	0	nan	nan
AAACTTTG	0	0.329961	0	0.333333	0	nan	nan
AAAGAAAT	0	0.703888	0	0.714286	0	nan	nan
AAAGAACC	0	0.493968	0	0.5	0	nan	nan
AAAGAACT	0	0.493968	0	0.5	0	nan	nan
AAAGAATA	0	0.87415	0	0.888889	0	nan	nan
AAAGACAC	0	0.329961	0	0.333333	0	nan	nan
AAAGACAG	0	0.329961	0	0.333333	0	nan	nan
AAAGACAT	0	0.657331	0	0.666667	0	nan	nan
AAAGACCC	0	0.359828	0	0.363636	0	nan	nan
AAAGACCG	0	0.180301	0	0.181818	0	nan	nan
AAAGACGG	0	0	0	0	nan	nan	nan
AAAGACTA	0	0	0	0	nan	nan	nan
AAAGACTC	0	0.787559	0	0.8	0	nan	nan
AAAGAGAT	0	0	0	0	nan	nan	nan
AAAGAGCA	0	0.395641	0	0.4	0	nan	nan
AAAGAGCG	0	0	0	0	nan	nan	nan
AAAGAGGC	0	0.282982	0	0.285714	0	nan	nan
AAAGAGGG	0	0.282982	0	0.285714	0	nan	nan
AAAGAGGT	0	0.282982	0	0.285714	0	nan	nan
AAAGAGTA	0	0.198288	0	0.2	0	nan	nan
AAAGAGTC	0	0.198288	0	0.2	0	nan	nan
AAAGAGTG	0	0.592063	0	0.6	0	nan	nan
AAAGATAA	0	1.17579	0	1.2	0	nan	nan
AAAGATAC	0	0	0	0	nan	nan	nan
AAAGATCA	0	0.220262	0	0.222222	0	nan	nan
AAAGATCT	0	0.439371	0	0.444444	0	nan	nan
AAAGATGC	0	0.282982	0	0.285714	0	nan	nan
AAAGATGG	0	0.282982	0	0.285714	0	nan	nan
AAAGATGT	0	0.56406	0	0.571429	0	nan	nan
AAAGATTC	0	0.371023	0	0.375	0	nan	nan
AAAGATTG	0	0.371023	0	0.375	0	nan	nan
AAAGCAAG	0	1.62411	0	1.66667	0	nan	nan
AAAGCACC	0	0	0	0	nan	nan	nan
AAAGCACG	0	0.493968	0	0.5	0	nan	nan
AAAGCAGA	0	1.05672	0	1.07692	0	nan	nan
AAAGCAGC	0	1.05672	0	1.07692	0	nan	nan
AAAGCATC	0	0	0	0	nan	nan	nan
AAAGCATG	0	0	0	0	nan	nan	nan
AAAGCCAA	0	0.371023	0	0.375	0	nan	nan
AAAGCCGA	0	0	0	0	nan	nan	nan
AAAGCCGT	0	0	0	0	nan	nan	nan
AAAGCCTA	0	0	0	0	nan	nan	nan
AAAGCCTG	0	0.493968	0	0.5	0	nan	nan
AAAGCGAC	0	0.657331	0	0.666667	0	nan	nan
AAAGCGAT	0	0.329961	0	0.333333	0	nan	nan
AAAGCGCA	0	0.165305	0	0.166667	0	nan	nan
AAAGCGCT	0	0.165305	0	0.166667	0	nan	nan
AAAGCGGG	0	0.843245	0	0.857143	0	nan	nan
AAAGCGGT	0	0	0	0	nan	nan	nan
AAAGCGTA	0	0.493968	0	0.5	0	nan	nan
AAAGCGTT	0	0.493968	0	0.5	0	nan	nan
AAAGCTAG	0	0.423758	0	0.428571	0	nan	nan
AAAGCTAT	0	0.423758	0	0.428571	0	nan	nan
AAAGCTCT	0	0	0	0	nan	nan	nan
AAAGCTCG	0	0	0	0	nan	nan	nan
AAAGCTCC	0	0	0	0	nan	nan	nan
AAAGCTCA	0	0	0	0	nan	nan	nan
AAAGCTGG	0	1.2585	0	1.28571	0	nan	nan
AAAGCTTC	0	1.17579	0	1.2	0	nan	nan
AAAGCTTG	0	0.297081	0	0.3	0	nan	nan
AAAGGAAT	0	0.787559	0	0.8	0	nan	nan
AAAGGACA	0	0.247714	0	0.25	0	nan	nan
AAAGGACC	0	0.247714	0	0.25	0	nan	nan
AAAGGACG	0	0.247714	0	0.25	0	nan	nan
AAAGGAGC	0	0.152613	0	0.153846	0	nan	nan
AAAGGAGG	0	0.304671	0	0.307692	0	nan	nan
AAAGGATC	0	0.297081	0	0.3	0	nan	nan
AAAGGATG	0	0.592063	0	0.6	0	nan	nan
AAAGGCCC	0	0.787559	0	0.8	0	nan	nan
AAAGGCCG	0	0	0	0	nan	nan	nan
AAAGGCCT	0	0	0	0	nan	nan	nan
AAAGGCGC	0	0.412045	0	0.416667	0	nan	nan
AAAGGCGG	0	0.247714	0	0.25	0	nan	nan
AAAGGCGT	0	0.0827341	0	0.0833333	0	nan	nan
AAAGGCTA	0	0.165305	0	0.166667	0	nan	nan
AAAGGCTC	0	0.165305	0	0.166667	0	nan	nan
AAAGGCTG	0	0.329961	0	0.333333	0	nan	nan
AAAGGGCC	0	0.87415	0	0.888889	0	nan	nan
AAAGGGGC	0	3.15484	0	3.3	0	nan	nan
AAAGGGTG	0	0	0	0	nan	nan	nan
AAAGGGTT	0	0.423758	0	0.428571	0	nan	nan
AAAGGTAA	0	0	0	0	nan	nan	nan
AAAGGTAT	0	1.30438	0	1.33333	0	nan	nan
AAAGGTCT	0	0	0	0	nan	nan	nan
AAAGGTCG	0	0	0	0	nan	nan	nan
AAAGGTCC	0	0	0	0	nan	nan	nan
AAAGGTCA	0	0	0	0	nan	nan	nan
AAAGGTGC	0	0.493968	0	0.5	0	nan	nan
AAAGGTTC	0	0	0	0	nan	nan	nan
AAAGGTTG	0	0.282982	0	0.285714	0	nan	nan
AAAGGTTT	0	0.14173	0	0.142857	0	nan	nan
AAAGTAAC	0	0.329961	0	0.333333	0	nan	nan
AAAGTAAT	0	0	0	0	nan	nan	nan
AAAGTACA	0	0.165305	0	0.166667	0	nan	nan
AAAGTACG	0	0	0	0	nan	nan	nan
AAAGTACT	0	0.165305	0	0.166667	0	nan	nan
AAAGTAGA	0	0.493968	0	0.5	0	nan	nan
AAAGTAGC	0	0	0	0	nan	nan	nan
AAAGTAGT	0	0	0	0	nan	nan	nan
AAAGTATC	0	0.329961	0	0.333333	0	nan	nan
AAAGTATG	0	0	0	0	nan	nan	nan
AAAGTATT	0	0.165305	0	0.166667	0	nan	nan
AAAGTCAA	0	0.592063	0	0.6	0	nan	nan
AAAGTCAT	0	0	0	0	nan	nan	nan
AAAGTCCT	0	0	0	0	nan	nan	nan
AAAGTCCG	0	0	0	0	nan	nan	nan
AAAGTCCC	0	0	0	0	nan	nan	nan
AAAGTCCA	0	0	0	0	nan	nan	nan
AAAGTCGT	0	0	0	0	nan	nan	nan
AAAGTCGG	0	0	0	0	nan	nan	nan
AAAGTCGC	0	0	0	0	nan	nan	nan
AAAGTCGA	0	0	0	0	nan	nan	nan
AAAGTCTA	0	0	0	0	nan	nan	nan
AAAGTCTT	0	0.657331	0	0.666667	0	nan	nan
AAAGTGAG	0	0.592063	0	0.6	0	nan	nan
AAAGTGCC	0	0.14173	0	0.142857	0	nan	nan
AAAGTGCG	0	0.14173	0	0.142857	0	nan	nan
AAAGTGCT	0	0.282982	0	0.285714	0	nan	nan
AAAGTGGC	0	0.165305	0	0.166667	0	nan	nan
AAAGTGGG	0	0.329961	0	0.333333	0	nan	nan
AAAGTGGT	0	0.329961	0	0.333333	0	nan	nan
AAAGTGTA	0	0	0	0	nan	nan	nan
AAAGTGTC	0	0.371023	0	0.375	0	nan	nan
AAAGTTAC	0	0.395641	0	0.4	0	nan	nan
AAAGTTAG	0	0.787559	0	0.8	0	nan	nan
AAAGTTAT	0	0	0	0	nan	nan	nan
AAAGTTCG	0	0	0	0	nan	nan	nan
AAAGTTGA	0	0.198288	0	0.2	0	nan	nan
AAAGTTGG	0	0.395641	0	0.4	0	nan	nan
AAAGTTGT	0	0	0	0	nan	nan	nan
AAAGTTTA	0	0.270161	0	0.272727	0	nan	nan
AAAGTTTC	0	0.538586	0	0.545455	0	nan	nan
AAATAACT	0	0	0	0	nan	nan	nan
AAATAACG	0	0	0	0	nan	nan	nan
AAATAACC	0	0	0	0	nan	nan	nan
AAATAACA	0	0	0	0	nan	nan	nan
AAATAAGA	0	0.493968	0	0.5	0	nan	nan
AAATAAGC	0	0.12404	0	0.125	0	nan	nan
AAATAAGT	0	0	0	0	nan	nan	nan
AAATAATA	0	0.493968	0	0.5	0	nan	nan
AAATAATC	0	0	0	0	nan	nan	nan
AAATAATT	0	0	0	0	nan	nan	nan
AAATACAA	0	0.371023	0	0.375	0	nan	nan
AAATACAG	0	0.12404	0	0.125	0	nan	nan
AAATACAT	0	0.247714	0	0.25	0	nan	nan
AAATACCA	0	0.165305	0	0.166667	0	nan	nan
AAATACCG	0	0	0	0	nan	nan	nan
AAATACCT	0	0.165305	0	0.166667	0	nan	nan
AAATACGT	0	0	0	0	nan	nan	nan
AAATACGG	0	0	0	0	nan	nan	nan
AAATACGC	0	0	0	0	nan	nan	nan
AAATACGA	0	0	0	0	nan	nan	nan
AAATACTA	0	0.703888	0	0.714286	0	nan	nan
AAATAGAA	0	0	0	0	nan	nan	nan
AAATAGAC	0	0.371023	0	0.375	0	nan	nan
AAATAGAG	0	0.371023	0	0.375	0	nan	nan
AAATAGCA	0	0	0	0	nan	nan	nan
AAATAGCC	0	0.493968	0	0.5	0	nan	nan
AAATAGCG	0	0	0	0	nan	nan	nan
AAATAGGA	0	0.395641	0	0.4	0	nan	nan
AAATAGGC	0	0	0	0	nan	nan	nan
AAATAGTC	0	0.982132	0	1	0	nan	nan
AAATAGTG	0	0.493968	0	0.5	0	nan	nan
AAATATAA	0	1.10327	0	1.125	0	nan	nan
AAATATAG	0	0.371023	0	0.375	0	nan	nan
AAATATAT	0	0.371023	0	0.375	0	nan	nan
AAATATCG	0	0	0	0	nan	nan	nan
AAATATGC	0	0	0	0	nan	nan	nan
AAATATGT	0	0.787559	0	0.8	0	nan	nan
AAATATTA	0	0.907405	0	0.923077	0	nan	nan
AAATATTG	0	0.607134	0	0.615385	0	nan	nan
AAATCAAT	0	0	0	0	nan	nan	nan
AAATCACC	0	0	0	0	nan	nan	nan
AAATCACG	0	0.493968	0	0.5	0	nan	nan
AAATCACT	0	0	0	0	nan	nan	nan
AAATCAGC	0	0	0	0	nan	nan	nan
AAATCAGT	0	0.329961	0	0.333333	0	nan	nan
AAATCATA	0	0	0	0	nan	nan	nan
AAATCATC	0	0	0	0	nan	nan	nan
AAATCCAT	0	0	0	0	nan	nan	nan
AAATCCAG	0	0	0	0	nan	nan	nan
AAATCCAC	0	0	0	0	nan	nan	nan
AAATCCAA	0	0	0	0	nan	nan	nan
AAATCCCC	0	0.247714	0	0.25	0	nan	nan
AAATCCCG	0	0.247714	0	0.25	0	nan	nan
AAATCCCT	0	0.12404	0	0.125	0	nan	nan
AAATCCGT	0	0	0	0	nan	nan	nan
AAATCCGG	0	0	0	0	nan	nan	nan
AAATCCGC	0	0	0	0	nan	nan	nan
AAATCCGA	0	0	0	0	nan	nan	nan
AAATCCTA	0	0.247714	0	0.25	0	nan	nan
AAATCCTT	0	0.738772	0	0.75	0	nan	nan
AAATCGAT	0	0	0	0	nan	nan	nan
AAATCGAG	0	0	0	0	nan	nan	nan
AAATCGAC	0	0	0	0	nan	nan	nan
AAATCGAA	0	0	0	0	nan	nan	nan
AAATCGCA	0	0.329961	0	0.333333	0	nan	nan
AAATCGCG	0	0	0	0	nan	nan	nan
AAATCGCT	0	0.329961	0	0.333333	0	nan	nan
AAATCGGT	0	0	0	0	nan	nan	nan
AAATCGGG	0	0	0	0	nan	nan	nan
AAATCGGC	0	0	0	0	nan	nan	nan
AAATCGGA	0	0	0	0	nan	nan	nan
AAATCGTA	0	0	0	0	nan	nan	nan
AAATCGTC	0	0	0	0	nan	nan	nan
AAATCGTG	0	0	0	0	nan	nan	nan
AAATCTAC	0	0	0	0	nan	nan	nan
AAATCTAT	0	0	0	0	nan	nan	nan
AAATCTCA	0	0.548494	0	0.555556	0	nan	nan
AAATCTGA	0	0.198288	0	0.2	0	nan	nan
AAATCTGC	0	1.36853	0	1.4	0	nan	nan
AAATCTTC	0	0.395641	0	0.4	0	nan	nan
AAATCTTG	0	0	0	0	nan	nan	nan
AAATGAAT	0	0	0	0	nan	nan	nan
AAATGAAG	0	0	0	0	nan	nan	nan
AAATGAAC	0	0	0	0	nan	nan	nan
AAATGAAA	0	0	0	0	nan	nan	nan
AAATGACA	0	0.329961	0	0.333333	0	nan	nan
AAATGACC	0	0	0	0	nan	nan	nan
AAATGACG	0	0	0	0	nan	nan	nan
AAATGAGA	0	0.282982	0	0.285714	0	nan	nan
AAATGAGC	0	0.56406	0	0.571429	0	nan	nan
AAATGATA	0	0.439371	0	0.444444	0	nan	nan
AAATGATC	0	0.220262	0	0.222222	0	nan	nan
AAATGATG	0	0.87415	0	0.888889	0	nan	nan
AAATGCAC	0	0.329961	0	0.333333	0	nan	nan
AAATGCAG	0	0.329961	0	0.333333	0	nan	nan
AAATGCCA	0	0.247714	0	0.25	0	nan	nan
AAATGCCC	0	0	0	0	nan	nan	nan
AAATGCCG	0	0	0	0	nan	nan	nan
AAATGCGT	0	nan	0	nan	nan	nan	nan
AAATGCGG	0	nan	0	nan	nan	nan	nan
AAATGCGC	0	nan	0	nan	nan	nan	nan
AAATGCGA	0	nan	0	nan	nan	nan	nan
AAATGCTG	0	0	0	0	nan	nan	nan
AAATGCTT	0	1.39599	0	1.42857	0	nan	nan
AAATGGAC	0	0	0	0	nan	nan	nan
AAATGGAG	0	1.17579	0	1.2	0	nan	nan
AAATGGCC	0	0	0	0	nan	nan	nan
AAATGGCG	0	0.657331	0	0.666667	0	nan	nan
AAATGGGA	0	0.657331	0	0.666667	0	nan	nan
AAATGGGC	0	0	0	0	nan	nan	nan
AAATGGGT	0	0	0	0	nan	nan	nan
AAATGGTA	0	0	0	0	nan	nan	nan
AAATGGTT	0	0.493968	0	0.5	0	nan	nan
AAATGTAG	0	0.439371	0	0.444444	0	nan	nan
AAATGTCA	0	0	0	0	nan	nan	nan
AAATGTCG	0	0	0	0	nan	nan	nan
AAATGTCT	0	0	0	0	nan	nan	nan
AAATGTGG	0	0	0	0	nan	nan	nan
AAATGTTA	0	0	0	0	nan	nan	nan
AAATGTTC	0	1.08983	0	1.11111	0	nan	nan
AAATTAAC	0	0.57573	0	0.583333	0	nan	nan
AAATTACC	0	0	0	0	nan	nan	nan
AAATTACG	0	0	0	0	nan	nan	nan
AAATTAGG	0	0.982132	0	1	0	nan	nan
AAATTAGT	0	0	0	0	nan	nan	nan
AAATTATC	0	0.87415	0	0.888889	0	nan	nan
AAATTCAG	0	0.843245	0	0.857143	0	nan	nan
AAATTCAT	0	0.282982	0	0.285714	0	nan	nan
AAATTCCA	0	0.456178	0	0.461538	0	nan	nan
AAATTCCG	0	0.0763757	0	0.0769231	0	nan	nan
AAATTCCT	0	0.304671	0	0.307692	0	nan	nan
AAATTCGT	0	nan	0	nan	nan	nan	nan
AAATTCGG	0	nan	0	nan	nan	nan	nan
AAATTCGC	0	nan	0	nan	nan	nan	nan
AAATTCGA	0	nan	0	nan	nan	nan	nan
AAATTCTA	0	0	0	0	nan	nan	nan
AAATTGAC	0	0	0	0	nan	nan	nan
AAATTGAG	0	0	0	0	nan	nan	nan
AAATTGAT	0	0	0	0	nan	nan	nan
AAATTGCC	0	0.247714	0	0.25	0	nan	nan
AAATTGCG	0	0.247714	0	0.25	0	nan	nan
AAATTGCT	0	0.247714	0	0.25	0	nan	nan
AAATTGGA	0	0.198288	0	0.2	0	nan	nan
AAATTGGC	0	0.198288	0	0.2	0	nan	nan
AAATTGGG	0	0.395641	0	0.4	0	nan	nan
AAATTGTT	0	0	0	0	nan	nan	nan
AAATTGTG	0	0	0	0	nan	nan	nan
AAATTGTC	0	0	0	0	nan	nan	nan
AAATTGTA	0	0	0	0	nan	nan	nan
AAATTTAA	0	0.198288	0	0.2	0	nan	nan
AAATTTAG	0	0.0992613	0	0.1	0	nan	nan
AAATTTAT	0	0.297081	0	0.3	0	nan	nan
AAATTTCC	0	0.657331	0	0.666667	0	nan	nan
AAATTTCG	0	0	0	0	nan	nan	nan
AAATTTGG	0	0.682407	0	0.692308	0	nan	nan
AAATTTTG	0	0.407221	0	0.411765	0	nan	nan
AACAAAAC	0	1.2585	0	1.28571	0	nan	nan
AACAAACC	0	0	0	0	nan	nan	nan
AACAAACG	0	0	0	0	nan	nan	nan
AACAAACT	0	0.395641	0	0.4	0	nan	nan
AACAAAGC	0	0.592063	0	0.6	0	nan	nan
AACAAAGT	0	0	0	0	nan	nan	nan
AACAAATA	0	0.592063	0	0.6	0	nan	nan
AACAAATT	0	0	0	0	nan	nan	nan
AACAACAA	0	0.329961	0	0.333333	0	nan	nan
AACAACAG	0	0.329961	0	0.333333	0	nan	nan
AACAACAT	0	0	0	0	nan	nan	nan
AACAACCA	0	0.247714	0	0.25	0	nan	nan
AACAACCG	0	0	0	0	nan	nan	nan
AACAACCT	0	0.247714	0	0.25	0	nan	nan
AACAACGT	0	0	0	0	nan	nan	nan
AACAACGG	0	0	0	0	nan	nan	nan
AACAACGC	0	0	0	0	nan	nan	nan
AACAACGA	0	0	0	0	nan	nan	nan
AACAACTA	0	0	0	0	nan	nan	nan
AACAACTC	0	0.657331	0	0.666667	0	nan	nan
AACAACTG	0	0	0	0	nan	nan	nan
AACAAGAA	0	0	0	0	nan	nan	nan
AACAAGAC	0	0	0	0	nan	nan	nan
AACAAGAG	0	0	0	0	nan	nan	nan
AACAAGCA	0	0	0	0	nan	nan	nan
AACAAGCT	0	0.592063	0	0.6	0	nan	nan
AACAAGGA	0	0.395641	0	0.4	0	nan	nan
AACAAGGG	0	0.395641	0	0.4	0	nan	nan
AACAAGGT	0	0	0	0	nan	nan	nan
AACAAGTC	0	0	0	0	nan	nan	nan
AACAAGTG	0	0.329961	0	0.333333	0	nan	nan
AACAAGTT	0	0.329961	0	0.333333	0	nan	nan
AACAATAA	0	0.843245	0	0.857143	0	nan	nan
AACAATAT	0	0.282982	0	0.285714	0	nan	nan
AACAATCA	0	0.395641	0	0.4	0	nan	nan
AACAATCG	0	0.395641	0	0.4	0	nan	nan
AACAATGA	0	0.616551	0	0.625	0	nan	nan
AACAATGC	0	0.12404	0	0.125	0	nan	nan
AACAATGT	0	0.12404	0	0.125	0	nan	nan
AACAATTA	0	0.56406	0	0.571429	0	nan	nan
AACAATTG	0	0.282982	0	0.285714	0	nan	nan
AACACAAA	0	0.843245	0	0.857143	0	nan	nan
AACACAAC	0	0.282982	0	0.285714	0	nan	nan
AACACACC	0	0.395641	0	0.4	0	nan	nan
AACACACG	0	0.198288	0	0.2	0	nan	nan
AACACACT	0	0.198288	0	0.2	0	nan	nan
AACACAGA	0	0.270161	0	0.272727	0	nan	nan
AACACAGG	0	0.270161	0	0.272727	0	nan	nan
AACACAGT	0	0.0902473	0	0.0909091	0	nan	nan
AACACATT	0	0	0	0	nan	nan	nan
AACACATG	0	0	0	0	nan	nan	nan
AACACATC	0	0	0	0	nan	nan	nan
AACACATA	0	0	0	0	nan	nan	nan
AACACCAA	0	0.493968	0	0.5	0	nan	nan
AACACCAT	0	0	0	0	nan	nan	nan
AACACCCA	0	0	0	0	nan	nan	nan
AACACCCC	0	0.247714	0	0.25	0	nan	nan
AACACCCT	0	0.493968	0	0.5	0	nan	nan
AACACCGA	0	0.198288	0	0.2	0	nan	nan
AACACCGC	0	0.592063	0	0.6	0	nan	nan
AACACCGG	0	0	0	0	nan	nan	nan
AACACCTA	0	0	0	0	nan	nan	nan
AACACCTC	0	0.493968	0	0.5	0	nan	nan
AACACCTG	0	0.247714	0	0.25	0	nan	nan
AACACGAT	0	nan	0	nan	nan	nan	nan
AACACGAG	0	nan	0	nan	nan	nan	nan
AACACGAC	0	nan	0	nan	nan	nan	nan
AACACGAA	0	nan	0	nan	nan	nan	nan
AACACGCA	0	0	0	0	nan	nan	nan
AACACGCC	0	0	0	0	nan	nan	nan
AACACGCT	0	0.247714	0	0.25	0	nan	nan
AACACGGA	0	0.282982	0	0.285714	0	nan	nan
AACACGGC	0	0.56406	0	0.571429	0	nan	nan
AACACGGT	0	0	0	0	nan	nan	nan
AACACGTA	0	0	0	0	nan	nan	nan
AACACGTT	0	0	0	0	nan	nan	nan
AACACTAA	0	0.787559	0	0.8	0	nan	nan
AACACTAT	0	0.395641	0	0.4	0	nan	nan
AACACTGG	0	0.423758	0	0.428571	0	nan	nan
AACACTGT	0	0.423758	0	0.428571	0	nan	nan
AACACTTA	0	0	0	0	nan	nan	nan
AACACTTG	0	0	0	0	nan	nan	nan
AACAGAAT	0	0.423758	0	0.428571	0	nan	nan
AACAGACA	0	0	0	0	nan	nan	nan
AACAGACT	0	0.56406	0	0.571429	0	nan	nan
AACAGAGC	0	1.62411	0	1.66667	0	nan	nan
AACAGATA	0	1.08983	0	1.11111	0	nan	nan
AACAGCAA	0	0.884961	0	0.9	0	nan	nan
AACAGCAG	0	0.297081	0	0.3	0	nan	nan
AACAGCCA	0	0	0	0	nan	nan	nan
AACAGCCC	0	0.247714	0	0.25	0	nan	nan
AACAGCCG	0	0	0	0	nan	nan	nan
AACAGCGC	0	0.493968	0	0.5	0	nan	nan
AACAGCGT	0	0	0	0	nan	nan	nan
AACAGCTT	0	0	0	0	nan	nan	nan
AACAGCTG	0	0	0	0	nan	nan	nan
AACAGCTC	0	0	0	0	nan	nan	nan
AACAGCTA	0	0	0	0	nan	nan	nan
AACAGGAA	0	0.982132	0	1	0	nan	nan
AACAGGAC	0	0	0	0	nan	nan	nan
AACAGGCC	0	0.423758	0	0.428571	0	nan	nan
AACAGGCT	0	0.843245	0	0.857143	0	nan	nan
AACAGGGC	0	0.297081	0	0.3	0	nan	nan
AACAGGGG	0	0.198288	0	0.2	0	nan	nan
AACAGGGT	0	0.297081	0	0.3	0	nan	nan
AACAGGTC	0	0.493968	0	0.5	0	nan	nan
AACAGGTT	0	0.247714	0	0.25	0	nan	nan
AACAGTAA	0	0.493968	0	0.5	0	nan	nan
AACAGTAC	0	0.493968	0	0.5	0	nan	nan
AACAGTCC	0	0.198288	0	0.2	0	nan	nan
AACAGTCG	0	0.198288	0	0.2	0	nan	nan
AACAGTCT	0	0.198288	0	0.2	0	nan	nan
AACAGTGT	0	0	0	0	nan	nan	nan
AACAGTGG	0	0	0	0	nan	nan	nan
AACAGTGC	0	0	0	0	nan	nan	nan
AACAGTGA	0	0	0	0	nan	nan	nan
AACAGTTA	0	0	0	0	nan	nan	nan
AACAGTTC	0	0.982132	0	1	0	nan	nan
AACATAAA	0	0.371023	0	0.375	0	nan	nan
AACATAAC	0	0.12404	0	0.125	0	nan	nan
AACATAAT	0	0.247714	0	0.25	0	nan	nan
AACATACC	0	0	0	0	nan	nan	nan
AACATACG	0	0	0	0	nan	nan	nan
AACATACT	0	0	0	0	nan	nan	nan
AACATAGA	0	0.247714	0	0.25	0	nan	nan
AACATAGG	0	0	0	0	nan	nan	nan
AACATAGT	0	0.247714	0	0.25	0	nan	nan
AACATATA	0	0	0	0	nan	nan	nan
AACATATC	0	0	0	0	nan	nan	nan
AACATATT	0	0.657331	0	0.666667	0	nan	nan
AACATCAA	0	0	0	0	nan	nan	nan
AACATCAG	0	0	0	0	nan	nan	nan
AACATCCG	0	0	0	0	nan	nan	nan
AACATCCT	0	0.843245	0	0.857143	0	nan	nan
AACATCGT	0	0	0	0	nan	nan	nan
AACATCGG	0	0	0	0	nan	nan	nan
AACATCGC	0	0	0	0	nan	nan	nan
AACATCGA	0	0	0	0	nan	nan	nan
AACATCTA	0	0.198288	0	0.2	0	nan	nan
AACATCTC	0	0	0	0	nan	nan	nan
AACATCTT	0	0.395641	0	0.4	0	nan	nan
AACATGAA	0	0	0	0	nan	nan	nan
AACATGAC	0	0.329961	0	0.333333	0	nan	nan
AACATGAG	0	0.329961	0	0.333333	0	nan	nan
AACATGCT	0	0	0	0	nan	nan	nan
AACATGCG	0	0	0	0	nan	nan	nan
AACATGCC	0	0	0	0	nan	nan	nan
AACATGCA	0	0	0	0	nan	nan	nan
AACATGGG	0	0	0	0	nan	nan	nan
AACATGTA	0	0.247714	0	0.25	0	nan	nan
AACATGTC	0	0	0	0	nan	nan	nan
AACATGTG	0	0.247714	0	0.25	0	nan	nan
AACATTAC	0	0.247714	0	0.25	0	nan	nan
AACATTAG	0	0.247714	0	0.25	0	nan	nan
AACATTAT	0	0.247714	0	0.25	0	nan	nan
AACATTCT	0	0	0	0	nan	nan	nan
AACATTCG	0	0	0	0	nan	nan	nan
AACATTCC	0	0	0	0	nan	nan	nan
AACATTCA	0	0	0	0	nan	nan	nan
AACATTGA	0	0.14173	0	0.142857	0	nan	nan
AACATTGC	0	0.423758	0	0.428571	0	nan	nan
AACATTGG	0	0	0	0	nan	nan	nan
AACCAAAT	0	0	0	0	nan	nan	nan
AACCAAAG	0	0	0	0	nan	nan	nan
AACCAAAC	0	0	0	0	nan	nan	nan
AACCAAAA	0	0	0	0	nan	nan	nan
AACCAACA	0	0.395641	0	0.4	0	nan	nan
AACCAACC	0	0	0	0	nan	nan	nan
AACCAACG	0	0	0	0	nan	nan	nan
AACCAAGC	0	0.282982	0	0.285714	0	nan	nan
AACCAAGG	0	0.14173	0	0.142857	0	nan	nan
AACCAAGT	0	0.14173	0	0.142857	0	nan	nan
AACCAATA	0	0.439371	0	0.444444	0	nan	nan
AACCAATG	0	0.220262	0	0.222222	0	nan	nan
AACCAATT	0	0.220262	0	0.222222	0	nan	nan
AACCACAA	0	0	0	0	nan	nan	nan
AACCACAC	0	0.493968	0	0.5	0	nan	nan
AACCACCG	0	0	0	0	nan	nan	nan
AACCACCT	0	0.439371	0	0.444444	0	nan	nan
AACCACGA	0	0	0	0	nan	nan	nan
AACCACGC	0	0	0	0	nan	nan	nan
AACCACTT	0	0	0	0	nan	nan	nan
AACCACTG	0	0	0	0	nan	nan	nan
AACCACTC	0	0	0	0	nan	nan	nan
AACCACTA	0	0	0	0	nan	nan	nan
AACCAGAC	0	0.657331	0	0.666667	0	nan	nan
AACCAGAG	0	0.329961	0	0.333333	0	nan	nan
AACCAGAT	0	0	0	0	nan	nan	nan
AACCAGCA	0	0.180301	0	0.181818	0	nan	nan
AACCAGCG	0	0.538586	0	0.545455	0	nan	nan
AACCAGGT	0	0	0	0	nan	nan	nan
AACCAGGG	0	0	0	0	nan	nan	nan
AACCAGGC	0	0	0	0	nan	nan	nan
AACCAGGA	0	0	0	0	nan	nan	nan
AACCAGTA	0	0.657331	0	0.666667	0	nan	nan
AACCAGTG	0	0.329961	0	0.333333	0	nan	nan
AACCATAC	0	0	0	0	nan	nan	nan
AACCATAT	0	0	0	0	nan	nan	nan
AACCATCA	0	0	0	0	nan	nan	nan
AACCATCG	0	0.247714	0	0.25	0	nan	nan
AACCATCT	0	0.247714	0	0.25	0	nan	nan
AACCATGT	0	0	0	0	nan	nan	nan
AACCATGG	0	0	0	0	nan	nan	nan
AACCATGC	0	0	0	0	nan	nan	nan
AACCATGA	0	0	0	0	nan	nan	nan
AACCATTA	0	0	0	0	nan	nan	nan
AACCATTC	0	0	0	0	nan	nan	nan
AACCATTT	0	0.395641	0	0.4	0	nan	nan
AACCCAAA	0	0	0	0	nan	nan	nan
AACCCAAG	0	0.592063	0	0.6	0	nan	nan
AACCCAAT	0	0.592063	0	0.6	0	nan	nan
AACCCACC	0	0.371023	0	0.375	0	nan	nan
AACCCACG	0	0.493968	0	0.5	0	nan	nan
AACCCACT	0	0	0	0	nan	nan	nan
AACCCAGA	0	0	0	0	nan	nan	nan
AACCCAGT	0	0	0	0	nan	nan	nan
AACCCATG	0	0.493968	0	0.5	0	nan	nan
AACCCATT	0	0	0	0	nan	nan	nan
AACCCCAC	0	0.716577	0	0.727273	0	nan	nan
AACCCCAT	0	0.359828	0	0.363636	0	nan	nan
AACCCCCA	0	0.380493	0	0.384615	0	nan	nan
AACCCCCC	0	0.0763757	0	0.0769231	0	nan	nan
AACCCCCT	0	0.304671	0	0.307692	0	nan	nan
AACCCCGT	0	0.843245	0	0.857143	0	nan	nan
AACCCCTA	0	0	0	0	nan	nan	nan
AACCCCTG	0	0	0	0	nan	nan	nan
AACCCCTT	0	0.493968	0	0.5	0	nan	nan
AACCCGAT	0	0	0	0	nan	nan	nan
AACCCGAG	0	0	0	0	nan	nan	nan
AACCCGAC	0	0	0	0	nan	nan	nan
AACCCGAA	0	0	0	0	nan	nan	nan
AACCCGCA	0	0.395641	0	0.4	0	nan	nan
AACCCGCC	0	0.787559	0	0.8	0	nan	nan
AACCCGGT	0	0	0	0	nan	nan	nan
AACCCGGG	0	0	0	0	nan	nan	nan
AACCCGGC	0	0	0	0	nan	nan	nan
AACCCGGA	0	0	0	0	nan	nan	nan
AACCCGTC	0	0	0	0	nan	nan	nan
AACCCGTT	0	0	0	0	nan	nan	nan
AACCCTAA	0	0.247714	0	0.25	0	nan	nan
AACCCTAC	0	0.247714	0	0.25	0	nan	nan
AACCCTAG	0	0.247714	0	0.25	0	nan	nan
AACCCTCG	0	0.87415	0	0.888889	0	nan	nan
AACCCTGG	0	0.87415	0	0.888889	0	nan	nan
AACCCTTA	0	0	0	0	nan	nan	nan
AACCCTTC	0	0.820052	0	0.833333	0	nan	nan
AACCCTTT	0	0	0	0	nan	nan	nan
AACCGAAT	0	0	0	0	nan	nan	nan
AACCGAAG	0	0	0	0	nan	nan	nan
AACCGAAC	0	0	0	0	nan	nan	nan
AACCGAAA	0	0	0	0	nan	nan	nan
AACCGACA	0	0.56406	0	0.571429	0	nan	nan
AACCGACC	0	0.282982	0	0.285714	0	nan	nan
AACCGAGA	0	0	0	0	nan	nan	nan
AACCGAGG	0	0.493968	0	0.5	0	nan	nan
AACCGAGT	0	0.247714	0	0.25	0	nan	nan
AACCGATC	0	0	0	0	nan	nan	nan
AACCGATG	0	0	0	0	nan	nan	nan
AACCGATT	0	0	0	0	nan	nan	nan
AACCGCAA	0	0.247714	0	0.25	0	nan	nan
AACCGCAG	0	0	0	0	nan	nan	nan
AACCGCAT	0	0	0	0	nan	nan	nan
AACCGCCA	0	0.0902473	0	0.0909091	0	nan	nan
AACCGCCG	0	0.180301	0	0.181818	0	nan	nan
AACCGCCT	0	0.359828	0	0.363636	0	nan	nan
AACCGCGA	0	0.220262	0	0.222222	0	nan	nan
AACCGCGC	0	0.220262	0	0.222222	0	nan	nan
AACCGCTT	0	0	0	0	nan	nan	nan
AACCGCTG	0	0	0	0	nan	nan	nan
AACCGCTC	0	0	0	0	nan	nan	nan
AACCGCTA	0	0	0	0	nan	nan	nan
AACCGGAA	0	0.657331	0	0.666667	0	nan	nan
AACCGGAC	0	0	0	0	nan	nan	nan
AACCGGAT	0	0	0	0	nan	nan	nan
AACCGGCT	0	0	0	0	nan	nan	nan
AACCGGCG	0	0	0	0	nan	nan	nan
AACCGGCC	0	0	0	0	nan	nan	nan
AACCGGCA	0	0	0	0	nan	nan	nan
AACCGGGA	0	0.165305	0	0.166667	0	nan	nan
AACCGGGC	0	0.329961	0	0.333333	0	nan	nan
AACCGGGT	0	0.165305	0	0.166667	0	nan	nan
AACCGGTT	0	0	0	0	nan	nan	nan
AACCGGTG	0	0	0	0	nan	nan	nan
AACCGGTC	0	0	0	0	nan	nan	nan
AACCGGTA	0	0	0	0	nan	nan	nan
AACCGTAT	0	0	0	0	nan	nan	nan
AACCGTAG	0	0	0	0	nan	nan	nan
AACCGTAC	0	0	0	0	nan	nan	nan
AACCGTAA	0	0	0	0	nan	nan	nan
AACCGTCA	0	0.247714	0	0.25	0	nan	nan
AACCGTCC	0	0.247714	0	0.25	0	nan	nan
AACCGTCT	0	0.247714	0	0.25	0	nan	nan
AACCGTGT	0	0	0	0	nan	nan	nan
AACCGTGG	0	0	0	0	nan	nan	nan
AACCGTGC	0	0	0	0	nan	nan	nan
AACCGTGA	0	0	0	0	nan	nan	nan
AACCGTTT	0	0	0	0	nan	nan	nan
AACCGTTG	0	0	0	0	nan	nan	nan
AACCGTTC	0	0	0	0	nan	nan	nan
AACCGTTA	0	0	0	0	nan	nan	nan
AACCTAAC	0	0.493968	0	0.5	0	nan	nan
AACCTAAG	0	0	0	0	nan	nan	nan
AACCTAAT	0	0	0	0	nan	nan	nan
AACCTACC	0	0.493968	0	0.5	0	nan	nan
AACCTACG	0	0	0	0	nan	nan	nan
AACCTACT	0	0	0	0	nan	nan	nan
AACCTAGA	0	0.329961	0	0.333333	0	nan	nan
AACCTAGG	0	0.165305	0	0.166667	0	nan	nan
AACCTAGT	0	0	0	0	nan	nan	nan
AACCTATT	0	0	0	0	nan	nan	nan
AACCTATG	0	0	0	0	nan	nan	nan
AACCTATC	0	0	0	0	nan	nan	nan
AACCTATA	0	0	0	0	nan	nan	nan
AACCTCAT	0	0.493968	0	0.5	0	nan	nan
AACCTCCA	0	0.607134	0	0.615385	0	nan	nan
AACCTCCG	0	0.456178	0	0.461538	0	nan	nan
AACCTCGA	0	0.395641	0	0.4	0	nan	nan
AACCTCGC	0	0.787559	0	0.8	0	nan	nan
AACCTCGG	0	0	0	0	nan	nan	nan
AACCTCTA	0	0.805285	0	0.818182	0	nan	nan
AACCTGAA	0	0.395641	0	0.4	0	nan	nan
AACCTGAG	0	0.395641	0	0.4	0	nan	nan
AACCTGCA	0	0.738772	0	0.75	0	nan	nan
AACCTGCG	0	0	0	0	nan	nan	nan
AACCTGGA	0	0.0992613	0	0.1	0	nan	nan
AACCTGGC	0	0.198288	0	0.2	0	nan	nan
AACCTGGG	0	0.198288	0	0.2	0	nan	nan
AACCTGTA	0	0	0	0	nan	nan	nan
AACCTGTC	0	0.247714	0	0.25	0	nan	nan
AACCTGTG	0	0.247714	0	0.25	0	nan	nan
AACCTTAT	0	0	0	0	nan	nan	nan
AACCTTAG	0	0	0	0	nan	nan	nan
AACCTTAC	0	0	0	0	nan	nan	nan
AACCTTAA	0	0	0	0	nan	nan	nan
AACCTTCA	0	0	0	0	nan	nan	nan
AACCTTCG	0	0	0	0	nan	nan	nan
AACCTTGG	0	0.738772	0	0.75	0	nan	nan
AACCTTGT	0	0.371023	0	0.375	0	nan	nan
AACCTTTA	0	0.893804	0	0.909091	0	nan	nan
AACGAAAC	0	0	0	0	nan	nan	nan
AACGAAAG	0	0	0	0	nan	nan	nan
AACGAAAT	0	0	0	0	nan	nan	nan
AACGAACT	0	0	0	0	nan	nan	nan
AACGAACG	0	0	0	0	nan	nan	nan
AACGAACC	0	0	0	0	nan	nan	nan
AACGAACA	0	0	0	0	nan	nan	nan
AACGAAGA	0	0.198288	0	0.2	0	nan	nan
AACGAAGG	0	0.198288	0	0.2	0	nan	nan
AACGAAGT	0	0.198288	0	0.2	0	nan	nan
AACGAATT	0	nan	0	nan	nan	nan	nan
AACGAATG	0	nan	0	nan	nan	nan	nan
AACGAATC	0	nan	0	nan	nan	nan	nan
AACGAATA	0	nan	0	nan	nan	nan	nan
AACGACAT	0	0	0	0	nan	nan	nan
AACGACAG	0	0	0	0	nan	nan	nan
AACGACAC	0	0	0	0	nan	nan	nan
AACGACAA	0	0	0	0	nan	nan	nan
AACGACCA	0	0	0	0	nan	nan	nan
AACGACCG	0	0	0	0	nan	nan	nan
AACGACCT	0	0.198288	0	0.2	0	nan	nan
AACGACGT	0	0	0	0	nan	nan	nan
AACGACGG	0	0	0	0	nan	nan	nan
AACGACGC	0	0	0	0	nan	nan	nan
AACGACGA	0	0	0	0	nan	nan	nan
AACGACTT	0	0	0	0	nan	nan	nan
AACGACTG	0	0	0	0	nan	nan	nan
AACGACTC	0	0	0	0	nan	nan	nan
AACGACTA	0	0	0	0	nan	nan	nan
AACGAGAT	0	0	0	0	nan	nan	nan
AACGAGAG	0	0	0	0	nan	nan	nan
AACGAGAC	0	0	0	0	nan	nan	nan
AACGAGAA	0	0	0	0	nan	nan	nan
AACGAGCT	0	0	0	0	nan	nan	nan
AACGAGCG	0	0	0	0	nan	nan	nan
AACGAGCC	0	0	0	0	nan	nan	nan
AACGAGCA	0	0	0	0	nan	nan	nan
AACGAGGT	0	0	0	0	nan	nan	nan
AACGAGGG	0	0	0	0	nan	nan	nan
AACGAGGC	0	0	0	0	nan	nan	nan
AACGAGGA	0	0	0	0	nan	nan	nan
AACGAGTA	0	0	0	0	nan	nan	nan
AACGAGTC	0	0.493968	0	0.5	0	nan	nan
AACGAGTT	0	0	0	0	nan	nan	nan
AACGATAT	0	nan	0	nan	nan	nan	nan
AACGATAG	0	nan	0	nan	nan	nan	nan
AACGATAC	0	nan	0	nan	nan	nan	nan
AACGATAA	0	nan	0	nan	nan	nan	nan
AACGATCT	0	0	0	0	nan	nan	nan
AACGATCG	0	0	0	0	nan	nan	nan
AACGATCC	0	0	0	0	nan	nan	nan
AACGATCA	0	0	0	0	nan	nan	nan
AACGATGT	0	0	0	0	nan	nan	nan
AACGATGG	0	0	0	0	nan	nan	nan
AACGATGC	0	0	0	0	nan	nan	nan
AACGATGA	0	0	0	0	nan	nan	nan
AACGATTA	0	0.198288	0	0.2	0	nan	nan
AACGATTC	0	0.198288	0	0.2	0	nan	nan
AACGATTG	0	0.198288	0	0.2	0	nan	nan
AACGCAAT	0	0	0	0	nan	nan	nan
AACGCAAG	0	0	0	0	nan	nan	nan
AACGCAAC	0	0	0	0	nan	nan	nan
AACGCAAA	0	0	0	0	nan	nan	nan
AACGCACA	0	0	0	0	nan	nan	nan
AACGCACG	0	0.329961	0	0.333333	0	nan	nan
AACGCACT	0	0	0	0	nan	nan	nan
AACGCAGT	0	0	0	0	nan	nan	nan
AACGCAGG	0	0	0	0	nan	nan	nan
AACGCAGC	0	0	0	0	nan	nan	nan
AACGCAGA	0	0	0	0	nan	nan	nan
AACGCATA	0	0	0	0	nan	nan	nan
AACGCATC	0	0	0	0	nan	nan	nan
AACGCATG	0	0	0	0	nan	nan	nan
AACGCCAT	0	0	0	0	nan	nan	nan
AACGCCAG	0	0	0	0	nan	nan	nan
AACGCCAC	0	0	0	0	nan	nan	nan
AACGCCAA	0	0	0	0	nan	nan	nan
AACGCCCA	0	0.165305	0	0.166667	0	nan	nan
AACGCCCG	0	0.493968	0	0.5	0	nan	nan
AACGCCCT	0	0.165305	0	0.166667	0	nan	nan
AACGCCGT	0	0	0	0	nan	nan	nan
AACGCCGG	0	0	0	0	nan	nan	nan
AACGCCGC	0	0	0	0	nan	nan	nan
AACGCCGA	0	0	0	0	nan	nan	nan
AACGCCTC	0	0	0	0	nan	nan	nan
AACGCGAA	0	0	0	0	nan	nan	nan
AACGCGAC	0	0.247714	0	0.25	0	nan	nan
AACGCGAT	0	0.247714	0	0.25	0	nan	nan
AACGCGCA	0	0.247714	0	0.25	0	nan	nan
AACGCGCG	0	0.493968	0	0.5	0	nan	nan
AACGCGCT	0	0.247714	0	0.25	0	nan	nan
AACGCGGC	0	1.30438	0	1.33333	0	nan	nan
AACGCGGT	0	0	0	0	nan	nan	nan
AACGCGTT	0	0	0	0	nan	nan	nan
AACGCTAT	0	0	0	0	nan	nan	nan
AACGCTAG	0	0	0	0	nan	nan	nan
AACGCTAC	0	0	0	0	nan	nan	nan
AACGCTAA	0	0	0	0	nan	nan	nan
AACGCTCA	0	0	0	0	nan	nan	nan
AACGCTCG	0	0.329961	0	0.333333	0	nan	nan
AACGCTCT	0	0	0	0	nan	nan	nan
AACGCTGA	0	0	0	0	nan	nan	nan
AACGCTGC	0	0	0	0	nan	nan	nan
AACGCTTA	0	0	0	0	nan	nan	nan
AACGCTTC	0	0.738772	0	0.75	0	nan	nan
AACGGAAT	0	0	0	0	nan	nan	nan
AACGGAAG	0	0	0	0	nan	nan	nan
AACGGAAC	0	0	0	0	nan	nan	nan
AACGGAAA	0	0	0	0	nan	nan	nan
AACGGACA	0	0.493968	0	0.5	0	nan	nan
AACGGACC	0	0	0	0	nan	nan	nan
AACGGACT	0	0	0	0	nan	nan	nan
AACGGAGC	0	0.592063	0	0.6	0	nan	nan
AACGGAGT	0	0.884961	0	0.9	0	nan	nan
AACGGATA	0	0	0	0	nan	nan	nan
AACGGATC	0	0	0	0	nan	nan	nan
AACGGATG	0	0	0	0	nan	nan	nan
AACGGCAT	0	0	0	0	nan	nan	nan
AACGGCAG	0	0	0	0	nan	nan	nan
AACGGCAC	0	0	0	0	nan	nan	nan
AACGGCAA	0	0	0	0	nan	nan	nan
AACGGCCA	0	0.165305	0	0.166667	0	nan	nan
AACGGCCC	0	0.493968	0	0.5	0	nan	nan
AACGGCCT	0	0.165305	0	0.166667	0	nan	nan
AACGGCGA	0	0.14173	0	0.142857	0	nan	nan
AACGGCGC	0	0.282982	0	0.285714	0	nan	nan
AACGGCGT	0	0	0	0	nan	nan	nan
AACGGCTC	0	0.329961	0	0.333333	0	nan	nan
AACGGCTG	0	0.329961	0	0.333333	0	nan	nan
AACGGCTT	0	0	0	0	nan	nan	nan
AACGGGAT	0	0	0	0	nan	nan	nan
AACGGGAG	0	0	0	0	nan	nan	nan
AACGGGAC	0	0	0	0	nan	nan	nan
AACGGGAA	0	0	0	0	nan	nan	nan
AACGGGCA	0	0.165305	0	0.166667	0	nan	nan
AACGGGCG	0	0	0	0	nan	nan	nan
AACGGGCT	0	0.329961	0	0.333333	0	nan	nan
AACGGGGA	0	0.12404	0	0.125	0	nan	nan
AACGGGGC	0	0.371023	0	0.375	0	nan	nan
AACGGGGT	0	0.12404	0	0.125	0	nan	nan
AACGGGTT	0	0	0	0	nan	nan	nan
AACGGGTG	0	0	0	0	nan	nan	nan
AACGGGTC	0	0	0	0	nan	nan	nan
AACGGGTA	0	0	0	0	nan	nan	nan
AACGGTAT	0	0	0	0	nan	nan	nan
AACGGTAG	0	0	0	0	nan	nan	nan
AACGGTAC	0	0	0	0	nan	nan	nan
AACGGTAA	0	0	0	0	nan	nan	nan
AACGGTCA	0	0	0	0	nan	nan	nan
AACGGTCC	0	0	0	0	nan	nan	nan
AACGGTCG	0	0.493968	0	0.5	0	nan	nan
AACGGTGT	0	0	0	0	nan	nan	nan
AACGGTGG	0	0	0	0	nan	nan	nan
AACGGTGC	0	0	0	0	nan	nan	nan
AACGGTGA	0	0	0	0	nan	nan	nan
AACGGTTA	0	0	0	0	nan	nan	nan
AACGGTTC	0	0	0	0	nan	nan	nan
AACGGTTG	0	0.247714	0	0.25	0	nan	nan
AACGTAAT	0	0	0	0	nan	nan	nan
AACGTAAG	0	0	0	0	nan	nan	nan
AACGTAAC	0	0	0	0	nan	nan	nan
AACGTAAA	0	0	0	0	nan	nan	nan
AACGTACT	0	0	0	0	nan	nan	nan
AACGTACG	0	0	0	0	nan	nan	nan
AACGTACC	0	0	0	0	nan	nan	nan
AACGTACA	0	0	0	0	nan	nan	nan
AACGTAGT	0	0	0	0	nan	nan	nan
AACGTAGG	0	0	0	0	nan	nan	nan
AACGTAGC	0	0	0	0	nan	nan	nan
AACGTAGA	0	0	0	0	nan	nan	nan
AACGTATC	0	0	0	0	nan	nan	nan
AACGTATG	0	0	0	0	nan	nan	nan
AACGTATT	0	0	0	0	nan	nan	nan
AACGTCAT	0	0	0	0	nan	nan	nan
AACGTCAG	0	0	0	0	nan	nan	nan
AACGTCAC	0	0	0	0	nan	nan	nan
AACGTCAA	0	0	0	0	nan	nan	nan
AACGTCCT	0	0	0	0	nan	nan	nan
AACGTCCG	0	0	0	0	nan	nan	nan
AACGTCCC	0	0	0	0	nan	nan	nan
AACGTCCA	0	0	0	0	nan	nan	nan
AACGTCGT	0	0	0	0	nan	nan	nan
AACGTCGG	0	0	0	0	nan	nan	nan
AACGTCGC	0	0	0	0	nan	nan	nan
AACGTCGA	0	0	0	0	nan	nan	nan
AACGTCTA	0	0	0	0	nan	nan	nan
AACGTCTG	0	0.738772	0	0.75	0	nan	nan
AACGTGAT	0	0	0	0	nan	nan	nan
AACGTGAG	0	0	0	0	nan	nan	nan
AACGTGAC	0	0	0	0	nan	nan	nan
AACGTGAA	0	0	0	0	nan	nan	nan
AACGTGCG	0	0.395641	0	0.4	0	nan	nan
AACGTGCT	0	0.395641	0	0.4	0	nan	nan
AACGTGGT	0	0	0	0	nan	nan	nan
AACGTGGG	0	0	0	0	nan	nan	nan
AACGTGGC	0	0	0	0	nan	nan	nan
AACGTGGA	0	0	0	0	nan	nan	nan
AACGTGTC	0	0	0	0	nan	nan	nan
AACGTGTG	0	0.329961	0	0.333333	0	nan	nan
AACGTGTT	0	0	0	0	nan	nan	nan
AACGTTAT	0	0	0	0	nan	nan	nan
AACGTTAG	0	0	0	0	nan	nan	nan
AACGTTAC	0	0	0	0	nan	nan	nan
AACGTTAA	0	0	0	0	nan	nan	nan
AACGTTCA	0	0	0	0	nan	nan	nan
AACGTTCC	0	0	0	0	nan	nan	nan
AACGTTCG	0	0.329961	0	0.333333	0	nan	nan
AACGTTGC	0	0	0	0	nan	nan	nan
AACGTTGG	0	0	0	0	nan	nan	nan
AACGTTGT	0	0	0	0	nan	nan	nan
AACGTTTA	0	0	0	0	nan	nan	nan
AACGTTTT	0	0.395641	0	0.4	0	nan	nan
AACTAAAA	0	0.493968	0	0.5	0	nan	nan
AACTAAAC	0	0	0	0	nan	nan	nan
AACTAAAG	0	0	0	0	nan	nan	nan
AACTAACA	0	0.12404	0	0.125	0	nan	nan
AACTAACC	0	0.371023	0	0.375	0	nan	nan
AACTAACG	0	0	0	0	nan	nan	nan
AACTAAGA	0	0.198288	0	0.2	0	nan	nan
AACTAAGC	0	0.395641	0	0.4	0	nan	nan
AACTAAGT	0	0.198288	0	0.2	0	nan	nan
AACTAATT	0	0	0	0	nan	nan	nan
AACTAATG	0	0	0	0	nan	nan	nan
AACTAATC	0	0	0	0	nan	nan	nan
AACTAATA	0	0	0	0	nan	nan	nan
AACTACAA	0	0.198288	0	0.2	0	nan	nan
AACTACAG	0	0.198288	0	0.2	0	nan	nan
AACTACAT	0	0.395641	0	0.4	0	nan	nan
AACTACCA	0	0.395641	0	0.4	0	nan	nan
AACTACCC	0	0	0	0	nan	nan	nan
AACTACCG	0	0.198288	0	0.2	0	nan	nan
AACTACGC	0	0	0	0	nan	nan	nan
AACTACGT	0	0.493968	0	0.5	0	nan	nan
AACTACTA	0	0.982132	0	1	0	nan	nan
AACTACTT	0	0	0	0	nan	nan	nan
AACTAGAA	0	0.982132	0	1	0	nan	nan
AACTAGAT	0	0	0	0	nan	nan	nan
AACTAGCA	0	0	0	0	nan	nan	nan
AACTAGCG	0	0.247714	0	0.25	0	nan	nan
AACTAGCT	0	0.371023	0	0.375	0	nan	nan
AACTAGGA	0	0.56406	0	0.571429	0	nan	nan
AACTAGGC	0	0	0	0	nan	nan	nan
AACTAGGT	0	0	0	0	nan	nan	nan
AACTAGTT	0	0	0	0	nan	nan	nan
AACTAGTG	0	0	0	0	nan	nan	nan
AACTAGTC	0	0	0	0	nan	nan	nan
AACTAGTA	0	0	0	0	nan	nan	nan
AACTATAC	0	0	0	0	nan	nan	nan
AACTATAG	0	0	0	0	nan	nan	nan
AACTATAT	0	0	0	0	nan	nan	nan
AACTATCT	0	0	0	0	nan	nan	nan
AACTATGT	0	0	0	0	nan	nan	nan
AACTATGG	0	0	0	0	nan	nan	nan
AACTATGC	0	0	0	0	nan	nan	nan
AACTATGA	0	0	0	0	nan	nan	nan
AACTATTA	0	0	0	0	nan	nan	nan
AACTATTC	0	0	0	0	nan	nan	nan
AACTCAAC	0	0.247714	0	0.25	0	nan	nan
AACTCAAG	0	0.247714	0	0.25	0	nan	nan
AACTCAAT	0	0	0	0	nan	nan	nan
AACTCACT	0	0	0	0	nan	nan	nan
AACTCACG	0	0	0	0	nan	nan	nan
AACTCACC	0	0	0	0	nan	nan	nan
AACTCACA	0	0	0	0	nan	nan	nan
AACTCAGG	0	0	0	0	nan	nan	nan
AACTCAGT	0	0	0	0	nan	nan	nan
AACTCATA	0	0.329961	0	0.333333	0	nan	nan
AACTCATC	0	0	0	0	nan	nan	nan
AACTCATG	0	0.165305	0	0.166667	0	nan	nan
AACTCCAT	0	0.493968	0	0.5	0	nan	nan
AACTCCCC	0	0.329961	0	0.333333	0	nan	nan
AACTCCCG	0	0.110276	0	0.111111	0	nan	nan
AACTCCCT	0	0.329961	0	0.333333	0	nan	nan
AACTCCGA	0	0.395641	0	0.4	0	nan	nan
AACTCCGG	0	0.198288	0	0.2	0	nan	nan
AACTCCGT	0	0	0	0	nan	nan	nan
AACTCCTA	0	0	0	0	nan	nan	nan
AACTCCTG	0	0.247714	0	0.25	0	nan	nan
AACTCCTT	0	0.247714	0	0.25	0	nan	nan
AACTCGAA	0	0.329961	0	0.333333	0	nan	nan
AACTCGAC	0	0	0	0	nan	nan	nan
AACTCGAT	0	0.329961	0	0.333333	0	nan	nan
AACTCGCA	0	0.493968	0	0.5	0	nan	nan
AACTCGCC	0	0	0	0	nan	nan	nan
AACTCGGT	0	0	0	0	nan	nan	nan
AACTCGGG	0	0	0	0	nan	nan	nan
AACTCGGC	0	0	0	0	nan	nan	nan
AACTCGGA	0	0	0	0	nan	nan	nan
AACTCGTA	0	0	0	0	nan	nan	nan
AACTCGTC	0	0	0	0	nan	nan	nan
AACTCGTT	0	0.738772	0	0.75	0	nan	nan
AACTCTAA	0	0	0	0	nan	nan	nan
AACTCTAC	0	0.493968	0	0.5	0	nan	nan
AACTCTAG	0	0	0	0	nan	nan	nan
AACTCTCC	0	0.395641	0	0.4	0	nan	nan
AACTCTCG	0	0.395641	0	0.4	0	nan	nan
AACTCTGG	0	0.247714	0	0.25	0	nan	nan
AACTCTGT	0	0	0	0	nan	nan	nan
AACTGAAA	0	0.843245	0	0.857143	0	nan	nan
AACTGAAC	0	0.282982	0	0.285714	0	nan	nan
AACTGACC	0	0	0	0	nan	nan	nan
AACTGACG	0	0.592063	0	0.6	0	nan	nan
AACTGAGA	0	0.738772	0	0.75	0	nan	nan
AACTGAGC	0	0.738772	0	0.75	0	nan	nan
AACTGAGT	0	0.247714	0	0.25	0	nan	nan
AACTGATA	0	0.198288	0	0.2	0	nan	nan
AACTGATG	0	0.395641	0	0.4	0	nan	nan
AACTGATT	0	0	0	0	nan	nan	nan
AACTGCAG	0	0.787559	0	0.8	0	nan	nan
AACTGCAT	0	0	0	0	nan	nan	nan
AACTGCCC	0	0.180301	0	0.181818	0	nan	nan
AACTGCCG	0	0.180301	0	0.181818	0	nan	nan
AACTGCCT	0	0.180301	0	0.181818	0	nan	nan
AACTGCGT	0	0	0	0	nan	nan	nan
AACTGCGG	0	0	0	0	nan	nan	nan
AACTGCGC	0	0	0	0	nan	nan	nan
AACTGCGA	0	0	0	0	nan	nan	nan
AACTGCTA	0	0.359828	0	0.363636	0	nan	nan
AACTGCTT	0	0.716577	0	0.727273	0	nan	nan
AACTGGCT	0	0	0	0	nan	nan	nan
AACTGGCG	0	0	0	0	nan	nan	nan
AACTGGCC	0	0	0	0	nan	nan	nan
AACTGGCA	0	0	0	0	nan	nan	nan
AACTGGGA	0	0.220262	0	0.222222	0	nan	nan
AACTGGGC	0	0.220262	0	0.222222	0	nan	nan
AACTGGTA	0	0	0	0	nan	nan	nan
AACTGGTT	0	0.329961	0	0.333333	0	nan	nan
AACTGTAG	0	0.982132	0	1	0	nan	nan
AACTGTCA	0	0.282982	0	0.285714	0	nan	nan
AACTGTCC	0	0.14173	0	0.142857	0	nan	nan
AACTGTCT	0	0.14173	0	0.142857	0	nan	nan
AACTGTGA	0	0.12404	0	0.125	0	nan	nan
AACTGTGC	0	0.616551	0	0.625	0	nan	nan
AACTGTGT	0	0	0	0	nan	nan	nan
AACTGTTC	0	0.493968	0	0.5	0	nan	nan
AACTGTTG	0	0	0	0	nan	nan	nan
AACTTAAC	0	0	0	0	nan	nan	nan
AACTTAAG	0	0.247714	0	0.25	0	nan	nan
AACTTAAT	0	0.247714	0	0.25	0	nan	nan
AACTTACT	0	0	0	0	nan	nan	nan
AACTTACG	0	0	0	0	nan	nan	nan
AACTTACC	0	0	0	0	nan	nan	nan
AACTTACA	0	0	0	0	nan	nan	nan
AACTTAGA	0	0.329961	0	0.333333	0	nan	nan
AACTTAGC	0	0	0	0	nan	nan	nan
AACTTAGT	0	0.165305	0	0.166667	0	nan	nan
AACTTATA	0	0.657331	0	0.666667	0	nan	nan
AACTTATC	0	0	0	0	nan	nan	nan
AACTTATG	0	0	0	0	nan	nan	nan
AACTTCAC	0	0	0	0	nan	nan	nan
AACTTCCT	0	0	0	0	nan	nan	nan
AACTTCCG	0	0	0	0	nan	nan	nan
AACTTCCC	0	0	0	0	nan	nan	nan
AACTTCCA	0	0	0	0	nan	nan	nan
AACTTCGA	0	0	0	0	nan	nan	nan
AACTTCGC	0	0.247714	0	0.25	0	nan	nan
AACTTCGT	0	0	0	0	nan	nan	nan
AACTTCTT	0	0.937992	0	0.954545	0	nan	nan
AACTTGAC	0	0	0	0	nan	nan	nan
AACTTGAG	0	0.493968	0	0.5	0	nan	nan
AACTTGAT	0	0	0	0	nan	nan	nan
AACTTGCA	0	0.56406	0	0.571429	0	nan	nan
AACTTGCG	0	0.282982	0	0.285714	0	nan	nan
AACTTGCT	0	0.282982	0	0.285714	0	nan	nan
AACTTGGA	0	0.165305	0	0.166667	0	nan	nan
AACTTGGG	0	0.493968	0	0.5	0	nan	nan
AACTTGTA	0	0.843245	0	0.857143	0	nan	nan
AACTTGTG	0	0	0	0	nan	nan	nan
AACTTTAA	0	0.657331	0	0.666667	0	nan	nan
AACTTTAC	0	0	0	0	nan	nan	nan
AACTTTAT	0	0	0	0	nan	nan	nan
AACTTTCA	0	0.371023	0	0.375	0	nan	nan
AACTTTCG	0	0	0	0	nan	nan	nan
AACTTTCT	0	0.12404	0	0.125	0	nan	nan
AACTTTGC	0	0.329961	0	0.333333	0	nan	nan
AACTTTTA	0	0.233183	0	0.235294	0	nan	nan
AACTTTTG	0	1.37984	0	1.41176	0	nan	nan
AAGAAAAA	0	0	0	0	nan	nan	nan
AAGAAAAG	0	0.56406	0	0.571429	0	nan	nan
AAGAAACG	0	0	0	0	nan	nan	nan
AAGAAACT	0	0	0	0	nan	nan	nan
AAGAAATA	0	0	0	0	nan	nan	nan
AAGAAATG	0	0.439371	0	0.444444	0	nan	nan
AAGAACAA	0	0.925	0	0.941176	0	nan	nan
AAGAACCC	0	0.493968	0	0.5	0	nan	nan
AAGAACCG	0	0.165305	0	0.166667	0	nan	nan
AAGAACCT	0	0	0	0	nan	nan	nan
AAGAACGA	0	0	0	0	nan	nan	nan
AAGAACGG	0	0.247714	0	0.25	0	nan	nan
AAGAACGT	0	0	0	0	nan	nan	nan
AAGAACTA	0	0.371023	0	0.375	0	nan	nan
AAGAACTC	0	0.12404	0	0.125	0	nan	nan
AAGAACTT	0	0.12404	0	0.125	0	nan	nan
AAGAAGAC	0	0.738772	0	0.75	0	nan	nan
AAGAAGAG	0	0	0	0	nan	nan	nan
AAGAAGCC	0	0	0	0	nan	nan	nan
AAGAAGCT	0	0	0	0	nan	nan	nan
AAGAAGGT	0	0.538586	0	0.545455	0	nan	nan
AAGAAGTC	0	0	0	0	nan	nan	nan
AAGAAGTT	0	0	0	0	nan	nan	nan
AAGAATAA	0	0.395641	0	0.4	0	nan	nan
AAGAATAC	0	0	0	0	nan	nan	nan
AAGAATAG	0	0	0	0	nan	nan	nan
AAGAATCG	0	0	0	0	nan	nan	nan
AAGAATCT	0	0.884961	0	0.9	0	nan	nan
AAGAATGA	0	0.14173	0	0.142857	0	nan	nan
AAGAATGC	0	0.282982	0	0.285714	0	nan	nan
AAGAATGG	0	0.282982	0	0.285714	0	nan	nan
AAGAATTA	0	0	0	0	nan	nan	nan
AAGAATTC	0	0.805285	0	0.818182	0	nan	nan
AAGACAAA	0	0.395641	0	0.4	0	nan	nan
AAGACAAT	0	0.395641	0	0.4	0	nan	nan
AAGACACC	0	0.493968	0	0.5	0	nan	nan
AAGACACG	0	0	0	0	nan	nan	nan
AAGACACT	0	0	0	0	nan	nan	nan
AAGACAGA	0	0.412045	0	0.416667	0	nan	nan
AAGACAGC	0	0.165305	0	0.166667	0	nan	nan
AAGACAGG	0	0.247714	0	0.25	0	nan	nan
AAGACATC	0	0.657331	0	0.666667	0	nan	nan
AAGACATG	0	0	0	0	nan	nan	nan
AAGACCAG	0	0.412045	0	0.416667	0	nan	nan
AAGACCCG	0	0.395641	0	0.4	0	nan	nan
AAGACCCT	0	0	0	0	nan	nan	nan
AAGACCGA	0	0	0	0	nan	nan	nan
AAGACCGC	0	0.247714	0	0.25	0	nan	nan
AAGACCGT	0	0.247714	0	0.25	0	nan	nan
AAGACCTA	0	0.329961	0	0.333333	0	nan	nan
AAGACGAA	0	0	0	0	nan	nan	nan
AAGACGAG	0	0.493968	0	0.5	0	nan	nan
AAGACGCA	0	0	0	0	nan	nan	nan
AAGACGCC	0	0.282982	0	0.285714	0	nan	nan
AAGACGGT	0	0	0	0	nan	nan	nan
AAGACGGG	0	0	0	0	nan	nan	nan
AAGACGGC	0	0	0	0	nan	nan	nan
AAGACGGA	0	0	0	0	nan	nan	nan
AAGACGTA	0	0.198288	0	0.2	0	nan	nan
AAGACGTC	0	0.198288	0	0.2	0	nan	nan
AAGACGTG	0	0.395641	0	0.4	0	nan	nan
AAGACTAT	0	0	0	0	nan	nan	nan
AAGACTAG	0	0	0	0	nan	nan	nan
AAGACTAC	0	0	0	0	nan	nan	nan
AAGACTAA	0	0	0	0	nan	nan	nan
AAGACTCA	0	0	0	0	nan	nan	nan
AAGACTCG	0	0.56406	0	0.571429	0	nan	nan
AAGACTGA	0	0.0902473	0	0.0909091	0	nan	nan
AAGACTGG	0	0.0902473	0	0.0909091	0	nan	nan
AAGACTGT	0	0.270161	0	0.272727	0	nan	nan
AAGACTTA	0	0.738772	0	0.75	0	nan	nan
AAGACTTT	0	0	0	0	nan	nan	nan
AAGAGAAG	0	0.738772	0	0.75	0	nan	nan
AAGAGAAT	0	0.982132	0	1	0	nan	nan
AAGAGACC	0	0.380493	0	0.384615	0	nan	nan
AAGAGAGG	0	0.493968	0	0.5	0	nan	nan
AAGAGAGT	0	0	0	0	nan	nan	nan
AAGAGATT	0	0	0	0	nan	nan	nan
AAGAGATG	0	0	0	0	nan	nan	nan
AAGAGATC	0	0	0	0	nan	nan	nan
AAGAGATA	0	0	0	0	nan	nan	nan
AAGAGCAC	0	0.0992613	0	0.1	0	nan	nan
AAGAGCAG	0	0.493968	0	0.5	0	nan	nan
AAGAGCAT	0	0.0992613	0	0.1	0	nan	nan
AAGAGCCA	0	0.152613	0	0.153846	0	nan	nan
AAGAGCCC	0	0.607134	0	0.615385	0	nan	nan
AAGAGCGT	0	0	0	0	nan	nan	nan
AAGAGCGG	0	0	0	0	nan	nan	nan
AAGAGCGC	0	0	0	0	nan	nan	nan
AAGAGCGA	0	0	0	0	nan	nan	nan
AAGAGCTA	0	0.180301	0	0.181818	0	nan	nan
AAGAGCTC	0	0.180301	0	0.181818	0	nan	nan
AAGAGGAC	0	0	0	0	nan	nan	nan
AAGAGGAG	0	0.198288	0	0.2	0	nan	nan
AAGAGGAT	0	0.198288	0	0.2	0	nan	nan
AAGAGGCG	0	0.465073	0	0.470588	0	nan	nan
AAGAGGCT	0	0.233183	0	0.235294	0	nan	nan
AAGAGGGC	0	0.329961	0	0.333333	0	nan	nan
AAGAGGGG	0	0.820052	0	0.833333	0	nan	nan
AAGAGGTA	0	0.657331	0	0.666667	0	nan	nan
AAGAGGTT	0	0.220262	0	0.222222	0	nan	nan
AAGAGTAA	0	0.198288	0	0.2	0	nan	nan
AAGAGTAC	0	0	0	0	nan	nan	nan
AAGAGTAT	0	0	0	0	nan	nan	nan
AAGAGTCC	0	0.329961	0	0.333333	0	nan	nan
AAGAGTCG	0	0	0	0	nan	nan	nan
AAGAGTCT	0	0.493968	0	0.5	0	nan	nan
AAGAGTGA	0	0	0	0	nan	nan	nan
AAGAGTGG	0	0	0	0	nan	nan	nan
AAGAGTTG	0	0.493968	0	0.5	0	nan	nan
AAGAGTTT	0	0	0	0	nan	nan	nan
AAGATAAC	0	0	0	0	nan	nan	nan
AAGATAAT	0	0.56406	0	0.571429	0	nan	nan
AAGATACT	0	0	0	0	nan	nan	nan
AAGATACG	0	0	0	0	nan	nan	nan
AAGATACC	0	0	0	0	nan	nan	nan
AAGATACA	0	0	0	0	nan	nan	nan
AAGATAGC	0	0.247714	0	0.25	0	nan	nan
AAGATAGG	0	0.493968	0	0.5	0	nan	nan
AAGATAGT	0	0.12404	0	0.125	0	nan	nan
AAGATATA	0	0	0	0	nan	nan	nan
AAGATATG	0	0	0	0	nan	nan	nan
AAGATCAA	0	0.247714	0	0.25	0	nan	nan
AAGATCAC	0	0.247714	0	0.25	0	nan	nan
AAGATCAT	0	0.247714	0	0.25	0	nan	nan
AAGATCCA	0	0.592063	0	0.6	0	nan	nan
AAGATCCT	0	0.592063	0	0.6	0	nan	nan
AAGATCGG	0	0.493968	0	0.5	0	nan	nan
AAGATCGT	0	0	0	0	nan	nan	nan
AAGATCTG	0	0	0	0	nan	nan	nan
AAGATCTT	0	0.56406	0	0.571429	0	nan	nan
AAGATGAA	0	1.17579	0	1.2	0	nan	nan
AAGATGCA	0	0.56406	0	0.571429	0	nan	nan
AAGATGCC	0	0.14173	0	0.142857	0	nan	nan
AAGATGCG	0	0	0	0	nan	nan	nan
AAGATGGC	0	0.493968	0	0.5	0	nan	nan
AAGATGGG	0	0	0	0	nan	nan	nan
AAGATGGT	0	0	0	0	nan	nan	nan
AAGATGTA	0	0.982132	0	1	0	nan	nan
AAGATGTT	0	0.247714	0	0.25	0	nan	nan
AAGATTAC	0	0	0	0	nan	nan	nan
AAGATTAT	0	0.329961	0	0.333333	0	nan	nan
AAGATTCA	0	0	0	0	nan	nan	nan
AAGATTCC	0	0.657331	0	0.666667	0	nan	nan
AAGATTCG	0	0	0	0	nan	nan	nan
AAGATTGA	0	0.247714	0	0.25	0	nan	nan
AAGATTGC	0	0.247714	0	0.25	0	nan	nan
AAGATTGG	0	0.247714	0	0.25	0	nan	nan
AAGATTTC	0	0.359828	0	0.363636	0	nan	nan
AAGATTTG	0	0.716577	0	0.727273	0	nan	nan
AAGCAAAG	0	0.982132	0	1	0	nan	nan
AAGCAAAT	0	0.493968	0	0.5	0	nan	nan
AAGCAACC	0	0.220262	0	0.222222	0	nan	nan
AAGCAACG	0	0.329961	0	0.333333	0	nan	nan
AAGCAACT	0	0.220262	0	0.222222	0	nan	nan
AAGCAAGA	0	0.682407	0	0.692308	0	nan	nan
AAGCAAGC	0	0.907405	0	0.923077	0	nan	nan
AAGCAATC	0	0	0	0	nan	nan	nan
AAGCAATG	0	0.657331	0	0.666667	0	nan	nan
AAGCACAA	0	0.198288	0	0.2	0	nan	nan
AAGCACAC	0	0.198288	0	0.2	0	nan	nan
AAGCACAT	0	0.198288	0	0.2	0	nan	nan
AAGCACCT	0	0	0	0	nan	nan	nan
AAGCACCG	0	0	0	0	nan	nan	nan
AAGCACCC	0	0	0	0	nan	nan	nan
AAGCACCA	0	0	0	0	nan	nan	nan
AAGCACGC	0	0.787559	0	0.8	0	nan	nan
AAGCACGT	0	0	0	0	nan	nan	nan
AAGCACTA	0	0.982132	0	1	0	nan	nan
AAGCACTC	0	0	0	0	nan	nan	nan
AAGCAGAG	0	0	0	0	nan	nan	nan
AAGCAGAT	0	0.493968	0	0.5	0	nan	nan
AAGCAGCA	0	0.716577	0	0.727273	0	nan	nan
AAGCAGCG	0	0.359828	0	0.363636	0	nan	nan
AAGCAGGC	0	0.828598	0	0.842105	0	nan	nan
AAGCAGTC	0	0	0	0	nan	nan	nan
AAGCATAC	0	0	0	0	nan	nan	nan
AAGCATAG	0	0.592063	0	0.6	0	nan	nan
AAGCATCT	0	0	0	0	nan	nan	nan
AAGCATCG	0	0	0	0	nan	nan	nan
AAGCATCC	0	0	0	0	nan	nan	nan
AAGCATCA	0	0	0	0	nan	nan	nan
AAGCATGT	0	0	0	0	nan	nan	nan
AAGCATGG	0	0	0	0	nan	nan	nan
AAGCATGC	0	0	0	0	nan	nan	nan
AAGCATGA	0	0	0	0	nan	nan	nan
AAGCATTG	0	0.395641	0	0.4	0	nan	nan
AAGCATTT	0	0	0	0	nan	nan	nan
AAGCCAAA	0	0	0	0	nan	nan	nan
AAGCCAAC	0	0	0	0	nan	nan	nan
AAGCCAAT	0	0.787559	0	0.8	0	nan	nan
AAGCCACC	0	0	0	0	nan	nan	nan
AAGCCACG	0	0.12404	0	0.125	0	nan	nan
AAGCCACT	0	0.493968	0	0.5	0	nan	nan
AAGCCAGA	0	0	0	0	nan	nan	nan
AAGCCAGT	0	0	0	0	nan	nan	nan
AAGCCATA	0	0	0	0	nan	nan	nan
AAGCCATC	0	0	0	0	nan	nan	nan
AAGCCCAA	0	0.907405	0	0.923077	0	nan	nan
AAGCCCAG	0	0.228711	0	0.230769	0	nan	nan
AAGCCCGC	0	0.371023	0	0.375	0	nan	nan
AAGCCCGG	0	0.12404	0	0.125	0	nan	nan
AAGCCCGT	0	0.247714	0	0.25	0	nan	nan
AAGCCGAT	0	0	0	0	nan	nan	nan
AAGCCGAG	0	0	0	0	nan	nan	nan
AAGCCGAC	0	0	0	0	nan	nan	nan
AAGCCGAA	0	0	0	0	nan	nan	nan
AAGCCGCA	0	0.180301	0	0.181818	0	nan	nan
AAGCCGCT	0	0.180301	0	0.181818	0	nan	nan
AAGCCGGA	0	0.282982	0	0.285714	0	nan	nan
AAGCCGGC	0	0.212416	0	0.214286	0	nan	nan
AAGCCGGT	0	0.14173	0	0.142857	0	nan	nan
AAGCCGTT	0	0	0	0	nan	nan	nan
AAGCCGTG	0	0	0	0	nan	nan	nan
AAGCCGTC	0	0	0	0	nan	nan	nan
AAGCCGTA	0	0	0	0	nan	nan	nan
AAGCCTAT	0	0	0	0	nan	nan	nan
AAGCCTAG	0	0	0	0	nan	nan	nan
AAGCCTAC	0	0	0	0	nan	nan	nan
AAGCCTAA	0	0	0	0	nan	nan	nan
AAGCCTCA	0	0.282982	0	0.285714	0	nan	nan
AAGCCTCG	0	0.0709249	0	0.0714286	0	nan	nan
AAGCCTCT	0	0.423758	0	0.428571	0	nan	nan
AAGCCTGC	0	0.297081	0	0.3	0	nan	nan
AAGCCTGG	0	0.395641	0	0.4	0	nan	nan
AAGCCTGT	0	0.0992613	0	0.1	0	nan	nan
AAGCCTTA	0	0.738772	0	0.75	0	nan	nan
AAGCCTTG	0	0.247714	0	0.25	0	nan	nan
AAGCGAAA	0	0.247714	0	0.25	0	nan	nan
AAGCGAAC	0	0	0	0	nan	nan	nan
AAGCGAAT	0	0.371023	0	0.375	0	nan	nan
AAGCGACA	0	0.843245	0	0.857143	0	nan	nan
AAGCGACT	0	0.282982	0	0.285714	0	nan	nan
AAGCGAGA	0	0.247714	0	0.25	0	nan	nan
AAGCGAGC	0	0.247714	0	0.25	0	nan	nan
AAGCGATA	0	0	0	0	nan	nan	nan
AAGCGATC	0	0	0	0	nan	nan	nan
AAGCGATG	0	0.493968	0	0.5	0	nan	nan
AAGCGCAA	0	0.329961	0	0.333333	0	nan	nan
AAGCGCAC	0	0	0	0	nan	nan	nan
AAGCGCAT	0	0	0	0	nan	nan	nan
AAGCGCCA	0	0.627677	0	0.636364	0	nan	nan
AAGCGCGA	0	0.657331	0	0.666667	0	nan	nan
AAGCGCGT	0	0	0	0	nan	nan	nan
AAGCGCTA	0	0.14173	0	0.142857	0	nan	nan
AAGCGCTC	0	0.282982	0	0.285714	0	nan	nan
AAGCGCTG	0	0.282982	0	0.285714	0	nan	nan
AAGCGGAC	0	0.198288	0	0.2	0	nan	nan
AAGCGGAG	0	0.395641	0	0.4	0	nan	nan
AAGCGGAT	0	0.395641	0	0.4	0	nan	nan
AAGCGGCA	0	0.395641	0	0.4	0	nan	nan
AAGCGGCC	0	0.395641	0	0.4	0	nan	nan
AAGCGGGA	0	0.329961	0	0.333333	0	nan	nan
AAGCGGTT	0	0	0	0	nan	nan	nan
AAGCGGTG	0	0	0	0	nan	nan	nan
AAGCGGTC	0	0	0	0	nan	nan	nan
AAGCGGTA	0	0	0	0	nan	nan	nan
AAGCGTAA	0	0	0	0	nan	nan	nan
AAGCGTAC	0	0	0	0	nan	nan	nan
AAGCGTAT	0	0	0	0	nan	nan	nan
AAGCGTCA	0	0	0	0	nan	nan	nan
AAGCGTCC	0	0.198288	0	0.2	0	nan	nan
AAGCGTCT	0	0.592063	0	0.6	0	nan	nan
AAGCGTGA	0	0.247714	0	0.25	0	nan	nan
AAGCGTGC	0	0	0	0	nan	nan	nan
AAGCGTGG	0	0.493968	0	0.5	0	nan	nan
AAGCGTTA	0	0.165305	0	0.166667	0	nan	nan
AAGCGTTG	0	0	0	0	nan	nan	nan
AAGCGTTT	0	0.657331	0	0.666667	0	nan	nan
AAGCTAAA	0	0.493968	0	0.5	0	nan	nan
AAGCTAAC	0	0	0	0	nan	nan	nan
AAGCTAAT	0	0.247714	0	0.25	0	nan	nan
AAGCTACG	0	0	0	0	nan	nan	nan
AAGCTAGA	0	0	0	0	nan	nan	nan
AAGCTAGC	0	0.329961	0	0.333333	0	nan	nan
AAGCTAGT	0	0	0	0	nan	nan	nan
AAGCTATA	0	0	0	0	nan	nan	nan
AAGCTATG	0	0	0	0	nan	nan	nan
AAGCTATT	0	0.493968	0	0.5	0	nan	nan
AAGCTCAC	0	0	0	0	nan	nan	nan
AAGCTCAG	0	0.247714	0	0.25	0	nan	nan
AAGCTCAT	0	0	0	0	nan	nan	nan
AAGCTCCA	0	0.152613	0	0.153846	0	nan	nan
AAGCTCCC	0	0.152613	0	0.153846	0	nan	nan
AAGCTCCG	0	0.304671	0	0.307692	0	nan	nan
AAGCTCGA	0	0.14173	0	0.142857	0	nan	nan
AAGCTCGC	0	0.14173	0	0.142857	0	nan	nan
AAGCTCGT	0	0	0	0	nan	nan	nan
AAGCTCTA	0	0	0	0	nan	nan	nan
AAGCTCTT	0	0	0	0	nan	nan	nan
AAGCTGAA	0	0.359828	0	0.363636	0	nan	nan
AAGCTGAT	0	0.180301	0	0.181818	0	nan	nan
AAGCTGCC	0	0.607134	0	0.615385	0	nan	nan
AAGCTGCG	0	0.304671	0	0.307692	0	nan	nan
AAGCTGGC	0	1.10327	0	1.125	0	nan	nan
AAGCTTAA	0	0	0	0	nan	nan	nan
AAGCTTAC	0	0	0	0	nan	nan	nan
AAGCTTAG	0	0	0	0	nan	nan	nan
AAGCTTCG	0	0.233183	0	0.235294	0	nan	nan
AAGCTTGA	0	0.14173	0	0.142857	0	nan	nan
AAGCTTGC	0	0.14173	0	0.142857	0	nan	nan
AAGCTTGT	0	0	0	0	nan	nan	nan
AAGCTTTC	0	0.282982	0	0.285714	0	nan	nan
AAGCTTTT	0	1.39599	0	1.42857	0	nan	nan
AAGGAAAT	0	0.526692	0	0.533333	0	nan	nan
AAGGAACC	0	0.371023	0	0.375	0	nan	nan
AAGGAACG	0	0.247714	0	0.25	0	nan	nan
AAGGAACT	0	0	0	0	nan	nan	nan
AAGGAAGA	0	0.622993	0	0.631579	0	nan	nan
AAGGAAGT	0	0.622993	0	0.631579	0	nan	nan
AAGGAATA	0	0.56406	0	0.571429	0	nan	nan
AAGGAATC	0	0.282982	0	0.285714	0	nan	nan
AAGGACAA	0	0	0	0	nan	nan	nan
AAGGACAC	0	0.657331	0	0.666667	0	nan	nan
AAGGACAT	0	0	0	0	nan	nan	nan
AAGGACCA	0	0.198288	0	0.2	0	nan	nan
AAGGACCC	0	0.0992613	0	0.1	0	nan	nan
AAGGACCG	0	0.395641	0	0.4	0	nan	nan
AAGGACGA	0	0	0	0	nan	nan	nan
AAGGACGG	0	0	0	0	nan	nan	nan
AAGGACGT	0	0.247714	0	0.25	0	nan	nan
AAGGACTA	0	0	0	0	nan	nan	nan
AAGGACTC	0	0.12404	0	0.125	0	nan	nan
AAGGACTT	0	0.371023	0	0.375	0	nan	nan
AAGGAGAC	0	0.657331	0	0.666667	0	nan	nan
AAGGAGCA	0	0.198288	0	0.2	0	nan	nan
AAGGAGCC	0	0.592063	0	0.6	0	nan	nan
AAGGAGCG	0	0	0	0	nan	nan	nan
AAGGAGGA	0	0.465073	0	0.470588	0	nan	nan
AAGGAGGT	0	0.349289	0	0.352941	0	nan	nan
AAGGAGTC	0	0.820052	0	0.833333	0	nan	nan
AAGGAGTG	0	0.820052	0	0.833333	0	nan	nan
AAGGATAT	0	0	0	0	nan	nan	nan
AAGGATCA	0	0	0	0	nan	nan	nan
AAGGATCC	0	0.371023	0	0.375	0	nan	nan
AAGGATCT	0	0.247714	0	0.25	0	nan	nan
AAGGATGA	0	0.757543	0	0.769231	0	nan	nan
AAGGATGC	0	0.456178	0	0.461538	0	nan	nan
AAGGATGT	0	0.152613	0	0.153846	0	nan	nan
AAGGATTA	0	0	0	0	nan	nan	nan
AAGGATTG	0	0	0	0	nan	nan	nan
AAGGCAAC	0	0	0	0	nan	nan	nan
AAGGCAAT	0	0	0	0	nan	nan	nan
AAGGCACC	0	0.439371	0	0.444444	0	nan	nan
AAGGCACG	0	0	0	0	nan	nan	nan
AAGGCAGA	0	1.17579	0	1.2	0	nan	nan
AAGGCAGC	0	0.198288	0	0.2	0	nan	nan
AAGGCATA	0	0.423758	0	0.428571	0	nan	nan
AAGGCATG	0	0.423758	0	0.428571	0	nan	nan
AAGGCATT	0	0.423758	0	0.428571	0	nan	nan
AAGGCCAA	0	0	0	0	nan	nan	nan
AAGGCCAG	0	0.14173	0	0.142857	0	nan	nan
AAGGCCAT	0	0.423758	0	0.428571	0	nan	nan
AAGGCCCG	0	0.439371	0	0.444444	0	nan	nan
AAGGCCCT	0	0.657331	0	0.666667	0	nan	nan
AAGGCCGT	0	0	0	0	nan	nan	nan
AAGGCCGG	0	0	0	0	nan	nan	nan
AAGGCCGC	0	0	0	0	nan	nan	nan
AAGGCCGA	0	0	0	0	nan	nan	nan
AAGGCCTT	0	0	0	0	nan	nan	nan
AAGGCCTG	0	0	0	0	nan	nan	nan
AAGGCCTC	0	0	0	0	nan	nan	nan
AAGGCCTA	0	0	0	0	nan	nan	nan
AAGGCGAC	0	0	0	0	nan	nan	nan
AAGGCGAT	0	0	0	0	nan	nan	nan
AAGGCGCG	0	0.921427	0	0.9375	0	nan	nan
AAGGCGGC	0	0.538586	0	0.545455	0	nan	nan
AAGGCGGT	0	0.135298	0	0.136364	0	nan	nan
AAGGCGTA	0	0	0	0	nan	nan	nan
AAGGCGTC	0	0.493968	0	0.5	0	nan	nan
AAGGCGTG	0	0.165305	0	0.166667	0	nan	nan
AAGGCTAC	0	0	0	0	nan	nan	nan
AAGGCTAG	0	0.329961	0	0.333333	0	nan	nan
AAGGCTAT	0	0.493968	0	0.5	0	nan	nan
AAGGCTCA	0	0.282982	0	0.285714	0	nan	nan
AAGGCTCC	0	0.282982	0	0.285714	0	nan	nan
AAGGCTCT	0	0.14173	0	0.142857	0	nan	nan
AAGGCTGC	0	0.787559	0	0.8	0	nan	nan
AAGGCTGT	0	0.264176	0	0.266667	0	nan	nan
AAGGCTTA	0	0.329961	0	0.333333	0	nan	nan
AAGGCTTC	0	0	0	0	nan	nan	nan
AAGGGAAC	0	0	0	0	nan	nan	nan
AAGGGAAG	0	0.982132	0	1	0	nan	nan
AAGGGACA	0	0.395641	0	0.4	0	nan	nan
AAGGGACT	0	0.592063	0	0.6	0	nan	nan
AAGGGAGC	0	0.738772	0	0.75	0	nan	nan
AAGGGATA	0	0	0	0	nan	nan	nan
AAGGGATC	0	0.228711	0	0.230769	0	nan	nan
AAGGGCAC	0	0	0	0	nan	nan	nan
AAGGGCCC	0	0.180301	0	0.181818	0	nan	nan
AAGGGCCG	0	0.716577	0	0.727273	0	nan	nan
AAGGGCCT	0	0.359828	0	0.363636	0	nan	nan
AAGGGCGA	0	0.247714	0	0.25	0	nan	nan
AAGGGCGC	0	0.247714	0	0.25	0	nan	nan
AAGGGCGG	0	0.329961	0	0.333333	0	nan	nan
AAGGGCTA	0	0	0	0	nan	nan	nan
AAGGGCTT	0	0.165305	0	0.166667	0	nan	nan
AAGGGGAA	0	0.456178	0	0.461538	0	nan	nan
AAGGGGGA	0	0.56406	0	0.571429	0	nan	nan
AAGGGGGT	0	0.14173	0	0.142857	0	nan	nan
AAGGGGTT	0	1.42094	0	1.45455	0	nan	nan
AAGGGTAA	0	0.493968	0	0.5	0	nan	nan
AAGGGTAC	0	0.493968	0	0.5	0	nan	nan
AAGGGTAG	0	0	0	0	nan	nan	nan
AAGGGTCG	0	0.359828	0	0.363636	0	nan	nan
AAGGGTCT	0	0.716577	0	0.727273	0	nan	nan
AAGGGTGT	0	0	0	0	nan	nan	nan
AAGGGTGG	0	0	0	0	nan	nan	nan
AAGGGTGC	0	0	0	0	nan	nan	nan
AAGGGTGA	0	0	0	0	nan	nan	nan
AAGGGTTA	0	0.220262	0	0.222222	0	nan	nan
AAGGGTTC	0	0.548494	0	0.555556	0	nan	nan
AAGGGTTG	0	0	0	0	nan	nan	nan
AAGGTAAT	0	0	0	0	nan	nan	nan
AAGGTAAG	0	0	0	0	nan	nan	nan
AAGGTAAC	0	0	0	0	nan	nan	nan
AAGGTAAA	0	0	0	0	nan	nan	nan
AAGGTACA	0	0.657331	0	0.666667	0	nan	nan
AAGGTACC	0	0	0	0	nan	nan	nan
AAGGTAGT	0	0	0	0	nan	nan	nan
AAGGTATC	0	0.787559	0	0.8	0	nan	nan
AAGGTATG	0	0	0	0	nan	nan	nan
AAGGTCAT	0	0	0	0	nan	nan	nan
AAGGTCAG	0	0	0	0	nan	nan	nan
AAGGTCAC	0	0	0	0	nan	nan	nan
AAGGTCAA	0	0	0	0	nan	nan	nan
AAGGTCCA	0	0.165305	0	0.166667	0	nan	nan
AAGGTCCG	0	0	0	0	nan	nan	nan
AAGGTCCT	0	0.329961	0	0.333333	0	nan	nan
AAGGTCGT	0	0	0	0	nan	nan	nan
AAGGTCGG	0	0	0	0	nan	nan	nan
AAGGTCGC	0	0	0	0	nan	nan	nan
AAGGTCGA	0	0	0	0	nan	nan	nan
AAGGTCTC	0	0.247714	0	0.25	0	nan	nan
AAGGTCTG	0	0.12404	0	0.125	0	nan	nan
AAGGTCTT	0	0.493968	0	0.5	0	nan	nan
AAGGTGAC	0	0.329961	0	0.333333	0	nan	nan
AAGGTGAG	0	0.329961	0	0.333333	0	nan	nan
AAGGTGCC	0	0.12404	0	0.125	0	nan	nan
AAGGTGCG	0	0.247714	0	0.25	0	nan	nan
AAGGTGCT	0	0.371023	0	0.375	0	nan	nan
AAGGTGGC	0	0.493968	0	0.5	0	nan	nan
AAGGTGTG	0	0.198288	0	0.2	0	nan	nan
AAGGTGTT	0	0.198288	0	0.2	0	nan	nan
AAGGTTAG	0	0.493968	0	0.5	0	nan	nan
AAGGTTCT	0	0	0	0	nan	nan	nan
AAGGTTCG	0	0	0	0	nan	nan	nan
AAGGTTCC	0	0	0	0	nan	nan	nan
AAGGTTCA	0	0	0	0	nan	nan	nan
AAGGTTGA	0	0.329961	0	0.333333	0	nan	nan
AAGGTTGC	0	0.329961	0	0.333333	0	nan	nan
AAGGTTTA	0	0	0	0	nan	nan	nan
AAGGTTTG	0	0	0	0	nan	nan	nan
AAGGTTTT	0	0.657331	0	0.666667	0	nan	nan
AAGTAACA	0	0	0	0	nan	nan	nan
AAGTAACG	0	0.329961	0	0.333333	0	nan	nan
AAGTAAGA	0	0.738772	0	0.75	0	nan	nan
AAGTAAGC	0	0.247714	0	0.25	0	nan	nan
AAGTAATT	0	0	0	0	nan	nan	nan
AAGTAATG	0	0	0	0	nan	nan	nan
AAGTAATC	0	0	0	0	nan	nan	nan
AAGTAATA	0	0	0	0	nan	nan	nan
AAGTACAA	0	0.493968	0	0.5	0	nan	nan
AAGTACAG	0	0.247714	0	0.25	0	nan	nan
AAGTACAT	0	0	0	0	nan	nan	nan
AAGTACCA	0	0.56406	0	0.571429	0	nan	nan
AAGTACGT	0	0	0	0	nan	nan	nan
AAGTACGG	0	0	0	0	nan	nan	nan
AAGTACGC	0	0	0	0	nan	nan	nan
AAGTACGA	0	0	0	0	nan	nan	nan
AAGTACTA	0	0.198288	0	0.2	0	nan	nan
AAGTACTC	0	0	0	0	nan	nan	nan
AAGTACTG	0	0	0	0	nan	nan	nan
AAGTAGAC	0	0.12404	0	0.125	0	nan	nan
AAGTAGAG	0	0.493968	0	0.5	0	nan	nan
AAGTAGAT	0	0.12404	0	0.125	0	nan	nan
AAGTAGCT	0	0	0	0	nan	nan	nan
AAGTAGCG	0	0	0	0	nan	nan	nan
AAGTAGCC	0	0	0	0	nan	nan	nan
AAGTAGCA	0	0	0	0	nan	nan	nan
AAGTAGGA	0	0	0	0	nan	nan	nan
AAGTAGGC	0	0.493968	0	0.5	0	nan	nan
AAGTAGGT	0	0.247714	0	0.25	0	nan	nan
AAGTAGTT	0	0	0	0	nan	nan	nan
AAGTAGTG	0	0	0	0	nan	nan	nan
AAGTAGTC	0	0	0	0	nan	nan	nan
AAGTAGTA	0	0	0	0	nan	nan	nan
AAGTATAC	0	0	0	0	nan	nan	nan
AAGTATAG	0	0	0	0	nan	nan	nan
AAGTATCA	0	0.329961	0	0.333333	0	nan	nan
AAGTATCC	0	0.329961	0	0.333333	0	nan	nan
AAGTATCG	0	0	0	0	nan	nan	nan
AAGTATGT	0	0	0	0	nan	nan	nan
AAGTATGG	0	0	0	0	nan	nan	nan
AAGTATGC	0	0	0	0	nan	nan	nan
AAGTATGA	0	0	0	0	nan	nan	nan
AAGTATTA	0	0	0	0	nan	nan	nan
AAGTATTC	0	0.493968	0	0.5	0	nan	nan
AAGTATTG	0	0	0	0	nan	nan	nan
AAGTCAAA	0	0	0	0	nan	nan	nan
AAGTCAAC	0	0.493968	0	0.5	0	nan	nan
AAGTCAAG	0	0	0	0	nan	nan	nan
AAGTCACA	0	0.165305	0	0.166667	0	nan	nan
AAGTCACC	0	0.329961	0	0.333333	0	nan	nan
AAGTCACG	0	0.165305	0	0.166667	0	nan	nan
AAGTCAGA	0	0.738772	0	0.75	0	nan	nan
AAGTCAGG	0	1.10327	0	1.125	0	nan	nan
AAGTCATT	0	0	0	0	nan	nan	nan
AAGTCATG	0	0	0	0	nan	nan	nan
AAGTCATC	0	0	0	0	nan	nan	nan
AAGTCATA	0	0	0	0	nan	nan	nan
AAGTCCAA	0	0	0	0	nan	nan	nan
AAGTCCAC	0	0.657331	0	0.666667	0	nan	nan
AAGTCCAT	0	0	0	0	nan	nan	nan
AAGTCCCA	0	0.165305	0	0.166667	0	nan	nan
AAGTCCCG	0	0.165305	0	0.166667	0	nan	nan
AAGTCCCT	0	0.329961	0	0.333333	0	nan	nan
AAGTCCGA	0	0	0	0	nan	nan	nan
AAGTCCGG	0	0	0	0	nan	nan	nan
AAGTCCGT	0	0	0	0	nan	nan	nan
AAGTCCTA	0	0	0	0	nan	nan	nan
AAGTCCTC	0	0.247714	0	0.25	0	nan	nan
AAGTCGAT	0	0	0	0	nan	nan	nan
AAGTCGAG	0	0	0	0	nan	nan	nan
AAGTCGAC	0	0	0	0	nan	nan	nan
AAGTCGAA	0	0	0	0	nan	nan	nan
AAGTCGCA	0	0.247714	0	0.25	0	nan	nan
AAGTCGCG	0	0	0	0	nan	nan	nan
AAGTCGCT	0	0.247714	0	0.25	0	nan	nan
AAGTCGGC	0	0.738772	0	0.75	0	nan	nan
AAGTCGGG	0	0	0	0	nan	nan	nan
AAGTCGGT	0	0	0	0	nan	nan	nan
AAGTCGTT	0	0	0	0	nan	nan	nan
AAGTCGTG	0	0	0	0	nan	nan	nan
AAGTCGTC	0	0	0	0	nan	nan	nan
AAGTCGTA	0	0	0	0	nan	nan	nan
AAGTCTAT	0	0	0	0	nan	nan	nan
AAGTCTAG	0	0	0	0	nan	nan	nan
AAGTCTAC	0	0	0	0	nan	nan	nan
AAGTCTAA	0	0	0	0	nan	nan	nan
AAGTCTCC	0	0.56406	0	0.571429	0	nan	nan
AAGTCTCG	0	0	0	0	nan	nan	nan
AAGTCTGA	0	0.220262	0	0.222222	0	nan	nan
AAGTCTGC	0	0.220262	0	0.222222	0	nan	nan
AAGTCTGG	0	0.439371	0	0.444444	0	nan	nan
AAGTCTTA	0	0	0	0	nan	nan	nan
AAGTCTTC	0	0	0	0	nan	nan	nan
AAGTGAAC	0	0.616551	0	0.625	0	nan	nan
AAGTGACA	0	0	0	0	nan	nan	nan
AAGTGACG	0	0.329961	0	0.333333	0	nan	nan
AAGTGACT	0	0.329961	0	0.333333	0	nan	nan
AAGTGAGC	0	0.198288	0	0.2	0	nan	nan
AAGTGAGG	0	0.395641	0	0.4	0	nan	nan
AAGTGATA	0	0	0	0	nan	nan	nan
AAGTGATG	0	1.17579	0	1.2	0	nan	nan
AAGTGCAC	0	0.592063	0	0.6	0	nan	nan
AAGTGCAG	0	0.592063	0	0.6	0	nan	nan
AAGTGCCC	0	0.14173	0	0.142857	0	nan	nan
AAGTGCCG	0	0	0	0	nan	nan	nan
AAGTGCCT	0	0.56406	0	0.571429	0	nan	nan
AAGTGCGA	0	0.247714	0	0.25	0	nan	nan
AAGTGCGG	0	0.12404	0	0.125	0	nan	nan
AAGTGCGT	0	0.247714	0	0.25	0	nan	nan
AAGTGCTC	0	0.329961	0	0.333333	0	nan	nan
AAGTGCTT	0	0.329961	0	0.333333	0	nan	nan
AAGTGGAA	0	0.282982	0	0.285714	0	nan	nan
AAGTGGAC	0	0.14173	0	0.142857	0	nan	nan
AAGTGGAT	0	0.282982	0	0.285714	0	nan	nan
AAGTGGCC	0	0	0	0	nan	nan	nan
AAGTGGCG	0	0.493968	0	0.5	0	nan	nan
AAGTGGCT	0	0	0	0	nan	nan	nan
AAGTGGGA	0	0.538586	0	0.545455	0	nan	nan
AAGTGGGT	0	0.359828	0	0.363636	0	nan	nan
AAGTGGTC	0	0.56406	0	0.571429	0	nan	nan
AAGTGGTG	0	0.282982	0	0.285714	0	nan	nan
AAGTGTAT	0	0	0	0	nan	nan	nan
AAGTGTAG	0	0	0	0	nan	nan	nan
AAGTGTAC	0	0	0	0	nan	nan	nan
AAGTGTAA	0	0	0	0	nan	nan	nan
AAGTGTCA	0	0.12404	0	0.125	0	nan	nan
AAGTGTCG	0	0.247714	0	0.25	0	nan	nan
AAGTGTCT	0	0.371023	0	0.375	0	nan	nan
AAGTGTGC	0	0	0	0	nan	nan	nan
AAGTGTGT	0	0.657331	0	0.666667	0	nan	nan
AAGTGTTC	0	1.39599	0	1.42857	0	nan	nan
AAGTGTTG	0	0	0	0	nan	nan	nan
AAGTTAAC	0	0	0	0	nan	nan	nan
AAGTTAAT	0	0	0	0	nan	nan	nan
AAGTTACA	0	0	0	0	nan	nan	nan
AAGTTACC	0	0.282982	0	0.285714	0	nan	nan
AAGTTACT	0	0.423758	0	0.428571	0	nan	nan
AAGTTAGA	0	0.657331	0	0.666667	0	nan	nan
AAGTTAGT	0	0	0	0	nan	nan	nan
AAGTTATT	0	0	0	0	nan	nan	nan
AAGTTATG	0	0	0	0	nan	nan	nan
AAGTTATC	0	0	0	0	nan	nan	nan
AAGTTATA	0	0	0	0	nan	nan	nan
AAGTTCAC	0	0	0	0	nan	nan	nan
AAGTTCCA	0	0.247714	0	0.25	0	nan	nan
AAGTTCGT	0	0	0	0	nan	nan	nan
AAGTTCGG	0	0	0	0	nan	nan	nan
AAGTTCGC	0	0	0	0	nan	nan	nan
AAGTTCGA	0	0	0	0	nan	nan	nan
AAGTTCTG	0	1.17579	0	1.2	0	nan	nan
AAGTTGAA	0	0.395641	0	0.4	0	nan	nan
AAGTTGAC	0	0.395641	0	0.4	0	nan	nan
AAGTTGAT	0	0	0	0	nan	nan	nan
AAGTTGCC	0	0.282982	0	0.285714	0	nan	nan
AAGTTGCG	0	0.282982	0	0.285714	0	nan	nan
AAGTTGGA	0	0	0	0	nan	nan	nan
AAGTTGGG	0	0	0	0	nan	nan	nan
AAGTTGTT	0	0	0	0	nan	nan	nan
AAGTTGTG	0	0	0	0	nan	nan	nan
AAGTTGTC	0	0	0	0	nan	nan	nan
AAGTTGTA	0	0	0	0	nan	nan	nan
AAGTTTAC	0	0	0	0	nan	nan	nan
AAGTTTAG	0	0.247714	0	0.25	0	nan	nan
AAGTTTAT	0	0.247714	0	0.25	0	nan	nan
AAGTTTCC	0	0.592063	0	0.6	0	nan	nan
AAGTTTCG	0	0.198288	0	0.2	0	nan	nan
AAGTTTGC	0	0.657331	0	0.666667	0	nan	nan
AAGTTTGG	0	0.329961	0	0.333333	0	nan	nan
AAGTTTTA	0	0.820052	0	0.833333	0	nan	nan
AATAAAAC	0	0.657331	0	0.666667	0	nan	nan
AATAAACC	0	0	0	0	nan	nan	nan
AATAAACG	0	0	0	0	nan	nan	nan
AATAAAGA	0	0.657331	0	0.666667	0	nan	nan
AATAAAGG	0	0	0	0	nan	nan	nan
AATAAAGT	0	0.329961	0	0.333333	0	nan	nan
AATAAATC	0	0.695676	0	0.705882	0	nan	nan
AATAAATT	0	0.465073	0	0.470588	0	nan	nan
AATAACAT	0	0	0	0	nan	nan	nan
AATAACAG	0	0	0	0	nan	nan	nan
AATAACAC	0	0	0	0	nan	nan	nan
AATAACAA	0	0	0	0	nan	nan	nan
AATAACCA	0	0	0	0	nan	nan	nan
AATAACCC	0	0	0	0	nan	nan	nan
AATAACCG	0	0	0	0	nan	nan	nan
AATAACCT	0	0.657331	0	0.666667	0	nan	nan
AATAACGA	0	0	0	0	nan	nan	nan
AATAACGC	0	0	0	0	nan	nan	nan
AATAACGT	0	0.493968	0	0.5	0	nan	nan
AATAACTA	0	0.165305	0	0.166667	0	nan	nan
AATAACTC	0	0	0	0	nan	nan	nan
AATAACTT	0	0.493968	0	0.5	0	nan	nan
AATAAGAC	0	0.657331	0	0.666667	0	nan	nan
AATAAGCA	0	0.247714	0	0.25	0	nan	nan
AATAAGCG	0	0	0	0	nan	nan	nan
AATAAGCT	0	0.247714	0	0.25	0	nan	nan
AATAAGGC	0	0.329961	0	0.333333	0	nan	nan
AATAAGGG	0	0	0	0	nan	nan	nan
AATAAGTT	0	0	0	0	nan	nan	nan
AATAAGTG	0	0	0	0	nan	nan	nan
AATAAGTC	0	0	0	0	nan	nan	nan
AATAAGTA	0	0	0	0	nan	nan	nan
AATAATAA	0	0.198288	0	0.2	0	nan	nan
AATAATAG	0	0.198288	0	0.2	0	nan	nan
AATAATAT	0	0	0	0	nan	nan	nan
AATAATCT	0	0	0	0	nan	nan	nan
AATAATCG	0	0	0	0	nan	nan	nan
AATAATCC	0	0	0	0	nan	nan	nan
AATAATCA	0	0	0	0	nan	nan	nan
AATAATGT	0	0.493968	0	0.5	0	nan	nan
AATAATTT	0	0	0	0	nan	nan	nan
AATAATTG	0	0	0	0	nan	nan	nan
AATAATTC	0	0	0	0	nan	nan	nan
AATAATTA	0	0	0	0	nan	nan	nan
AATACAAG	0	0	0	0	nan	nan	nan
AATACACC	0	0	0	0	nan	nan	nan
AATACACG	0	0	0	0	nan	nan	nan
AATACAGA	0	0.329961	0	0.333333	0	nan	nan
AATACAGG	0	0	0	0	nan	nan	nan
AATACAGT	0	0	0	0	nan	nan	nan
AATACATC	0	0	0	0	nan	nan	nan
AATACATG	0	0	0	0	nan	nan	nan
AATACATT	0	0.738772	0	0.75	0	nan	nan
AATACCAA	0	0	0	0	nan	nan	nan
AATACCAC	0	0.493968	0	0.5	0	nan	nan
AATACCAT	0	0	0	0	nan	nan	nan
AATACCCA	0	0.787559	0	0.8	0	nan	nan
AATACCCC	0	0	0	0	nan	nan	nan
AATACCGT	0	0	0	0	nan	nan	nan
AATACCGG	0	0	0	0	nan	nan	nan
AATACCGC	0	0	0	0	nan	nan	nan
AATACCGA	0	0	0	0	nan	nan	nan
AATACCTA	0	0	0	0	nan	nan	nan
AATACCTC	0	0	0	0	nan	nan	nan
AATACCTG	0	0	0	0	nan	nan	nan
AATACGAT	0	nan	0	nan	nan	nan	nan
AATACGAG	0	nan	0	nan	nan	nan	nan
AATACGAC	0	nan	0	nan	nan	nan	nan
AATACGAA	0	nan	0	nan	nan	nan	nan
AATACGCA	0	0	0	0	nan	nan	nan
AATACGCT	0	0	0	0	nan	nan	nan
AATACGGT	0	0	0	0	nan	nan	nan
AATACGGG	0	0	0	0	nan	nan	nan
AATACGGC	0	0	0	0	nan	nan	nan
AATACGGA	0	0	0	0	nan	nan	nan
AATACGTT	0	0	0	0	nan	nan	nan
AATACGTG	0	0	0	0	nan	nan	nan
AATACGTC	0	0	0	0	nan	nan	nan
AATACGTA	0	0	0	0	nan	nan	nan
AATACTAA	0	0.329961	0	0.333333	0	nan	nan
AATACTAG	0	0.329961	0	0.333333	0	nan	nan
AATACTAT	0	0	0	0	nan	nan	nan
AATACTCC	0	0	0	0	nan	nan	nan
[truncated: 41,436 more rows]
