# Supplementary material for: Word-based characterization of promoters involved in human DNA repair pathways
Source: BMC Genomics. 2009 Jul 7;10(Suppl 1):S18. doi: 10.1186/1471-2164-10-S1-S18 (PMC2709261; doi:10.1186/1471-2164-10-S1-S18)
Supplement: Additional file 5 — Hamming distance clusters in bidirectional promoters. Entire set of hamming distance based clusters for the bidirectional promoters with detailed cluster element information position weight matrix and corresponding regular expression motif. [file 1471-2164-10-S1-S18-S5.csv]

0.166667
TCGCGCCA	4	0.918299	4	0.9375	4.26667	5.80333	5.88611	TGGCGCGA	12538	No
TCGCCCCA	3	0.805161	3	0.820513	3.65625	3.88931	3.94598	TGGGGCGA	2834	No
TAGCGCCA	1	0.263929	1	0.266667	3.75	1.32176	1.33207	TGGCGCTA	4916	No
TCGAGCCA	1	0.469775	1	0.47619	2.1	0.741937	0.755501	TGGCTCGA	NA	No
TCGCGACA	1	0.655751	1	0.666667	1.5	0.405465	0.421975	TGTCGCGA	NA	No
TCGGGCCA	1	0.683955	1	0.695652	1.4375	0.362905	0.379863	TGGCCCGA	NA	No
TTGCGCCA	1	0.693903	2	0.705882	2.83333	2.08291	0.365423	TGGCGCAA	NA	No
TCGCGGCA	1	0.826074	1	0.842105	1.1875	0.17185	0.191071	TGCCGCGA	NA	No
TCGCGTCA	1	0.84063	1	0.857143	1.16667	0.154151	0.173604	TGACGCGA	4051	No
TCGCGCCC	1	1.51582	1	1.5625	0.64	-0.446287	-0.415959	GGGCGCGA	13089	No
CCGCGCCA	2	2.5054	2	2.625	0.761905	-0.543867	-0.450599	TGGCGCGG	NA	No
--[CT]CGCGCC[AC]
--0	0	0	0	0	0	0	0.666667
--0.666667	1	0	1	0	1	1	0.333333
--0	0	1	0	1	0	0	0
--0.333333	0	0	0	0	0	0	0
0.717949
TCCCGGGA	8	3.97165	8	4.26667	1.875	5.02887	5.60208	TCCCGGGA	2	Yes
TCCAGGGA	2	0.941495	2	0.961538	2.08	1.46474	1.50687	TCCCTGGA	NA	No
TCCCGAGA	2	1.05556	2	1.08	1.85185	1.23237	1.27816	TCTCGGGA	13248	No
TGCCGGGA	1	0.514348	1	0.521739	1.91667	0.650588	0.664856	TCCCGGCA	NA	No
TCCCGTGA	1	0.702073	1	0.714286	1.4	0.336472	0.353718	TCACGGGA	NA	No
TCCCAGGA	4	3.71413	5	3.97222	1.25874	1.15056	0.296597	TCCTGGGA	19059	No
TCTCGGGA	2	1.73986	2	1.8	1.11111	0.210721	0.278683	TCCCGAGA	3074	No
ACCCGGGA	1	0.785281	1	0.8	1.25	0.223144	0.241714	TCCCGGGT	20941	No
TCCCCGGA	1	0.852649	1	0.869565	1.15	0.139762	0.159407	TCCGGGGA	NA	No
TCCCGCGA	1	1.01424	1	1.03704	0.964286	-0.0363676	-0.0141372	TCGCGGGA	NA	No
TCCCGGAA	3	3.29619	3	3.5	0.857143	-0.462452	-0.282466	TTCCGGGA	NA	No
TCCTGGGA	1	1.32696	1	1.36364	0.733333	-0.310155	-0.282889	TCCCAGGA	13129	No
TCCCGGGG	3	3.34568	3	3.55556	0.84375	-0.509697	-0.327172	CCCCGGGA	21071	No
TCCCGGGT	1	2.38044	1	2.48889	0.401786	-0.911836	-0.867286	ACCCGGGA	13746	No
CCCCGGGA	1	2.78651	1	2.93333	0.340909	-1.07614	-1.02479	TCCCGGGG	19211	No
GCCCGGGA	1	3.73853	2	4	0.5	-1.38629	-1.31869	TCCCGGGC	21163	No
TCCCGGGC	3	5.1829	4	5.68889	0.703125	-1.40888	-1.64025	GCCCGGGA	21138	No
--[CGT]C[CT][CT][AG][ACG][AG][ACGT]
--0	0	0	0	0.107143	0.0357143	0.107143	0.642857
--0.0714286	1	0.964286	0.964286	0	0.0357143	0	0.178571
--0.107143	0	0	0	0.892857	0.928571	0.892857	0.107143
--0.821429	0	0.0357143	0.0357143	0	0	0	0.0714286
0.688889
GGCCCGCC	10	5.85012	11	6.5	1.69231	5.78702	5.36123	GGCGGGCC	21073	No
GACCCGCC	3	1.45659	3	1.5	2	2.07944	2.16754	GGCGGGTC	18484	No
GGCCAGCC	4	2.3636	4	2.47059	1.61905	1.92735	2.10443	GGCTGGCC	NA	No
GGCGCGCC	4	2.7645	4	2.90909	1.375	1.27381	1.47773	GGCGCGCC	2029	Yes
GGCTCGCC	2	1.45659	2	1.5	1.33333	0.575364	0.634096	GGCGAGCC	12519	No
GGCCCGCA	1	0.533828	1	0.541667	1.84615	0.613104	0.627681	TGCGGGCC	314	No
GGTCCGCC	1	1.02671	1	1.05	0.952381	-0.0487902	-0.0263597	GGCGGACC	747	No
GGCCCGGC	2	2.19294	4	2.28571	1.75	2.23846	-0.184188	GCCGGGCC	12116	No
GCCCCGCC	5	5.29818	7	5.82759	1.20118	1.28315	-0.28963	GGCGGGGC	20457	No
GTCCCGCC	2	2.31983	2	2.42308	0.825397	-0.383782	-0.296697	GGCGGGAC	13122	No
GGCCCACC	2	2.46318	2	2.57895	0.77551	-0.508468	-0.416609	GGTGGGCC	NA	No
GGCCGGCC	1	1.5184	1	1.56522	0.638889	-0.448025	-0.417655	GGCCGGCC	19761	Yes
GGCCCTCC	1	1.67473	1	1.73077	0.577778	-0.548566	-0.515649	GGAGGGCC	803	No
CGCCCGCC	1	1.92725	1	2	0.5	-0.693147	-0.656094	GGCGGGCG	4927	No
GGCCCGCG	1	5.40641	1	5.95833	0.167832	-1.78479	-1.68758	CGCGGGCC	NA	No
--[CG][ACGT][CT][CGT][ACG][AGT][CG][CG]
--0	0.0322581	0	0	0.0645161	0.0645161	0	0
--0.0322581	0.16129	0.967742	0.903226	0.903226	0	0.935484	0.83871
--0.967742	0.741935	0	0.0645161	0.0322581	0.903226	0.0645161	0.16129
--0	0.0645161	0.0322581	0.0322581	0	0.0322581	0	0
0.777778
TCCCGGCT	6	2.54354	6	2.66667	2.25	4.86558	5.14921	AGCCGGGA	NA	No
TCCCGCCT	3	1.52766	3	1.575	1.90476	1.93307	2.02463	AGGCGGGA	1076	No
TCCCTGCT	1	0.605788	1	0.615385	1.625	0.485508	0.501224	AGCAGGGA	19783	No
TCCCGGCG	3	2.54354	3	2.66667	1.125	0.353349	0.495165	CGCCGGGA	16960	No
TTCCGGCT	2	1.81027	2	1.875	1.06667	0.129077	0.199344	AGCCGGAA	14111	No
TCCCGTCT	2	1.92725	2	2	1	1.61434e-09	0.0741069	AGACGGGA	NA	No
TCCAGGCT	1	0.978574	1	1	1	8.07168e-10	0.0216589	AGCCTGGA	9868	No
TCCGGGCT	1	1.11118	1	1.13793	0.878788	-0.129212	-0.105425	AGCCCGGA	1293	No
TCCCCGCT	1	1.21027	1	1.24138	0.805556	-0.216223	-0.190841	AGCGGGGA	19871	No
TCCCAGCT	2	2.51913	2	2.64	0.757576	-0.555263	-0.461535	AGCTGGGA	12120	No
TCCTGGCT	1	1.83816	1	1.90476	0.525	-0.644357	-0.608766	AGCCAGGA	14788	No
GCCCGGCT	1	2.05153	1	2.13333	0.46875	-0.757686	-0.718586	AGCCGGGC	60	No
CCCCGGCT	1	2.05153	1	2.13333	0.46875	-0.757686	-0.718586	AGCCGGGG	NA	No
TCCCGGGT	1	2.38044	1	2.48889	0.401786	-0.911836	-0.867286	ACCCGGGA	13746	No
TCCCGGCC	1	3.73853	1	4	0.25	-1.38629	-1.31869	GGCCGGGA	9903	No
--[CGT][CT]C[CGT][ACG][CGT][CG][CGT]
--0	0	0	0	0.0952381	0	0	0
--0.0952381	0.952381	1	0.904762	0.047619	0.047619	0.904762	0.142857
--0.0952381	0	0	0.047619	0.857143	0.904762	0.0952381	0.0952381
--0.809524	0.047619	0	0.047619	0	0.047619	0	0.761905
0.638889
CAGGGGCC	4	1.1085	4	1.13514	3.52381	5.03817	5.13315	GGCCCCTG	14546	No
CAGGGGTC	3	1.61429	3	1.66667	1.8	1.76336	1.85915	GACCCCTG	3511	No
CAGTGGCC	1	0.30434	1	0.307692	3.25	1.17865	1.18961	GGCCACTG	16455	No
CAGCGGCC	4	3.11733	4	3.3	1.21212	0.769488	0.997275	GGCCGCTG	NA	No
CAGGGTCC	2	1.29808	2	1.33333	1.5	0.81093	0.864529	GGACCCTG	1473	No
CATGGGCC	1	0.493082	1	0.5	2	0.693147	0.707079	GGCCCATG	9026	No
CACGGGCC	1	0.493082	1	0.5	2	0.693147	0.707079	GGCCCGTG	NA	No
CGGGGGCC	3	2.45191	4	2.56667	1.55844	1.77475	0.605237	GGCCCCCG	8812	No
CAGGGACC	2	1.85531	2	1.92308	1.04	0.0784414	0.150186	GGTCCCTG	NA	No
CAAGGGCC	1	0.871337	1	0.888889	1.125	0.117783	0.137726	GGCCCTTG	NA	No
CAGGGGGC	1	0.978574	1	1	1	8.07168e-10	0.0216589	GCCCCCTG	696	No
CAGGGGCG	2	2.32846	2	2.43243	0.822222	-0.391489	-0.304118	CGCCCCTG	3619	No
GAGGGGCC	2	2.35335	3	2.45946	1.21978	0.596012	-0.325389	GGCCCCTC	5369	No
CAGGCGCC	1	1.61429	1	1.66667	0.6	-0.510826	-0.478895	GGCGCCTG	12095	No
CAGGGCCC	2	2.59433	2	2.72222	0.734694	-0.616603	-0.520359	GGGCCCTG	16423	No
CCGGGGCC	1	1.70667	1	1.76471	0.566667	-0.567984	-0.534546	GGCCCCGG	21067	No
CTGGGGCC	1	2.02541	1	2.10526	0.475	-0.74444	-0.705771	GGCCCCAG	19201	No
CAGGAGCC	1	2.15058	1	2.24	0.446429	-0.806476	-0.76574	GGCTCCTG	20780	No
CAGGGGAC	1	2.41485	1	2.52632	0.395833	-0.926762	-0.881638	GTCCCCTG	NA	No
--[CG][ACGT]G[CG][ACG][ACGT][ACT][CG]
--0	0.782609	0	0	0.0869565	0.0434783	0.0869565	0
--0.913043	0.0434783	0	0.130435	0.0434783	0.0869565	0.869565	0.913043
--0.0869565	0.0869565	1	0.869565	0.869565	0.826087	0	0.0869565
--0	0.0869565	0	0	0	0.0434783	0.0434783	0
0.388889
AGGGCCGT	5	1.80245	5	1.86667	2.67857	4.92642	5.10145	ACGGCCCT	613	No
AGGGCAGT	2	0.493082	2	0.5	4	2.77259	2.80045	ACTGCCCT	19232	No
AGGGCGGT	2	0.834746	2	0.851064	2.35	1.70883	1.74755	ACCGCCCT	14193	No
AGGGCTGT	2	0.890862	2	0.909091	2.2	1.57691	1.61743	ACAGCCCT	NA	No
AGCGCCGT	1	0.568265	1	0.576923	1.73333	0.550046	0.565168	ACGGCGCT	1390	No
AGGGCCCT	1	0.792737	1	0.807692	1.2381	0.213574	0.232263	AGGGCCCT	13782	Yes
AGGGCCGG	1	1.55131	1	1.6	0.625	-0.470004	-0.439098	CCGGCCCT	NA	No
CGGGCCGT	1	1.80245	1	1.86667	0.535714	-0.624154	-0.589149	ACGGCCCG	20500	No
GGGGCCGT	1	2.23699	1	2.33333	0.428571	-0.847298	-0.805131	ACGGCCCC	14674	No
AGGGCCGC	1	2.29855	2	2.4	0.833333	-0.364643	-0.83228	GCGGCCCT	18580	No
--[ACG]GGGCCG[CGT]
--0.571429	0	0	0	0	0	0	0
--0.142857	0	0	0	1	1	0	0.285714
--0.285714	1	1	1	0	0	1	0.142857
--0	0	0	0	0	0	0	0.571429
0.241379
TCTGAGGA	5	1.84222	6	1.90909	3.14286	6.87079	4.99234	TCCTCAGA	5391	No
TCCGAGGA	3	1.39962	4	1.44	2.77778	4.0866	2.28723	TCCTCGGA	2858	No
TCTGAAGA	3	1.45659	3	1.5	2	2.07944	2.16754	TCTTCAGA	NA	No
TCTGAGTA	2	0.802903	2	0.818182	2.44444	1.78764	1.82534	TACTCAGA	NA	No
TCAGAGGA	1	0.232992	1	0.235294	4.25	1.44692	1.45675	TCCTCTGA	3446	No
TCTGAGCA	3	1.85531	4	1.92308	2.08	2.92947	1.44167	TGCTCAGA	1273	No
TCTGGGGA	2	0.978574	2	1	2	1.38629	1.42961	TCCCCAGA	NA	No
TCTCAGGA	1	0.411432	1	0.416667	2.4	0.875469	0.888111	TCCTGAGA	12976	No
TCGGAGGA	1	0.444118	1	0.45	2.22222	0.798508	0.811665	TCCTCCGA	NA	No
TCTAAGGA	1	0.493082	1	0.5	2	0.693147	0.707079	TCCTTAGA	8309	No
TCTGTGGA	1	0.680702	1	0.692308	1.44444	0.367725	0.384631	TCCACAGA	NA	No
TCTGAGAA	2	1.6592	2	1.71429	1.16667	0.308301	0.373628	TTCTCAGA	NA	No
TCTGAGGT	1	2.13878	1	2.22727	0.44898	-0.800778	-0.760237	ACCTCAGA	10674	No
--TC[CT]GA[AG][ACG][AT]
--0	0	0	0	1	0.142857	0.142857	0.714286
--0	1	0.142857	0	0	0	0.142857	0
--0	0	0	1	0	0.857143	0.714286	0
--1	0	0.857143	0	0	0	0	0.285714
0.542857
CGTGGGGG	5	1.86693	5	1.93548	2.58333	4.7454	4.92572	CCCCCACG	20402	No
CGTCGGGG	3	1.6592	3	1.71429	1.75	1.67885	1.77684	CCCCGACG	17699	No
CGTGGTGG	3	1.75695	3	1.81818	1.65	1.50233	1.60511	CCACCACG	NA	No
CGTGGAGG	4	2.7173	4	2.85714	1.4	1.34589	1.54663	CCTCCACG	NA	No
TGTGGGGG	3	1.86693	3	1.93548	1.55	1.31476	1.42295	CCCCCACA	9854	No
CCTGGGGG	3	1.92725	3	2	1.5	1.2164	1.32756	CCCCCAGG	8825	No
CGTAGGGG	1	0.493082	1	0.5	2	0.693147	0.707079	CCCCTACG	NA	No
CGTGCGGG	2	1.41344	2	1.45455	1.375	0.636907	0.69424	CCCGCACG	NA	No
CATGGGGG	1	0.5629	1	0.571429	1.75	0.559616	0.574653	CCCCCATG	NA	No
CGTGGGTG	1	0.73677	1	0.75	1.33333	0.287682	0.30548	CACCCACG	15818	No
CGAGGGGG	1	0.952523	1	0.972973	1.02778	0.027399	0.0486407	CCCCCTCG	13255	No
CGTGGGAG	1	1.45659	1	1.5	0.666667	-0.405465	-0.376099	CTCCCACG	11274	No
CGTGGGCG	1	1.50925	1	1.55556	0.642857	-0.441833	-0.411611	CGCCCACG	13777	No
CGTGGGGT	1	1.68524	1	1.74194	0.574074	-0.554997	-0.521909	ACCCCACG	NA	No
CTTGGGGG	1	2.02541	1	2.10526	0.475	-0.74444	-0.705771	CCCCCAAG	NA	No
GGTGGGGG	2	3.3393	2	3.54839	0.563636	-1.14669	-1.02523	CCCCCACC	21124	No
CGCGGGGG	1	3.03497	2	3.20833	0.623377	-0.945209	-1.1102	CCCCCGCG	18294	No
--[CGT][CGT][CT][CG][CG][AGT][ACG][GT]
--0	0	0	0	0	0.105263	0.0526316	0
--0.789474	0.0526316	0.157895	0.0526316	0.0526316	0	0.0526316	0
--0.157895	0.842105	0	0.947368	0.947368	0.842105	0.894737	0.947368
--0.0526316	0.105263	0.842105	0	0	0.0526316	0	0.0526316
0.35
TGCTGAGA	4	1.17067	4	1.2	3.33333	4.81589	4.91487	TCTCAGCA	NA	No
TGCTCAGA	2	0.84063	2	0.857143	2.33333	1.6946	1.7335	TCTGAGCA	2093	No
TGCTGATA	2	0.978574	2	1	2	1.38629	1.42961	TATCAGCA	NA	No
TGCAGAGA	2	1.01869	2	1.04167	1.92	1.30465	1.34925	TCTCTGCA	NA	No
TTCTGAGA	1	0.282698	1	0.285714	3.5	1.25276	1.26338	TCTCAGAA	1169	No
TGGTGAGA	1	0.42311	1	0.428571	2.33333	0.847298	0.860124	TCTCACCA	8328	No
TGCTGGGA	2	1.41811	2	1.45946	1.37037	0.630162	0.687646	TCCCAGCA	7057	No
AGCTGAGA	2	1.45659	2	1.5	1.33333	0.575364	0.634096	TCTCAGCT	17714	No
TCCTGAGA	1	0.73677	1	0.75	1.33333	0.287682	0.30548	TCTCAGGA	6188	No
TGCGGAGA	1	1.06224	1	1.08696	0.92	-0.0833816	-0.0603809	TCTCCGCA	NA	No
TGATGAGA	1	1.06604	1	1.09091	0.916667	-0.0870114	-0.0639497	TCTCATCA	NA	No
TACTGAGA	1	1.17067	1	1.2	0.833333	-0.182322	-0.157577	TCTCAGTA	3886	No
--[AT][AG][AC][AGT]G[AG]GA
--0.142857	0.142857	0.142857	0.142857	0	0.857143	0	1
--0	0	0.857143	0	0	0	0	0
--0	0.857143	0	0.142857	1	0.142857	1	0
--0.857143	0	0	0.714286	0	0	0	0
0.682927
CGCGGCCG	4	1.17067	4	1.2	3.33333	4.81589	4.91487	CGGCCGCG	20259	No
CGCCGCCG	4	2.54354	4	2.66667	1.5	1.62186	1.81095	CGGCGGCG	21137	No
CGCAGCCG	2	1.06604	2	1.09091	1.83333	1.21227	1.25839	CGGCTGCG	17283	No
CGCTGCCG	3	2.03694	3	2.11765	1.41667	1.04492	1.1615	CGGCAGCG	9399	No
CGCGGGCG	2	1.50246	2	1.54839	1.29167	0.511867	0.572089	CGCCCGCG	1820	No
CGCGGCCT	1	0.707627	1	0.72	1.38889	0.328504	0.345838	AGGCCGCG	21065	No
CGCGTCCG	3	2.67666	3	2.8125	1.06667	0.193616	0.342123	CGGACGCG	5748	No
CGAGGCCG	3	2.70362	4	2.84211	1.40741	1.367	0.312067	CGGCCTCG	16905	No
CGCGGTCG	1	0.73677	1	0.75	1.33333	0.287682	0.30548	CGACCGCG	NA	No
CGCGGCGG	3	2.82106	3	2.97143	1.00962	0.0287084	0.184503	CCGCCGCG	223	No
CGTGGCCG	3	3.00629	3	3.17647	0.944444	-0.171475	-0.00628827	CGGCCACG	3437	No
CGCGGCAG	1	1.55131	1	1.6	0.625	-0.470004	-0.439098	CTGCCGCG	18082	No
GGCGGCCG	1	1.92725	1	2	0.5	-0.693147	-0.656094	CGGCCGCC	1400	No
CGCGCCCG	3	3.94038	5	4.23077	1.18182	0.83527	-0.817993	CGGGCGCG	13269	No
CGGGGCCG	1	2.29855	1	2.4	0.416667	-0.875469	-0.83228	CGGCCCCG	1368	No
CGCGGCCC	1	2.51913	1	2.64	0.378788	-0.970779	-0.923915	GGGCCGCG	4736	No
CCCGGCCG	2	3.51822	2	3.75	0.533333	-1.25722	-1.12961	CGGCCGGG	692	No
--[CG][CG][ACGT][ACGT][CGT][CG][ACG][CG]
--0	0	0.0714286	0.0357143	0	0	0.0357143	0
--0.964286	0.107143	0.75	0.0714286	0.107143	0.964286	0.892857	0.0714286
--0.0357143	0.892857	0.0714286	0.821429	0.821429	0.0357143	0.0714286	0.928571
--0	0	0.107143	0.0714286	0.0714286	0	0	0
0.166667
TCTGGGAT	2	0.180188	2	0.181818	11	4.79579	4.8138	ATCCCAGA	2854	No
TCTCGGAT	2	0.590784	2	0.6	3.33333	2.40795	2.4389	ATCCGAGA	NA	No
TCTGGCAT	1	0.152533	1	0.153846	6.5	1.8718	1.88037	ATGCCAGA	NA	No
TCAGGGAT	1	0.42311	1	0.428571	2.33333	0.847298	0.860124	ATCCCTGA	16836	No
TCTGGGGT	2	1.36158	2	1.4	1.42857	0.71335	0.769002	ACCCCAGA	14765	No
TCTAGGAT	1	0.493082	1	0.5	2	0.693147	0.707079	ATCCTAGA	NA	No
TCTGGGCT	1	0.626237	1	0.636364	1.57143	0.451985	0.468026	AGCCCAGA	14791	No
TCTGGGTT	2	1.61429	2	1.66667	1.2	0.364643	0.428505	AACCCAGA	NA	No
--TCTGGG[GT]T
--0	0	0	0	0	0	0	0
--0	1	0	0	0	0	0	0
--0	0	0	1	1	1	0.5	0
--1	0	1	0	0	0	0.5	1
0.705882
GGGGCCGG	5	1.92725	5	2	2.5	4.58145	4.76672	CCGGCCCC	20866	No
GTGGCCGG	3	1.73986	3	1.8	1.66667	1.53248	1.63442	CCGGCCAC	NA	No
GGCGCCGG	5	3.94038	5	4.23077	1.18182	0.83527	1.19081	CCGGCGCC	20525	No
GGGGCGGG	13	12.1827	19	15.4255	1.23172	3.95988	0.844116	CCCGCCCC	21135	No
GGGGGCGG	6	5.24974	7	5.76923	1.21333	1.3536	0.801488	CCGCCCCC	21014	No
GCGGCCGG	2	1.51582	2	1.5625	1.28	0.49372	0.554376	CCGGCCGC	1787	No
GGGGACGG	3	2.54354	3	2.66667	1.125	0.353349	0.495165	CCGTCCCC	13955	No
GGGGCTGG	5	4.60287	6	5	1.2	1.09393	0.413788	CCAGCCCC	7058	No
GGAGCCGG	2	1.88661	3	1.95652	1.53333	1.28233	0.116729	CCGGCTCC	19274	No
GAGGCCGG	2	2.03694	2	2.11765	0.944444	-0.114317	-0.0365982	CCGGCCTC	20948	No
GGGTCCGG	2	2.29855	2	2.4	0.833333	-0.364643	-0.278265	CCGGACCC	NA	No
GGGACCGG	4	4.31773	6	4.66667	1.28571	1.50789	-0.305744	CCGGTCCC	NA	No
GGGCCCGG	2	2.33062	2	2.43478	0.821429	-0.393421	-0.305977	CCGGGCCC	136	No
GGGGCCTG	2	2.39066	2	2.5	0.8	-0.446287	-0.356846	CAGGCCCC	20988	No
GGTGCCGG	1	1.45659	1	1.5	0.666667	-0.405465	-0.376099	CCGGCACC	10324	No
AGGGCCGG	1	1.55131	1	1.6	0.625	-0.470004	-0.439098	CCGGCCCT	NA	No
GGGGCCGA	2	2.54354	2	2.66667	0.75	-0.575364	-0.48082	TCGGCCCC	18581	No
GGGGTCGG	4	4.56029	5	4.95	1.0101	0.0502517	-0.524366	CCGACCCC	NA	No
GGGGCCCG	1	1.81928	1	1.88462	0.530612	-0.633724	-0.598443	CGGGCCCC	21040	No
GGGGCAGG	2	2.77138	3	2.91667	1.02857	0.0845126	-0.652399	CCTGCCCC	NA	No
GGGGCCGC	2	2.84694	2	3	0.666667	-0.81093	-0.706194	GCGGCCCC	733	No
GGGGCCGT	1	2.23699	1	2.33333	0.428571	-0.847298	-0.805131	ACGGCCCC	14674	No
GGGGCCAG	2	3.04033	2	3.21429	0.622222	-0.948916	-0.837637	CTGGCCCC	1843	No
--[AG][ACGT][ACGT][ACGT][ACGT][ACGT][ACGT][ACGT]
--0.0166667	0.0333333	0.0166667	0.0666667	0.0333333	0.0333333	0.05	0.0333333
--0	0.0166667	0.05	0.0333333	0.816667	0.7	0.0166667	0.0333333
--0.983333	0.933333	0.916667	0.866667	0.0833333	0.2	0.9	0.9
--0	0.0166667	0.0166667	0.0333333	0.0666667	0.0666667	0.0333333	0.0333333
0.791667
AGGGAGGG	6	2.73111	6	2.87234	2.08889	4.41979	4.7223	CCCTCCCT	9852	No
AGGGAGAG	4	2.63723	4	2.76923	1.44444	1.4709	1.66626	CTCTCCCT	3621	No
AGAGAGGG	6	4.64762	6	5.05263	1.1875	1.0311	1.53242	CCCTCTCT	5431	No
GGGGAGGG	4	2.73111	4	2.87234	1.39259	1.32467	1.52634	CCCTCCCC	13291	No
AGGGAGTG	3	2.15985	3	2.25	1.33333	0.863046	0.985715	CACTCCCT	NA	No
AGGAAGGG	3	2.49431	3	2.6129	1.14815	0.414451	0.553799	CCCTTCCT	1366	No
AGGGGGGG	1	0.775074	1	0.789474	1.26667	0.236389	0.254797	CCCCCCCT	6943	No
AGTGAGGG	1	0.84063	1	0.857143	1.16667	0.154151	0.173604	CCCTCACT	NA	No
AGGGAGGT	1	1.12174	1	1.14894	0.87037	-0.138836	-0.11488	ACCTCCCT	NA	No
AGGGATGG	1	1.17067	1	1.2	0.833333	-0.182322	-0.157577	CCATCCCT	17615	No
AGGCAGGG	3	3.2768	3	3.47826	0.8625	-0.44376	-0.264768	CCCTGCCT	12061	No
AAGGAGGG	1	1.33778	1	1.375	0.727273	-0.318454	-0.291013	CCCTCCTT	3695	No
AGGGCGGG	4	4.5485	4	4.93617	0.810345	-0.841182	-0.514011	CCCGCCCT	21102	No
AGGGTGGG	1	1.69283	1	1.75	0.571429	-0.559616	-0.526404	CCCACCCT	20936	No
AGCGAGGG	1	1.83816	1	1.90476	0.525	-0.644357	-0.608766	CCCTCGCT	NA	No
AGGGAGGC	2	2.90468	2	3.06383	0.652778	-0.853037	-0.746351	GCCTCCCT	15255	No
AGGGAAGG	1	2.47569	1	2.59259	0.385714	-0.952658	-0.90652	CCTTCCCT	NA	No
CGGGAGGG	3	4.42121	3	4.78723	0.626667	-1.40202	-1.1634	CCCTCCCG	7047	No
TGGGAGGG	2	4.14645	2	4.46809	0.447619	-1.60763	-1.45821	CCCTCCCA	19084	No
--[ACGT][AG][ACG][ACG][ACT][AGT][AGT][CGT]
--0.736842	0.0263158	0.105263	0.0526316	0.868421	0.0526316	0.0526316	0
--0.105263	0	0.0263158	0.0789474	0.105263	0	0	0.0526316
--0.0526316	0.973684	0.868421	0.868421	0	0.921053	0.894737	0.921053
--0.105263	0	0	0	0.0263158	0.0263158	0.0526316	0.0263158
0.285714
AGAAAAGA	3	0.632564	3	0.642857	4.66667	4.62134	4.66976	TCTTTTCT	NA	No
AGCAAAGA	1	0.282698	1	0.285714	3.5	1.25276	1.26338	TCTTTGCT	968	No
AGAGAAGA	2	1.14813	2	1.17647	1.7	1.06126	1.11002	TCTTCTCT	739	No
AGAAAATA	1	0.493082	1	0.5	2	0.693147	0.707079	TATTTTCT	NA	No
AGAAAAAA	2	1.45659	2	1.5	1.33333	0.575364	0.634096	TTTTTTCT	NA	No
AAAAAAGA	1	0.590784	1	0.6	1.66667	0.510826	0.526304	TCTTTTTT	NA	No
ATAAAAGA	1	0.590784	1	0.6	1.66667	0.510826	0.526304	TCTTTTAT	8252	No
AGACAAGA	1	0.73677	1	0.75	1.33333	0.287682	0.30548	TCTTGTCT	2441	No
AGAAGAGA	1	0.802903	1	0.818182	1.22222	0.200671	0.219522	TCTCTTCT	15356	No
AGAAATGA	1	0.84063	2	0.857143	2.33333	1.6946	0.173604	TCATTTCT	1650	No
AGAATAGA	1	0.978574	1	1	1	8.07169e-10	0.0216589	TCTATTCT	NA	No
AGAAACGA	1	0.978574	1	1	1	8.07168e-10	0.0216589	TCGTTTCT	NA	No
AGGAAAGA	2	2.10187	2	2.1875	0.914286	-0.179224	-0.0993623	TCTTTCCT	NA	No
AGAAAACA	1	1.29808	1	1.33333	0.75	-0.287682	-0.260883	TGTTTTCT	NA	No
AGAAAGGA	1	1.49306	1	1.53846	0.65	-0.430783	-0.400825	TCCTTTCT	5073	No
--AG[AG][AG]A[AG][ACG]A
--1	0	0.666667	0.833333	1	0.833333	0.166667	1
--0	0	0	0	0	0	0.166667	0
--0	1	0.333333	0.166667	0	0.166667	0.666667	0
--0	0	0	0	0	0	0	0
0.263158
CGACTCCG	3	0.632564	3	0.642857	4.66667	4.62134	4.66976	CGGAGTCG	NA	No
CAACTCCG	3	0.978574	3	1	3	3.29584	3.36081	CGGAGTTG	NA	No
CGTCTCCG	2	0.438673	2	0.444444	4.5	3.00815	3.0343	CGGAGACG	9318	No
CGACTGCG	1	0.198151	1	0.2	5	1.60944	1.61872	CGCAGTCG	13871	No
CCACTCCG	2	1.04732	2	1.07143	1.86667	1.24831	1.29383	CGGAGTGG	NA	No
CGAATCCG	1	0.978574	1	1	1	8.07168e-10	0.0216589	CGGATTCG	NA	No
CGACTCTG	1	0.978574	1	1	1	8.07169e-10	0.0216589	CAGAGTCG	NA	No
CGCCTCCG	1	0.978574	1	1	1	8.07168e-10	0.0216589	CGGAGGCG	21099	No
CTACTCCG	1	1.29808	1	1.33333	0.75	-0.287682	-0.260883	CGGAGTAG	NA	No
CGGCTCCG	3	3.88445	4	4.16667	0.96	-0.163288	-0.77511	CGGAGCCG	20202	No
--C[CGT][AG]CTCCG
--0	0	0.4	0	0	0	0	0
--1	0.2	0	1	0	1	1	0
--0	0.6	0.6	0	0	0	0	1
--0	0.2	0	0	1	0	0	0
0.647059
GGGCCAGG	7	3.61284	7	3.85714	1.81481	4.17188	4.6299	CCTGGCCC	19875	No
GGTCCAGG	2	1.06604	2	1.09091	1.83333	1.21227	1.25839	CCTGGACC	NA	No
GCGCCAGG	1	0.655751	1	0.666667	1.5	0.405465	0.421975	CCTGGCGC	6139	No
GGGCGAGG	2	1.82877	2	1.89474	1.05556	0.108134	0.179008	CCTCGCCC	19018	No
AGGCCAGG	1	0.84063	1	0.857143	1.16667	0.154151	0.173604	CCTGGCCT	6162	No
GGACCAGG	1	0.84063	1	0.857143	1.16667	0.154151	0.173604	CCTGGTCC	13242	No
GGGCCGGG	3	2.84694	3	3	1	2.4215e-09	0.157104	CCCGGCCC	9944	No
GTGCCAGG	1	0.871337	1	0.888889	1.125	0.117783	0.137726	CCTGGCAC	NA	No
GGGCTAGG	1	0.978574	1	1	1	8.07168e-10	0.0216589	CCTAGCCC	NA	No
GGGCCATG	1	0.978574	1	1	1	8.07168e-10	0.0216589	CATGGCCC	NA	No
GGGCCCGG	2	2.33062	2	2.43478	0.821429	-0.393421	-0.305977	CCGGGCCC	136	No
GGGCAAGG	2	2.39066	2	2.5	0.8	-0.446287	-0.356846	CCTTGCCC	NA	No
GGGGCAGG	2	2.77138	3	2.91667	1.02857	0.0845126	-0.652399	CCTGCCCC	NA	No
GGCCCAGG	3	3.73853	3	4	0.75	-0.863046	-0.660238	CCTGGGCC	4984	No
GGGCCAGC	2	2.84694	2	3	0.666667	-0.81093	-0.706194	GCTGGCCC	14005	No
GGGACAGG	1	2.19294	1	2.28571	0.4375	-0.826679	-0.785241	CCTGTCCC	3072	No
CGGCCAGG	1	2.45628	1	2.57143	0.388889	-0.944462	-0.898647	CCTGGCCG	14498	No
--[CG]G[CGT][ACG][ACG][ACG]G[CG]
--0	0	0	0.0909091	0.0909091	0.818182	0	0
--0.0909091	0	0.136364	0.818182	0.863636	0.0909091	0	0.0909091
--0.909091	1	0.818182	0.0909091	0.0454545	0.0909091	1	0.909091
--0	0	0.0454545	0	0	0	0	0
0.791667
ACTCCAGC	5	2.02051	5	2.1	2.38095	4.3375	4.53045	GCTGGAGT	NA	No
ACTCAAGC	1	0.165212	1	0.166667	6	1.79176	1.80053	GCTTGAGT	3923	No
ACCCCAGC	2	0.890862	2	0.909091	2.2	1.57691	1.61743	GCTGGGGT	21061	No
AGTCCAGC	3	1.75695	3	1.81818	1.65	1.50233	1.60511	GCTGGACT	20228	No
ATTCCAGC	2	1.25263	2	1.28571	1.55556	0.883666	0.935796	GCTGGAAT	NA	No
ACTGCAGC	1	1.02671	1	1.05	0.952381	-0.0487902	-0.0263597	GCTGCAGT	NA	No
ACGCCAGC	1	1.08544	1	1.11111	0.9	-0.105361	-0.0819872	GCTGGCGT	NA	No
ACTCCTGC	2	2.1341	2	2.22222	0.9	-0.210721	-0.129794	GCAGGAGT	18450	No
ACTCCCGC	1	1.29808	1	1.33333	0.75	-0.287682	-0.260883	GCGGGAGT	20065	No
TCTCCAGC	1	1.36158	1	1.4	0.714286	-0.336472	-0.308646	GCTGGAGA	17678	No
AATCCAGC	1	1.61429	1	1.66667	0.6	-0.510826	-0.478895	GCTGGATT	NA	No
CCTCCAGC	1	2.02051	1	2.1	0.47619	-0.741937	-0.703349	GCTGGAGG	21133	No
ACTCCAGG	1	2.02051	1	2.1	0.47619	-0.741937	-0.703349	CCTGGAGT	NA	No
ACTTCAGC	1	2.23699	1	2.33333	0.428571	-0.847298	-0.805131	GCTGAAGT	8699	No
ACTCCGGC	1	2.34883	1	2.45455	0.407407	-0.897942	-0.853917	GCCGGAGT	NA	No
--[ACT][ACGT][GT][CGT]C[ACGT]G[CG]
--0.842105	0.0526316	0	0	0	0.736842	0	0
--0.105263	0.842105	0	0.842105	1	0.0526316	0	0.894737
--0	0.0526316	0.0526316	0.0526316	0	0.105263	1	0.105263
--0.0526316	0.0526316	0.947368	0.105263	0	0.105263	0	0
0.518519
CGGGCCGA	5	2.05153	5	2.13333	2.34375	4.25876	4.45426	TCGGCCCG	6128	No
CGGGCCCA	4	2.63723	4	2.76923	1.44444	1.4709	1.66626	TGGGCCCG	NA	No
CGGGCGGA	2	0.937548	2	0.957447	2.08889	1.47326	1.51527	TCCGCCCG	4163	No
CGGGCCAA	1	0.282698	1	0.285714	3.5	1.25276	1.26338	TTGGCCCG	381	No
CGGGCTGA	1	0.418864	1	0.424242	2.35714	0.85745	0.870209	TCAGCCCG	4952	No
CGCGCCGA	3	2.31983	3	2.42308	1.2381	0.640722	0.77135	TCGGCGCG	NA	No
CGGGGCGA	1	0.505625	1	0.512821	1.95	0.667829	0.681959	TCGCCCCG	NA	No
CGGGCAGA	2	1.45659	2	1.5	1.33333	0.575364	0.634096	TCTGCCCG	20692	No
CGAGCCGA	1	0.641639	1	0.652174	1.53333	0.427444	0.44373	TCGGCTCG	12390	No
TGGGCCGA	1	1.04274	1	1.06667	0.9375	-0.0645385	-0.0418509	TCGGCCCA	NA	No
CGGGCCGC	2	2.29855	2	2.4	0.833333	-0.364643	-0.278265	GCGGCCCG	NA	No
GGGGCCGA	2	2.54354	2	2.66667	0.75	-0.575364	-0.48082	TCGGCCCC	18581	No
CGGGCCGT	1	1.80245	1	1.86667	0.535714	-0.624154	-0.589149	ACGGCCCG	20500	No
CAGGCCGA	1	1.98214	1	2.05882	0.485714	-0.722135	-0.684178	TCGGCCTG	NA	No
--[CGT][AG][CG]GC[AC][CG][ACT]
--0	0.0714286	0	0	0	0.0714286	0	0.785714
--0.785714	0	0.142857	0	1	0.928571	0.142857	0.142857
--0.142857	0.928571	0.857143	1	0	0	0.857143	0
--0.0714286	0	0	0	0	0	0	0.0714286
0
TGCGGAAT	2	0.220092	2	0.222222	9	4.39445	4.41371	ATTCCGCA	NA	No
TGCGCAAT	1	0.247497	1	0.25	4	1.38629	1.39635	ATTGCGCA	NA	No
TGGGGAAT	1	0.438673	1	0.444444	2.25	0.81093	0.824002	ATTCCCCA	NA	No
TGCGGACT	1	0.978574	1	1	1	8.07168e-10	0.0216589	AGTCCGCA	NA	No
--
--nan	nan	nan	nan	nan	nan	nan	nan
--nan	nan	nan	nan	nan	nan	nan	nan
--nan	nan	nan	nan	nan	nan	nan	nan
--nan	nan	nan	nan	nan	nan	nan	nan
0.75
GCCCCTCC	8	4.63031	9	5.03226	1.78846	5.2322	4.37454	GGAGGGGC	7041	No
GTCCCTCC	3	1.17067	3	1.2	2.5	2.74887	2.8231	GGAGGGAC	18631	No
GCCCATCC	3	1.84222	3	1.90909	1.57143	1.35596	1.46293	GGATGGGC	9435	No
ACCCCTCC	2	1.62444	2	1.67742	1.19231	0.351781	0.415974	GGAGGGGT	21020	No
GCCGCTCC	2	1.62687	2	1.68	1.19048	0.348707	0.412979	GGAGCGGC	4946	No
GCCCCACC	4	3.83867	4	4.11429	0.972222	-0.112684	0.164671	GGTGGGGC	17092	No
GCCCCTGC	1	0.857906	1	0.875	1.14286	0.133531	0.15326	GCAGGGGC	12203	No
GCCCCCCC	1	0.904372	1	0.923077	1.08333	0.0800427	0.100514	GGGGGGGC	8907	No
GCTCCTCC	3	3.13149	4	3.31579	1.20635	0.750394	-0.128687	GGAGGAGC	5107	No
GCCCCGCC	5	5.29818	7	5.82759	1.20118	1.28315	-0.28963	GGCGGGGC	20457	No
GCACCTCC	1	1.45659	1	1.5	0.666667	-0.405465	-0.376099	GGAGGTGC	5359	No
GCCCCTTC	2	2.5256	2	2.64706	0.755556	-0.560604	-0.46666	GAAGGGGC	21119	No
CCCCCTCC	1	1.62444	1	1.67742	0.596154	-0.517257	-0.48516	GGAGGGGG	19881	No
GCCCTTCC	1	1.64163	1	1.69565	0.589744	-0.528067	-0.495691	GGAAGGGC	20884	No
GCCCCTCT	2	2.58287	2	2.70968	0.738095	-0.607365	-0.511505	AGAGGGGC	21130	No
GGCCCTCC	1	1.67473	1	1.73077	0.577778	-0.548566	-0.515649	GGAGGGCC	803	No
GACCCTCC	1	1.92725	1	2	0.5	-0.693147	-0.656094	GGAGGGTC	2176	No
GCCCCTAC	1	2.1341	1	2.22222	0.45	-0.798508	-0.758044	GTAGGGGC	15016	No
GCCCCTCG	1	2.22705	1	2.32258	0.430556	-0.842679	-0.800677	CGAGGGGC	17007	No
TCCCCTCC	1	4.27146	1	4.6129	0.216783	-1.52886	-1.45196	GGAGGGGA	17302	No
--[ACGT][ACGT][ACT][CG][ACT][AGT][ACT][CGT]
--0.0277778	0.0277778	0.0277778	0	0.0277778	0.0833333	0.0555556	0
--0.0277778	0.916667	0.888889	0.972222	0.944444	0	0.888889	0.888889
--0.833333	0.0277778	0	0.0277778	0	0.138889	0	0.0555556
--0.111111	0.0277778	0.0833333	0	0.0277778	0.777778	0.0555556	0.0555556
0.473684
GCCGGCGA	3	0.707627	3	0.72	4.16667	4.28135	4.33335	TCGCCGGC	20143	No
GCCAGCGA	3	1.38876	3	1.42857	2.1	2.22581	2.31061	TCGCTGGC	10688	No
GCCTGCGA	3	1.59578	3	1.64706	1.82143	1.79886	1.89375	TCGCAGGC	NA	No
GCCGACGA	1	0.370528	1	0.375	2.66667	0.980829	0.992826	TCGTCGGC	NA	No
GCCGGGGA	2	1.3103	2	1.34615	1.48571	0.791791	0.845785	TCCCCGGC	12419	No
GCCGCCGA	1	0.5629	1	0.571429	1.75	0.559616	0.574653	TCGGCGGC	13889	No
GCCGGCGG	2	1.85243	2	1.92	1.04167	0.081644	0.153294	CCGCCGGC	714	No
GCTGGCGA	1	1.34694	1	1.38462	0.722222	-0.325422	-0.297833	TCGCCAGC	1440	No
GGCGGCGA	2	2.66528	2	2.8	0.714286	-0.672944	-0.574321	TCGCCGCC	18940	No
GCCGGCGC	1	2.29855	1	2.4	0.416667	-0.875469	-0.83228	GCGCCGGC	21165	No
--G[CG][CT][AGT]G[CG]G[ACG]
--0	0	0	0.111111	0	0	0	0.666667
--0	0.777778	0.888889	0	0	0.888889	0	0.222222
--1	0.222222	0	0.777778	1	0.111111	1	0.111111
--0	0	0.111111	0.111111	0	0	0	0
0.3
TGAAGCCA	4	1.38876	4	1.42857	2.8	4.11848	4.23154	TGGCTTCA	NA	No
TGAAGACA	1	0.370528	1	0.375	2.66667	0.980829	0.992826	TGTCTTCA	NA	No
TGGAGCCA	1	0.683955	1	0.695652	1.4375	0.362905	0.379863	TGGCTCCA	6971	No
TGAAGTCA	1	0.904372	2	0.923077	2.16667	1.54638	0.100514	TGACTTCA	NA	No
TGCAGCCA	1	1.06604	1	1.09091	0.916667	-0.0870114	-0.0639497	TGGCTGCA	NA	No
GGAAGCCA	1	1.38876	1	1.42857	0.7	-0.356675	-0.328409	TGGCTTCC	NA	No
--[GT]G[AC]AGCCA
--0	0	0.666667	1	0	0	0	1
--0	0	0.333333	0	0	1	1	0
--0.333333	1	0	0	1	0	0	0
--0.666667	0	0	0	0	0	0	0
0.652174
GGCAGGGA	6	3.01111	6	3.18182	1.88571	3.80584	4.1367	TCCCTGCC	10531	No
GGCAGGCA	2	0.693903	2	0.705882	2.83333	2.08291	2.11714	TGCCTGCC	4602	No
GACAGGGA	4	2.84694	4	3	1.33333	1.15073	1.3602	TCCCTGTC	18479	No
GGAAGGGA	1	0.38654	1	0.391304	2.55556	0.93827	0.950519	TCCCTTCC	18295	No
GGCAAGGA	2	1.29808	2	1.33333	1.5	0.81093	0.864529	TCCTTGCC	NA	No
GGCCGGGA	2	1.5184	2	1.56522	1.27778	0.490245	0.550985	TCCCGGCC	21139	No
GGGAGGGA	6	5.50761	7	6.08108	1.15111	0.985094	0.513769	TCCCTCCC	12082	No
GGCAGGGG	3	2.59894	3	2.72727	1.1	0.285931	0.430528	CCCCTGCC	NA	No
GGCACGGA	1	0.702073	1	0.714286	1.4	0.336472	0.353718	TCCGTGCC	NA	No
GCCAGGGA	2	1.85531	2	1.92308	1.04	0.0784414	0.150186	TCCCTGGC	NA	No
GTCAGGGA	1	0.882077	1	0.9	1.11111	0.105361	0.125476	TCCCTGAC	20339	No
GGCAGAGA	2	2.00498	2	2.08333	0.96	-0.081644	-0.00497859	TCTCTGCC	18915	No
GGCAGCGA	1	1.25263	1	1.28571	0.777778	-0.251314	-0.225249	TCGCTGCC	14198	No
GGCAGTGA	1	1.29808	1	1.33333	0.75	-0.287682	-0.260883	TCACTGCC	NA	No
GGCGGGGA	5	5.30295	6	5.83333	1.02857	0.169025	-0.294126	TCCCCGCC	10687	No
AGCAGGGA	1	1.54271	1	1.59091	0.628571	-0.464306	-0.43354	TCCCTGCT	10516	No
GGCAGGGT	1	1.75695	1	1.81818	0.55	-0.597837	-0.563577	ACCCTGCC	NA	No
GGCAGGAA	1	1.81716	1	1.88235	0.53125	-0.632523	-0.597276	TTCCTGCC	9429	No
GGCTGGGA	2	3.21173	2	3.40541	0.587302	-1.06443	-0.947326	TCCCAGCC	10375	No
--[AG][ACG][CG][ACGT][AG][ACGT][AG][AGT]
--0.0333333	0.0666667	0	0.7	0.0333333	0.0666667	0.0333333	0.9
--0	0.0333333	0.833333	0.0333333	0	0.0333333	0	0
--0.966667	0.9	0.166667	0.166667	0.966667	0.866667	0.966667	0.0666667
--0	0	0	0.1	0	0.0333333	0	0.0333333
0.6
TGCCCGCG	5	2.19845	5	2.29167	2.18182	3.90079	4.10844	CGCGGGCA	NA	No
TTCCCGCG	2	0.792737	2	0.807692	2.47619	1.81344	1.85082	CGCGGGAA	20193	No
AGCCCGCG	2	0.898181	2	0.916667	2.18182	1.56032	1.60106	CGCGGGCT	5423	No
CGCCCGCG	3	1.77117	3	1.83333	1.63636	1.47743	1.58091	CGCGGGCG	9851	No
TGTCCGCG	2	1.31396	2	1.35	1.48148	0.786085	0.840197	CGCGGACA	NA	No
TGCCGGCG	1	0.514348	1	0.521739	1.91667	0.650588	0.664856	CGCCGGCA	4954	No
TGCCCGGG	3	2.55443	3	2.67857	1.12	0.339986	0.482349	CCCGGGCA	12115	No
TGGCCGCG	2	1.85798	2	1.92593	1.03846	0.0754807	0.147312	CGCGGCCA	NA	No
TGCTCGCG	1	0.918299	1	0.9375	1.06667	0.0645385	0.0852326	CGCGAGCA	NA	No
TGCCCCCG	2	2.23699	2	2.33333	0.857143	-0.308301	-0.223967	CGGGGGCA	13352	No
TGCCCACG	1	1.28134	1	1.31579	0.76	-0.274437	-0.247908	CGTGGGCA	17331	No
GGCCCGCG	1	5.40641	1	5.95833	0.167832	-1.78479	-1.68758	CGCGGGCC	NA	No
--[CGT]G[CGT]CC[ACG][CG]G
--0	0	0	0	0	0.0666667	0	0
--0.0666667	0	0.866667	1	1	0.133333	0.866667	0
--0.333333	1	0.0666667	0	0	0.8	0.133333	1
--0.6	0	0.0666667	0	0	0	0	0
0.59375
CAGCAGCC	6	3.02748	6	3.2	1.875	3.77165	4.10418	GGCTGCTG	19198	No
CGGCAGCC	2	0.785281	2	0.8	2.5	1.83258	1.86972	GGCTGCCG	19195	No
CAGCCGCC	3	1.83816	3	1.90476	1.575	1.36277	1.46954	GGCGGCTG	1046	No
CAGCATCC	1	0.329571	1	0.333333	3	1.09861	1.10996	GGATGCTG	5942	No
CAGCGGCC	4	3.11733	4	3.3	1.21212	0.769488	0.997275	GGCCGCTG	NA	No
CCGCAGCC	2	1.3533	2	1.3913	1.4375	0.725811	0.781196	GGCTGCGG	3539	No
CATCAGCC	1	0.493082	1	0.5	2	0.693147	0.707079	GGCTGATG	NA	No
CAGCAGAC	1	0.590784	1	0.6	1.66667	0.510826	0.526304	GTCTGCTG	13169	No
CACCAGCC	1	0.802903	1	0.818182	1.22222	0.200671	0.219522	GGCTGGTG	7293	No
CAGCAGTC	1	0.84063	1	0.857143	1.16667	0.154151	0.173604	GACTGCTG	NA	No
TAGCAGCC	1	1.17067	1	1.2	0.833333	-0.182322	-0.157577	GGCTGCTA	9335	No
CAGCAGGC	1	1.20012	1	1.23077	0.8125	-0.207639	-0.182421	GCCTGCTG	NA	No
CTGCAGCC	2	2.23699	2	2.33333	0.857143	-0.308301	-0.223967	GGCTGCAG	20559	No
CAGCACCC	1	1.29808	2	1.33333	1.5	0.81093	-0.260883	GGGTGCTG	17589	No
GAGCAGCC	1	1.55131	1	1.6	0.625	-0.470004	-0.439098	GGCTGCTC	19886	No
CAGCAGCG	1	1.92725	1	2	0.5	-0.693147	-0.656094	CGCTGCTG	9519	No
CAGGAGCC	1	2.15058	1	2.24	0.446429	-0.806476	-0.76574	GGCTCCTG	20780	No
CAGCAGCA	1	2.29855	1	2.4	0.416667	-0.875469	-0.83228	TGCTGCTG	NA	No
--[CGT][ACT]G[CG][ACG][CG][CG][ACG]
--0	0.842105	0	0	0.789474	0	0	0.105263
--0.894737	0.0526316	0	0.894737	0.0526316	0.0526316	0.947368	0.842105
--0.0526316	0	1	0.105263	0.157895	0.947368	0.0526316	0.0526316
--0.0526316	0.105263	0	0	0	0	0	0
0.517241
CGAGGAGA	3	0.766359	3	0.780488	3.84375	4.03935	4.09415	TCTCCTCG	406	No
CGGGGAGA	3	1.64287	3	1.69697	1.76786	1.7093	1.8065	TCTCCCCG	11874	No
CGAGGACA	2	0.978574	2	1	2	1.38629	1.42961	TGTCCTCG	NA	No
CTAGGAGA	1	0.438673	1	0.444444	2.25	0.81093	0.824002	TCTCCTAG	NA	No
CCAGGAGA	4	3.38521	4	3.6	1.11111	0.421442	0.667516	TCTCCTGG	10684	No
CAAGGAGA	1	0.693903	1	0.705882	1.41667	0.348307	0.365423	TCTCCTTG	NA	No
CGAGGAAA	1	0.693903	1	0.705882	1.41667	0.348307	0.365423	TTTCCTCG	9307	No
CGAGTAGA	1	0.73677	1	0.75	1.33333	0.287682	0.30548	TCTACTCG	NA	No
CGAGAAGA	1	0.921848	1	0.941176	1.0625	0.0606246	0.0813754	TCTTCTCG	20170	No
CGTGGAGA	1	0.932661	1	0.952381	1.05	0.0487902	0.069714	TCTCCACG	4955	No
CGCGGAGA	1	1.06224	1	1.08696	0.92	-0.0833816	-0.0603809	TCTCCGCG	1050	No
AGAGGAGA	2	2.06363	3	2.14634	1.39773	1.00454	-0.062636	TCTCCTCT	NA	No
CGAGGCGA	1	1.13874	1	1.16667	0.857143	-0.154151	-0.12992	TCGCCTCG	NA	No
CGAAGAGA	1	1.19677	1	1.22727	0.814815	-0.204794	-0.17963	TCTCTTCG	516	No
CGAGGGGA	1	1.26369	2	1.2973	1.54167	0.865728	-0.234039	TCCCCTCG	17094	No
CGAGGAGG	1	1.88165	1	1.95122	0.5125	-0.668455	-0.63215	CCTCCTCG	NA	No
TGAGGAGA	1	2.06363	1	2.14634	0.465909	-0.763765	-0.724465	TCTCCTCA	NA	No
GGAGGAGA	1	2.78061	1	2.92683	0.341667	-1.07392	-1.02267	TCTCCTCC	NA	No
--[ACGT][CG][ACG][AG]G[ACG]G[AG]
--0.133333	0	0.866667	0.0666667	0	0.866667	0	0.933333
--0.6	0.2	0.0666667	0	0	0.0666667	0	0
--0.133333	0.8	0.0666667	0.933333	1	0.0666667	1	0.0666667
--0.133333	0	0	0	0	0	0	0
0.583333
TTGTGGGG	4	1.45659	4	1.5	2.66667	3.92332	4.04078	CCCCACAA	9227	No
TTGGGGGG	4	2.39066	4	2.5	1.6	1.88001	2.0589	CCCCCCAA	14884	No
TTGTGAGG	1	0.247497	1	0.25	4	1.38629	1.39635	CCTCACAA	NA	No
TTGTGGCG	1	0.282698	1	0.285714	3.5	1.25276	1.26338	CGCCACAA	NA	No
TTGTGGAG	3	2.06039	3	2.14286	1.4	1.00942	1.12716	CTCCACAA	NA	No
TTTTGGGG	2	1.49306	2	1.53846	1.3	0.524729	0.584645	CCCCAAAA	2959	No
TTGTTGGG	1	0.978574	1	1	1	8.07168e-10	0.0216589	CCCAACAA	NA	No
TTGTAGGG	1	1.17067	1	1.2	0.833333	-0.182322	-0.157577	CCCTACAA	NA	No
ATGTGGGG	1	1.45659	1	1.5	0.666667	-0.405465	-0.376099	CCCCACAT	NA	No
TGGTGGGG	1	1.47294	1	1.51724	0.659091	-0.416894	-0.387262	CCCCACCA	19204	No
TTGCGGGG	2	2.54354	2	2.66667	0.75	-0.575364	-0.48082	CCCCGCAA	NA	No
TTGAGGGG	1	1.69283	1	1.75	0.571429	-0.559616	-0.526404	CCCCTCAA	6173	No
TTGTGGGA	1	1.69283	1	1.75	0.571429	-0.559616	-0.526404	TCCCACAA	NA	No
CTGTGGGG	1	1.73986	1	1.8	0.555556	-0.587787	-0.553806	CCCCACAG	20074	No
--[ACT][GT][GT][ACGT][AG]G[AG][AG]
--0.0714286	0	0	0.0714286	0.0714286	0	0.142857	0.0714286
--0.0714286	0	0	0.142857	0	0	0	0
--0	0.0714286	0.928571	0.142857	0.928571	1	0.857143	0.928571
--0.857143	0.928571	0.0714286	0.642857	0	0	0	0
0.315789
TGGGAGTC	3	0.785281	3	0.8	3.75	3.96527	4.02098	GACTCCCA	NA	No
TTGGAGTC	1	0.198151	1	0.2	5	1.60944	1.61872	GACTCCAA	NA	No
TGGGAGCC	2	0.907124	2	0.925926	2.16	1.54022	1.58125	GGCTCCCA	19715	No
TGGGAGAC	2	1.34694	2	1.38462	1.44444	0.73545	0.790628	GTCTCCCA	19924	No
TGTGAGTC	1	0.493082	1	0.5	2	0.693147	0.707079	GACTCACA	NA	No
TGGGACTC	1	0.53753	1	0.545455	1.83333	0.606136	0.620771	GAGTCCCA	NA	No
TGGGTGTC	1	0.574522	1	0.583333	1.71429	0.538997	0.554217	GACACCCA	NA	No
TGGGATTC	1	0.590784	1	0.6	1.66667	0.510826	0.526304	GAATCCCA	NA	No
TGGGAGTT	1	0.978574	1	1	1	8.07168e-10	0.0216589	AACTCCCA	6908	No
AGGGAGTC	1	0.978574	1	1	1	8.07168e-10	0.0216589	GACTCCCT	10495	No
TGGGAGGC	4	4.40298	4	4.76596	0.839286	-0.700816	-0.383945	GCCTCCCA	13343	No
TGGGGGTC	1	1.53139	1	1.57895	0.633333	-0.456758	-0.426177	GACCCCCA	NA	No
--TGGG[AG]G[AGT]C
--0	0	0	0	0.833333	0	0.166667	0
--0	0	0	0	0	0	0	1
--0	1	1	1	0.166667	1	0.666667	0
--1	0	0	0	0	0	0.166667	0
0.222222
TTCCACCC	3	0.785281	3	0.8	3.75	3.96527	4.02098	GGGTGGAA	2956	No
TTCCACGC	2	0.84063	2	0.857143	2.33333	1.6946	1.7335	GCGTGGAA	NA	No
TCCCACCC	2	0.978574	2	1	2	1.38629	1.42961	GGGTGGGA	NA	No
TTCCTCCC	2	0.978574	2	1	2	1.38629	1.42961	GGGAGGAA	12326	No
TTCCATCC	2	0.978574	2	1	2	1.38629	1.42961	GGATGGAA	NA	No
TTTCACCC	1	0.493082	1	0.5	2	0.693147	0.707079	GGGTGAAA	20197	No
TTGCACCC	1	0.84063	1	0.857143	1.16667	0.154151	0.173604	GGGTGCAA	NA	No
TTCCGCCC	1	1.76437	2	1.82609	1.09524	0.181944	-0.567794	GGGCGGAA	12548	No
CTCCACCC	1	1.80245	1	1.86667	0.535714	-0.624154	-0.589149	GGGTGGAG	8881	No
TTCCAGCC	2	2.84694	2	3	0.666667	-0.81093	-0.706194	GGCTGGAA	7069	No
--[CT]TCC[AG][CG]CC
--0	0	0	0	0.75	0	0	0
--0.25	0	1	1	0	0.5	1	1
--0	0	0	0	0.25	0.5	0	0
--0.75	1	0	0	0	0	0	0
0.77551
GGGAGGTG	5	2.25038	5	2.34783	2.12963	3.77974	3.99169	CACCTCCC	NA	No
GTGAGGTG	2	0.81758	2	0.833333	2.4	1.75094	1.78911	CACCTCAC	2320	No
GGGAGGCG	7	5.76876	7	6.4	1.09375	0.627285	1.35417	CGCCTCCC	17771	No
GGGGGGTG	3	2.02541	3	2.10526	1.425	1.06252	1.17852	CACCCCCC	20568	No
GGGCGGTG	3	2.02541	3	2.10526	1.425	1.06252	1.17852	CACCGCCC	20479	No
GGGAGATG	2	1.45659	2	1.5	1.33333	0.575364	0.634096	CATCTCCC	NA	No
GGGAGTTG	3	2.54354	3	2.66667	1.125	0.353349	0.495165	CAACTCCC	20567	No
GGGTGGTG	3	2.7173	3	2.85714	1.05	0.14637	0.296926	CACCACCC	17711	No
GGAAGGTG	2	1.81027	2	1.875	1.06667	0.129077	0.199344	CACCTTCC	19580	No
AGGAGGTG	1	1.14568	1	1.17391	0.851852	-0.160343	-0.136001	CACCTCCT	14713	No
GAGAGGTG	1	1.17067	1	1.2	0.833333	-0.182322	-0.157577	CACCTCTC	8732	No
GGGAGCTG	3	3.21923	3	3.41379	0.878788	-0.387635	-0.21159	CAGCTCCC	20928	No
GGGAGGAG	4	4.7492	5	5.17241	0.966667	-0.169508	-0.686731	CTCCTCCC	13190	No
GGGAGGGG	3	3.78594	3	4.05405	0.74	-0.903315	-0.698043	CCCCTCCC	19653	No
TGGAGGTG	2	2.96481	2	3.13043	0.638889	-0.896049	-0.78733	CACCTCCA	14715	No
CGGAGGTG	1	2.25038	1	2.34783	0.425926	-0.85349	-0.811101	CACCTCCG	14714	No
GGGAAGTG	2	3.09285	2	3.27273	0.611111	-0.984953	-0.871891	CACTTCCC	17506	No
GGGAGGTC	1	2.49046	1	2.6087	0.383333	-0.95885	-0.912465	GACCTCCC	NA	No
--[ACGT][AG][AG][ACGT][AG][ACGT][ACGT][CG]
--0.0263158	0.0263158	0.0263158	0.842105	0.0789474	0.0263158	0.105263	0
--0.0526316	0	0	0.0526316	0	0.0789474	0.131579	0.0526316
--0.868421	0.973684	0.973684	0.0526316	0.921053	0.842105	0.0789474	0.947368
--0.0526316	0	0	0.0526316	0	0.0526316	0.684211	0
0.318182
TCGCCCCA	3	0.805161	3	0.820513	3.65625	3.88931	3.94598	TGGGGCGA	2834	No
TCGCGCCA	4	0.918299	4	0.9375	4.26667	5.80333	5.88611	TGGCGCGA	12538	No
TCGCCACA	2	0.455424	2	0.461538	4.33333	2.93267	2.95935	TGTGGCGA	4669	No
TGGCCCCA	2	0.812013	2	0.827586	2.41667	1.76478	1.80277	TGGGGCCA	15482	No
TCCCCCCA	2	0.904372	2	0.923077	2.16667	1.54638	1.58732	TGGGGGGA	1048	No
TTGCCCCA	1	0.348851	1	0.352941	2.83333	1.04145	1.05311	TGGGGCAA	10671	No
TCGCCCAA	1	0.632564	1	0.642857	1.55556	0.441833	0.457974	TTGGGCGA	NA	No
TCTCCCCA	1	0.978574	1	1	1	8.07168e-10	0.0216589	TGGGGAGA	NA	No
GCGCCCCA	1	1.00327	1	1.02564	0.975	-0.0253178	-0.0032632	TGGGGCGC	18454	No
TCGCCCCT	1	1.29808	1	1.33333	0.75	-0.287682	-0.260883	AGGGGCGA	NA	No
CCGCCCCA	4	5.0573	4	5.53846	0.722222	-1.30169	-0.938151	TGGGGCGG	20901	No
--[CGT]CGCCCC[AT]
--0	0	0	0	0	0	0	0.857143
--0.714286	1	0	1	1	1	1	0
--0.142857	0	1	0	0	0	0	0
--0.142857	0	0	0	0	0	0	0.142857
0.238095
AGAGAGCT	2	0.282698	2	0.285714	7	3.89182	3.91305	AGCTCTCT	12352	No
AGAGGGCT	4	2.15058	4	2.24	1.78571	2.31927	2.48222	AGCCCTCT	14862	No
ACAGAGCT	2	0.670497	2	0.681818	2.93333	2.15228	2.18577	AGCTCTGT	NA	No
AGAGCGCT	2	0.755437	2	0.769231	2.6	1.91102	1.94721	AGCGCTCT	NA	No
AGAAAGCT	1	0.329571	1	0.333333	3	1.09861	1.10996	AGCTTTCT	NA	No
AGAGATCT	1	0.395077	1	0.4	2.5	0.916291	0.928675	AGATCTCT	NA	No
AGTGAGCT	2	1.41344	2	1.45455	1.375	0.636907	0.69424	AGCTCACT	13952	No
AGGGAGCT	2	1.61429	2	1.66667	1.2	0.364643	0.428505	AGCTCCCT	1263	No
AGCGAGCT	1	0.73677	1	0.75	1.33333	0.287682	0.30548	AGCTCGCT	NA	No
AGAGAGTT	1	0.802903	1	0.818182	1.22222	0.200671	0.219522	AACTCTCT	4504	No
AGAGAACT	2	1.92725	2	2	1	1.61434e-09	0.0741069	AGTTCTCT	NA	No
AGACAGCT	1	0.978574	1	1	1	8.07168e-10	0.0216589	AGCTGTCT	14549	No
--AG[AGT]G[AG][AG]CT
--1	0	0.6	0	0.6	0.2	0	0
--0	0	0	0	0	0	1	0
--0	1	0.2	1	0.4	0.8	0	0
--0	0	0.2	0	0	0	0	1
0.25
ACCCTCGT	2	0.296767	2	0.3	6.66667	3.79424	3.81591	ACGAGGGT	NA	No
ACCCTCGA	1	0.296767	1	0.3	3.33333	1.20397	1.21481	TCGAGGGT	NA	No
ACCCGCGT	1	0.329571	1	0.333333	3	1.09861	1.10996	ACGCGGGT	NA	No
ACCCTTGT	2	1.29808	2	1.33333	1.5	0.81093	0.864529	ACAAGGGT	NA	No
ACCCACGT	1	0.42311	1	0.428571	2.33333	0.847298	0.860124	ACGTGGGT	NA	No
ACCCTCCT	1	1.17067	1	1.2	0.833333	-0.182322	-0.157577	AGGAGGGT	17788	No
--ACCCT[CT][CG]T
--1	0	0	0	0	0	0	0
--0	1	1	1	0	0.5	0.5	0
--0	0	0	0	0	0	0.5	0
--0	0	0	0	1	0.5	0	1
0.5
CGGAGCGC	2	0.296767	2	0.3	6.66667	3.79424	3.81591	GCGCTCCG	18382	No
CGGGGCGC	4	2.44955	4	2.5641	1.56	1.77874	1.96155	GCGCCCCG	18453	No
CGGACCGC	1	0.165212	1	0.166667	6	1.79176	1.80053	GCGGTCCG	NA	No
CGGTGCGC	2	0.978574	2	1	2	1.38629	1.42961	GCGCACCG	18408	No
CGGAGCCC	3	2.04883	3	2.13043	1.40816	1.02686	1.14403	GGGCTCCG	19362	No
CGTAGCGC	2	1.29808	2	1.33333	1.5	0.81093	0.864529	GCGCTACG	645	No
CTGAGCGC	2	1.29808	2	1.33333	1.5	0.81093	0.864529	GCGCTCAG	18389	No
CGGAGGGC	1	0.638205	1	0.648649	1.54167	0.432864	0.449095	GCCCTCCG	674	No
CGGAGAGC	1	0.73677	1	0.75	1.33333	0.287682	0.30548	GCTCTCCG	204	No
CCGAGCGC	1	0.785281	2	0.8	2.5	1.83258	0.241714	GCGCTCGG	13314	No
CGCAGCGC	1	1.21851	1	1.25	0.8	-0.223144	-0.197629	GCGCTGCG	722	No
CGGCGCGC	1	1.29808	1	1.33333	0.75	-0.287682	-0.260883	GCGCGCCG	17823	No
CAGAGCGC	2	2.39066	2	2.5	0.8	-0.446287	-0.356846	GCGCTCTG	13180	No
CGGAGCGG	1	1.59856	1	1.65	0.606061	-0.500775	-0.469101	CCGCTCCG	9072	No
CGGAGCTC	3	3.61719	3	3.86207	0.776786	-0.757772	-0.561254	GAGCTCCG	3769	No
--C[AGT][CGT][ACG]GC[CGT][CG]
--0	0.142857	0	0.785714	0	0	0	0
--1	0	0.0714286	0.0714286	0	1	0.142857	0.928571
--0	0.785714	0.857143	0.142857	1	0	0.642857	0.0714286
--0	0.0714286	0.0714286	0	0	0	0.214286	0
0.666667
AGGTCCCA	4	1.55131	4	1.6	2.5	3.66516	3.78878	TGGGACCT	19735	No
AGGACCCA	2	0.693903	2	0.705882	2.83333	2.08291	2.11714	TGGGTCCT	NA	No
AGGTTCCA	2	1.09877	2	1.125	1.77778	1.15073	1.1979	TGGAACCT	11599	No
AGCTCCCA	2	1.6592	2	1.71429	1.16667	0.308301	0.373628	TGGGAGCT	19968	No
AGGTCTCA	1	0.882077	1	0.9	1.11111	0.105361	0.125476	TGAGACCT	NA	No
TGGTCCCA	1	1.29808	1	1.33333	0.75	-0.287682	-0.260883	TGGGACCA	17352	No
AGGTCCCC	1	1.55131	1	1.6	0.625	-0.470004	-0.439098	GGGGACCT	9526	No
GGGTCCCA	3	3.50347	3	3.73333	0.803571	-0.656068	-0.465424	TGGGACCC	19736	No
AGGGCCCA	1	2.0706	1	2.15385	0.464286	-0.767255	-0.72784	TGGGCCCT	NA	No
AGGTCCCG	1	2.29855	1	2.4	0.416667	-0.875469	-0.83228	CGGGACCT	9867	No
--[AGT]G[CG][GT][CT]CC[ACG]
--0.666667	0	0	0	0	0	0	0.75
--0	0	0.0833333	0	0.916667	1	1	0.0833333
--0.25	1	0.916667	0.166667	0	0	0	0.166667
--0.0833333	0	0	0.833333	0.0833333	0	0	0
0.294118
AGACCCTC	4	1.55131	4	1.6	2.5	3.66516	3.78878	GAGGGTCT	18769	No
AGACCCCC	2	0.702073	2	0.714286	2.8	2.05924	2.09373	GGGGGTCT	NA	No
AGAACCTC	1	0.395077	1	0.4	2.5	0.916291	0.928675	GAGGTTCT	18105	No
AGGCCCTC	1	0.547399	1	0.555556	1.8	0.587787	0.602578	GAGGGCCT	NA	No
ACACCCTC	2	1.55131	2	1.6	1.25	0.446287	0.508098	GAGGGTGT	13227	No
AAACCCTC	1	0.73677	1	0.75	1.33333	0.287682	0.30548	GAGGGTTT	14123	No
AGACCCGC	1	0.73677	1	0.75	1.33333	0.287682	0.30548	GCGGGTCT	4949	No
AGACGCTC	1	0.785281	1	0.8	1.25	0.223144	0.241714	GAGCGTCT	9667	No
AGACCATC	2	1.81027	2	1.875	1.06667	0.129077	0.199344	GATGGTCT	4352	No
AGAGCCTC	1	0.978574	1	1	1	8.07168e-10	0.0216589	GAGGCTCT	NA	No
AGCCCCTC	1	2.3748	1	2.48276	0.402778	-0.90937	-0.864914	GAGGGGCT	20881	No
--A[CG][AC]CC[AC]TC
--1	0	0.6	0	0	0.2	0	0
--0	0.2	0.4	1	1	0.8	0	1
--0	0.8	0	0	0	0	0	0
--0	0	0	0	0	0	1	0
0.694915
GGAGGCTG	7	4.08749	7	4.4	1.59091	3.25014	3.76586	CAGCCTCC	17101	No
GGCGGCTG	4	2.51913	4	2.64	1.51515	1.66206	1.84952	CAGCCGCC	2062	No
GGGGGCTG	4	2.61968	4	2.75	1.45455	1.49877	1.69296	CAGCCCCC	5523	No
GGAGGCGG	9	7.72042	10	8.88889	1.125	1.17783	1.38021	CCGCCTCC	561	No
GCAGGCTG	2	1.06604	2	1.09091	1.83333	1.21227	1.25839	CAGCCTGC	17304	No
GGAGACTG	3	2.0966	3	2.18182	1.375	0.955361	1.07489	CAGTCTCC	14946	No
GAAGGCTG	3	2.19294	3	2.28571	1.3125	0.815801	0.940113	CAGCCTTC	20538	No
GGATGCTG	1	0.395077	1	0.4	2.5	0.916291	0.928675	CAGCATCC	4062	No
GGAGTCTG	1	0.493082	1	0.5	2	0.693147	0.707079	CAGACTCC	13106	No
GGTGGCTG	1	0.53753	1	0.545455	1.83333	0.606136	0.620771	CAGCCACC	17197	No
GGACGCTG	1	0.590784	1	0.6	1.66667	0.510826	0.526304	CAGCGTCC	NA	No
GGAGGTTG	2	1.61429	2	1.66667	1.2	0.364643	0.428505	CAACCTCC	NA	No
GGAGGCCG	4	3.96859	4	4.26316	0.938272	-0.254863	0.0315311	CGGCCTCC	20671	No
CGAGGCTG	2	2.11348	2	2.2	0.909091	-0.19062	-0.110375	CAGCCTCG	NA	No
GGAGGCTC	1	1.17067	1	1.2	0.833333	-0.182322	-0.157577	GAGCCTCC	13519	No
GGAGGATG	2	2.29855	2	2.4	0.833333	-0.364643	-0.278265	CATCCTCC	3671	No
GGAGGCAG	3	3.29619	3	3.5	0.857143	-0.462452	-0.282466	CTGCCTCC	20531	No
GGAGGGTG	1	1.45659	1	1.5	0.666667	-0.405465	-0.376099	CACCCTCC	14464	No
GGAAGCTG	4	5.0573	5	5.53846	0.902778	-0.511394	-0.938151	CAGCTTCC	NA	No
AGAGGCTG	2	3.60655	2	3.85	0.519481	-1.30985	-1.17921	CAGCCTCT	3791	No
--[ACG][ACG][ACG][AG][AG][ACGT][ACGT][CG]
--0.0731707	0.0487805	0.902439	0.121951	0.0487805	0.0487805	0.0731707	0
--0.0487805	0.0243902	0.0487805	0	0	0.902439	0.0731707	0.0243902
--0.878049	0.926829	0.0487805	0.878049	0.95122	0.0243902	0.170732	0.97561
--0	0	0	0	0	0.0243902	0.682927	0
0.714286
CGCAGGCG	5	2.3636	5	2.47059	2.02381	3.52491	3.74626	CGCCTGCG	9895	No
CGCAGCCG	2	1.06604	2	1.09091	1.83333	1.21227	1.25839	CGGCTGCG	17283	No
CGCTGGCG	3	2.12325	3	2.21053	1.35714	0.916145	1.037	CGCCAGCG	17747	No
CGCATGCG	2	1.25263	2	1.28571	1.55556	0.883666	0.935796	CGCATGCG	5493	Yes
CGCAGACG	1	0.395077	1	0.4	2.5	0.916291	0.928675	CGTCTGCG	9412	No
CGCGGGCG	2	1.50246	2	1.54839	1.29167	0.511867	0.572089	CGCCCGCG	1820	No
CGCACGCG	3	2.54354	4	2.66667	1.5	1.62186	0.495165	CGCGTGCG	9352	No
CTCAGGCG	1	0.714694	1	0.727273	1.375	0.318454	0.3359	CGCCTGAG	1215	No
CGCAGTCG	1	0.802903	1	0.818182	1.22222	0.200671	0.219522	CGACTGCG	1705	No
TGCAGGCG	1	1.20445	1	1.23529	0.809524	-0.211309	-0.186021	CGCCTGCA	NA	No
CGCAGGGG	1	1.32696	1	1.36364	0.733333	-0.310155	-0.282889	CCCCTGCG	13161	No
CGCAGGCC	1	1.37277	1	1.41176	0.708333	-0.34484	-0.316833	GGCCTGCG	408	No
AGCAGGCG	1	1.59578	1	1.64706	0.607143	-0.498991	-0.467362	CGCCTGCT	NA	No
CGCAGGAG	1	1.81716	1	1.88235	0.53125	-0.632523	-0.597276	CTCCTGCG	20014	No
CGGAGGCG	1	3.02748	1	3.2	0.3125	-1.16315	-1.10773	CGCCTCCG	16317	No
CGCCGGCG	1	3.66209	1	3.91304	0.255556	-1.36432	-1.29803	CGCCGGCG	21136	Yes
--[ACT]G[CG][ACGT][CGT][CG][ACG][CG]
--0.05	0	0	0.7	0	0	0.05	0
--0.9	0	0.85	0.15	0.1	0.05	0.9	0.05
--0	1	0.15	0.05	0.85	0.95	0.05	0.95
--0.05	0	0	0.1	0.05	0	0	0
0.1
TCCACTGT	3	0.865017	3	0.882353	3.4	3.67133	3.73085	ACAGTGGA	NA	No
TCCGCTGT	1	0.141662	1	0.142857	7	1.94591	1.95431	ACAGCGGA	NA	No
TCCTCTGT	1	0.511198	1	0.518519	1.92857	0.65678	0.670998	ACAGAGGA	NA	No
TCCCCTGT	1	0.554182	1	0.5625	1.77778	0.575364	0.590263	ACAGGGGA	13143	No
TCCACTTT	1	0.714694	1	0.727273	1.375	0.318454	0.3359	AAAGTGGA	5246	No
GCCACTGT	2	1.70667	2	1.76471	1.13333	0.250326	0.317203	ACAGTGGC	5019	No
TCCACTCT	1	0.81758	1	0.833333	1.2	0.182322	0.201407	AGAGTGGA	1944	No
--GCCACTGT
--0	0	0	1	0	0	0	0
--0	1	1	0	1	0	0	0
--1	0	0	0	0	0	1	0
--0	0	0	0	0	1	0	1
0.571429
GGGAGACT	4	1.58568	4	1.63636	2.44444	3.57527	3.70113	AGTCTCCC	1328	No
GGGGGACT	3	1.58568	3	1.63636	1.83333	1.81841	1.9128	AGTCCCCC	NA	No
GGGAGATT	1	0.247497	1	0.25	4	1.38629	1.39635	AATCTCCC	NA	No
GAGAGACT	1	0.493082	1	0.5	2	0.693147	0.707079	AGTCTCTC	14799	No
GGGAGAAT	1	0.579306	1	0.588235	1.7	0.530628	0.545925	ATTCTCCC	NA	No
GGGAGACG	1	0.802903	1	0.818182	1.22222	0.200671	0.219522	CGTCTCCC	NA	No
GGCAGACT	1	0.882077	1	0.9	1.11111	0.105361	0.125476	AGTCTGCC	6689	No
GGGAGGCT	3	3.02748	3	3.2	0.9375	-0.193616	-0.0273514	AGCCTCCC	14411	No
AGGAGACT	1	1.06604	1	1.09091	0.916667	-0.0870114	-0.0639497	AGTCTCCT	14633	No
GGGAGAGT	1	1.45659	1	1.5	0.666667	-0.405465	-0.376099	ACTCTCCC	18604	No
GGAAGACT	1	1.45659	2	1.5	1.33333	0.575364	-0.376099	AGTCTTCC	8785	No
TGGAGACT	1	2.0966	1	2.18182	0.458333	-0.780159	-0.740315	AGTCTCCA	NA	No
GGGAGACC	1	2.59894	1	2.72727	0.366667	-1.0033	-0.955103	GGTCTCCC	19174	No
--[AGT]G[AG][AG]G[AG][CG][CT]
--0.0833333	0	0.0833333	0.916667	0	0.75	0	0
--0	0	0	0	0	0	0.916667	0.166667
--0.75	1	0.916667	0.0833333	1	0.25	0.0833333	0
--0.166667	0	0	0	0	0	0	0.833333
0.45
CCTCCAGA	3	0.882077	3	0.9	3.33333	3.61192	3.67226	TCTGGAGG	13131	No
CCCCCAGA	2	0.890862	2	0.909091	2.2	1.57691	1.61743	TCTGGGGG	20629	No
CTTCCAGA	1	0.352982	1	0.357143	2.8	1.02962	1.04134	TCTGGAAG	20227	No
CCTGCAGA	3	2.15985	3	2.25	1.33333	0.863046	0.985715	TCTGCAGG	15324	No
CCTCGAGA	1	0.655751	1	0.666667	1.5	0.405465	0.421975	TCTCGAGG	1035	No
CCTCCTGA	1	0.79964	1	0.814815	1.22727	0.204794	0.223594	TCAGGAGG	NA	No
CATCCAGA	1	0.81758	1	0.833333	1.2	0.182322	0.201407	TCTGGATG	20338	No
CCTCCAAA	1	0.882077	1	0.9	1.11111	0.105361	0.125476	TTTGGAGG	8086	No
CCGCCAGA	2	1.92725	2	2	1	1.61434e-09	0.0741069	TCTGGCGG	2038	No
CCTCCAGG	2	2.02051	2	2.1	0.952381	-0.0975803	-0.0204034	CCTGGAGG	357	No
CCACCAGA	1	1.12645	1	1.15385	0.866667	-0.143101	-0.119068	TCTGGTGG	NA	No
CCTCCCGA	1	1.21851	1	1.25	0.8	-0.223144	-0.197629	TCGGGAGG	10807	No
CCTCCAGC	1	2.02051	1	2.1	0.47619	-0.741937	-0.703349	GCTGGAGG	21133	No
--CC[AGT][CG]C[AC]G[ACG]
--0	0	0.111111	0	0	0.888889	0	0.555556
--1	1	0	0.777778	1	0.111111	0	0.222222
--0	0	0.111111	0.222222	0	0	1	0.222222
--0	0	0.777778	0	0	0	0	0
0
TGCCAAAA	3	0.882077	3	0.9	3.33333	3.61192	3.67226	TTTTGGCA	NA	No
TGCCCAAA	2	0.882077	2	0.9	2.22222	1.59702	1.63725	TTTGGGCA	NA	No
TGCCATAA	1	0.247497	1	0.25	4	1.38629	1.39635	TTATGGCA	NA	No
TGCCACAA	1	0.282698	1	0.285714	3.5	1.25276	1.26338	TTGTGGCA	NA	No
TGCTAAAA	1	0.329571	1	0.333333	3	1.09861	1.10996	TTTTAGCA	NA	No
TGGCAAAA	1	0.493082	1	0.5	2	0.693147	0.707079	TTTTGCCA	NA	No
TGACAAAA	1	0.785281	1	0.8	1.25	0.223144	0.241714	TTTTGTCA	NA	No
TGCCGAAA	1	0.84063	1	0.857143	1.16667	0.154151	0.173604	TTTCGGCA	NA	No
--
--nan	nan	nan	nan	nan	nan	nan	nan
--nan	nan	nan	nan	nan	nan	nan	nan
--nan	nan	nan	nan	nan	nan	nan	nan
--nan	nan	nan	nan	nan	nan	nan	nan
0.617647
CTGGGAGA	4	1.60344	4	1.65517	2.41667	3.52956	3.65657	TCTCCCAG	18422	No
CGGGGAGA	3	1.64287	3	1.69697	1.76786	1.7093	1.8065	TCTCCCCG	11874	No
CTGGGATA	1	0.247497	1	0.25	4	1.38629	1.39635	TATCCCAG	NA	No
CTGGGCGA	2	1.17067	2	1.2	1.66667	1.02165	1.07114	TCGCCCAG	14186	No
CTGGGACA	1	0.438673	1	0.444444	2.25	0.81093	0.824002	TGTCCCAG	9701	No
CTAGGAGA	1	0.438673	1	0.444444	2.25	0.81093	0.824002	TCTCCTAG	NA	No
CCGGGAGA	3	2.43243	3	2.54545	1.17857	0.492909	0.629159	TCTCCCGG	10566	No
CTGAGAGA	2	1.53139	2	1.57895	1.26667	0.472778	0.53394	TCTCTCAG	19067	No
CAGGGAGA	2	1.62687	2	1.68	1.19048	0.348707	0.412979	TCTCCCTG	9470	No
CTGGGAGT	1	1.07808	1	1.10345	0.90625	-0.0984401	-0.075185	ACTCCCAG	6217	No
CTGGGAAA	2	2.0966	2	2.18182	0.916667	-0.174023	-0.0943351	TTTCCCAG	17526	No
CTGGGAGC	1	1.34189	1	1.37931	0.725	-0.321584	-0.294076	GCTCCCAG	20971	No
TTGGGAGA	1	1.40748	1	1.44828	0.690476	-0.370374	-0.341804	TCTCCCAA	NA	No
CTGGGGGA	2	2.39066	2	2.5	0.8	-0.446287	-0.356846	TCCCCCAG	2090	No
CTGTGAGA	1	1.45659	1	1.5	0.666667	-0.405465	-0.376099	TCTCACAG	12628	No
CTGGAAGA	2	2.66528	4	2.8	1.42857	1.4267	-0.574321	TCTTCCAG	19342	No
GTGGGAGA	1	1.79814	1	1.86207	0.537037	-0.621688	-0.586753	TCTCCCAC	14974	No
CTGGGAGG	2	3.61719	2	3.86207	0.517857	-1.31611	-1.1851	CCTCCCAG	1364	No
--[CGT][ACGT]G[AGT][AG][ACG][AG][ACGT]
--0	0.047619	0	0.047619	0.0952381	0.857143	0.0952381	0.761905
--0.904762	0.0952381	0	0	0	0.047619	0	0.047619
--0.047619	0.047619	1	0.904762	0.904762	0.0952381	0.904762	0.142857
--0.047619	0.809524	0	0.047619	0	0	0	0.047619
0.59375
GAGGGGAC	5	2.41485	5	2.52632	1.97917	3.41338	3.639	GTCCCCTC	18206	No
GAAGGGAC	1	0.0902213	1	0.0909091	11	2.3979	2.40549	GTCCCTTC	NA	No
GGGGGGAC	4	2.60976	4	2.73913	1.46032	1.51462	1.70814	GTCCCCCC	5376	No
GAGGGAAC	2	0.927824	2	0.947368	2.11111	1.49443	1.53612	GTTCCCTC	NA	No
GAGGGCAC	1	0.493082	1	0.5	2	0.693147	0.707079	GTGCCCTC	322	No
GAGGTGAC	1	0.493082	1	0.5	2	0.693147	0.707079	GTCACCTC	NA	No
GCGGGGAC	3	2.54354	3	2.66667	1.125	0.353349	0.495165	GTCCCCGC	17429	No
GAGGGGAA	2	1.63084	2	1.68421	1.1875	0.343701	0.408102	TTCCCCTC	20920	No
GAGGGGGC	3	2.84694	3	3	1	2.4215e-09	0.157104	GCCCCCTC	20547	No
GTGGGGAC	1	1.0352	1	1.05882	0.944444	-0.0571584	-0.0345918	GTCCCCAC	21083	No
GAGGGGTC	3	3.14721	3	3.33333	0.9	-0.316082	-0.143716	GACCCCTC	18061	No
GAGGGGAT	1	1.23109	1	1.26316	0.791667	-0.233615	-0.207897	ATCCCCTC	10398	No
GAGGGGCC	2	2.35335	3	2.45946	1.21978	0.596012	-0.325389	GGCCCCTC	5369	No
GAGGAGAC	1	1.41344	1	1.45455	0.6875	-0.374693	-0.346027	GTCTCCTC	14103	No
CAGGGGAC	1	2.41485	1	2.52632	0.395833	-0.926762	-0.881638	GTCCCCTG	NA	No
--[CG][ACGT]GG[AG]G[ACGT][ACT]
--0	0.736842	0	0	0.0526316	0	0.631579	0.0526316
--0.105263	0.105263	0	0	0	0	0.105263	0.894737
--0.894737	0.105263	1	1	0.947368	1	0.105263	0
--0	0.0526316	0	0	0	0	0.157895	0.0526316
0.2
ACTCACGA	2	0.329571	2	0.333333	6	3.58352	3.60622	TCGTGAGT	NA	No
ACTCCCGA	2	0.547399	2	0.555556	3.6	2.56187	2.59145	TCGGGAGT	706	No
ACCCACGA	2	0.632564	2	0.642857	3.11111	2.26996	2.30224	TCGTGGGT	NA	No
ACTCACCA	2	1.45659	2	1.5	1.33333	0.575364	0.634096	TGGTGAGT	NA	No
AATCACGA	1	0.871337	1	0.888889	1.125	0.117783	0.137726	TCGTGATT	NA	No
ACTCGCGA	1	1.08544	1	1.11111	0.9	-0.105361	-0.0819872	TCGCGAGT	NA	No
--ACTC[AG]C[CG]A
--1	0	0	0	0.5	0	0	1
--0	1	0	1	0	1	0.5	0
--0	0	0	0	0.5	0	0.5	0
--0	0	1	0	0	0	0	0
0.675676
CCCAGGAC	6	3.29619	6	3.5	1.71429	3.23398	3.59395	GTCCTGGG	NA	No
CCAAGGAC	3	1.78321	3	1.84615	1.625	1.45652	1.56059	GTCCTTGG	NA	No
CCCTGGAC	1	0.282698	1	0.285714	3.5	1.25276	1.26338	GTCCAGGG	3800	No
CCCAGAAC	2	1.17067	2	1.2	1.66667	1.02165	1.07114	GTTCTGGG	4595	No
CCCACGAC	2	1.29808	2	1.33333	1.5	0.81093	0.864529	GTCGTGGG	NA	No
CCGAGGAC	2	1.34694	2	1.38462	1.44444	0.73545	0.790628	GTCCTCGG	NA	No
CCCGGGAC	3	2.59894	3	2.72727	1.1	0.285931	0.430528	GTCCCGGG	20982	No
CCCAGGGC	2	1.78321	2	1.84615	1.08333	0.160085	0.229466	GCCCTGGG	NA	No
CCCAGGTC	3	2.91651	3	3.07692	0.975	-0.0759534	0.0846749	GACCTGGG	2335	No
GCCAGGAC	1	1.0526	1	1.07692	0.928571	-0.074108	-0.0512621	GTCCTGGC	NA	No
CCCAGTAC	1	1.09877	1	1.125	0.888889	-0.117783	-0.0941955	GTACTGGG	835	No
CCCAGCAC	2	2.25511	2	2.35294	0.85	-0.325038	-0.240102	GTGCTGGG	14355	No
CCCAGGAA	2	2.39066	2	2.5	0.8	-0.446287	-0.356846	TTCCTGGG	NA	No
CCCAGGAT	1	1.92725	1	2	0.5	-0.693147	-0.656094	ATCCTGGG	10274	No
CCCAGGCC	2	2.98245	2	3.15	0.634921	-0.908511	-0.799194	GGCCTGGG	13266	No
CCCAGGAG	3	4.60287	4	5	0.8	-0.892574	-1.2842	CTCCTGGG	400	No
--[CG]C[ACG][AG][CG][ACGT][ACGT][ACGT]
--0	0	0.04	0.92	0	0.04	0.8	0.08
--0.96	1	0.92	0	0.04	0.08	0.08	0.72
--0.04	0	0.04	0.08	0.96	0.84	0.04	0.16
--0	0	0	0	0	0.04	0.08	0.04
0.535714
AGGTGGGC	4	1.63598	4	1.68966	2.36735	3.44708	3.57622	GCCCACCT	6603	No
AGGTGAGC	2	1.04732	2	1.07143	1.86667	1.24831	1.29383	GCTCACCT	9981	No
ACGTGGGC	2	1.11591	2	1.14286	1.75	1.11923	1.16696	GCCCACGT	12373	No
AGGGGGGC	1	0.31231	1	0.315789	3.16667	1.15268	1.16376	GCCCCCCT	10507	No
AGGCGGGC	3	2.08252	3	2.16667	1.38462	0.976267	1.0951	GCCCGCCT	20697	No
AGGTGGCC	1	0.655751	1	0.666667	1.5	0.405465	0.421975	GGCCACCT	NA	No
AGGTTGGC	1	0.714694	1	0.727273	1.375	0.318454	0.3359	GCCAACCT	NA	No
ATGTGGGC	1	0.73677	1	0.75	1.33333	0.287682	0.30548	GCCCACAT	NA	No
AGGTGGAC	1	0.785281	1	0.8	1.25	0.223144	0.241714	GTCCACCT	10184	No
AAGTGGGC	2	1.92725	2	2	1	1.61434e-09	0.0741069	GCCCACTT	20178	No
CGGTGGGC	1	0.945333	1	0.965517	1.03571	0.0350913	0.0562179	GCCCACCG	17107	No
AGGTGCGC	1	0.978574	1	1	1	8.07168e-10	0.0216589	GCGCACCT	3739	No
AGGAGGGC	2	2.2786	2	2.37838	0.840909	-0.346543	-0.260828	GCCCTCCT	19711	No
AGGTGGGG	2	2.53302	2	2.65517	0.753247	-0.566725	-0.472532	CCCCACCT	20785	No
AGCTGGGC	1	1.8261	1	1.89189	0.528571	-0.637577	-0.602184	GCCCAGCT	15242	No
AGGTGGGT	1	1.86276	1	1.93103	0.517857	-0.658056	-0.622062	ACCCACCT	1451	No
GGGTGGGC	2	3.18839	2	3.37931	0.591837	-1.04905	-0.932737	GCCCACCC	21058	No
--[AG][ACG][CG][ACT]G[AG]G[CGT]
--0.8	0.0666667	0	0.133333	0	0.0666667	0	0
--0	0.0666667	0.0666667	0.133333	0	0	0	0.8
--0.2	0.866667	0.933333	0	1	0.933333	1	0.133333
--0	0	0	0.733333	0	0	0	0.0666667
0.375
ATGGAGGC	3	0.914276	3	0.933333	3.21429	3.50282	3.5647	GCCTCCAT	NA	No
ATAGAGGC	1	0.141662	1	0.142857	7	1.94591	1.95431	GCCTCTAT	NA	No
ACGGAGGC	2	0.785281	2	0.8	2.5	1.83258	1.86972	GCCTCCGT	5174	No
ATGGAAGC	1	0.395077	1	0.4	2.5	0.916291	0.928675	GCTTCCAT	NA	No
ATGGCGGC	2	1.47917	2	1.52381	1.3125	0.543867	0.603333	GCCGCCAT	50	No
TTGGAGGC	1	0.688183	1	0.7	1.42857	0.356675	0.3737	GCCTCCAA	1097	No
GTGGAGGC	3	2.66528	3	2.8	1.07143	0.206979	0.354913	GCCTCCAC	NA	No
ATGGTGGC	2	1.72643	2	1.78571	1.12	0.226657	0.29418	GCCACCAT	14061	No
ATGGAGAC	2	1.75695	4	1.81818	2.2	3.15383	0.259141	GTCTCCAT	NA	No
ATGGAGCC	1	0.785281	1	0.8	1.25	0.223144	0.241714	GGCTCCAT	3744	No
ATGGAGGT	1	1.04274	1	1.06667	0.9375	-0.0645385	-0.0418509	ACCTCCAT	440	No
AAGGAGGC	1	1.09877	1	1.125	0.888889	-0.117783	-0.0941955	GCCTCCTT	18937	No
AGGGAGGC	2	2.90468	2	3.06383	0.652778	-0.853037	-0.746351	GCCTCCCT	15255	No
--[AG][AGT]GG[ACT]G[AG][CT]
--0.777778	0.111111	0	0	0.777778	0	0.111111	0
--0	0	0	0	0.111111	0	0	0.888889
--0.222222	0.222222	1	1	0	1	0.888889	0
--0	0.666667	0	0	0.111111	0	0	0.111111
0.722222
TCCGCCGC	5	2.45628	5	2.57143	1.94444	3.32488	3.55395	GCGGCGGA	14910	No
TGCGCCGC	1	0.228527	1	0.230769	4.33333	1.46634	1.4761	GCGGCGCA	18169	No
TCCGCCTC	3	1.92725	3	2	1.5	1.2164	1.32756	GAGGCGGA	3519	No
TCCGCCCC	5	4.17405	5	4.5	1.11111	0.526803	0.902753	GGGGCGGA	21004	No
TTCGCCGC	1	0.438673	1	0.444444	2.25	0.81093	0.824002	GCGGCGAA	NA	No
TCCTCCGC	2	1.45659	2	1.5	1.33333	0.575364	0.634096	GCGGAGGA	16986	No
TCAGCCGC	1	0.547399	1	0.555556	1.8	0.587787	0.602578	GCGGCTGA	NA	No
TCCGGCGC	4	3.73853	5	4	1.25	1.11572	0.270411	GCGCCGGA	141	No
TCCGCCAC	2	2.15985	2	2.25	0.888889	-0.235566	-0.153787	GTGGCGGA	NA	No
CCCGCCGC	3	3.23244	3	3.42857	0.875	-0.400594	-0.223873	GCGGCGGG	7043	No
TCCGCGGC	1	1.29808	1	1.33333	0.75	-0.287682	-0.260883	GCCGCGGA	20794	No
TCCACCGC	1	1.34694	1	1.38462	0.722222	-0.325422	-0.297833	GCGGTGGA	13794	No
ACCGCCGC	2	2.45628	2	2.57143	0.777778	-0.502629	-0.411	GCGGCGGT	6977	No
TCCCCCGC	1	1.70667	1	1.76471	0.566667	-0.567984	-0.534546	GCGGGGGA	9230	No
TCCGCCGG	1	2.45628	1	2.57143	0.388889	-0.944462	-0.898647	CCGGCGGA	9688	No
GCCGCCGC	2	3.23244	2	3.42857	0.583333	-1.07799	-0.960179	GCGGCGGC	21171	No
--[ACGT]CC[ACGT][CG][CG][ACGT][CG]
--0.0769231	0	0	0.0384615	0	0	0.0769231	0
--0.115385	1	1	0.0384615	0.884615	0.961538	0.153846	0.923077
--0.115385	0	0	0.884615	0.115385	0.0384615	0.730769	0.0769231
--0.692308	0	0	0.0384615	0	0	0.0384615	0
0.3
GCCGCCAT	3	0.918299	3	0.9375	3.2	3.48945	3.55153	ATGGCGGC	9396	No
GCCGCCCT	4	1.86046	4	1.92857	2.07407	2.91806	3.06189	AGGGCGGC	19015	No
GCCGCCGT	2	0.5629	2	0.571429	3.5	2.50553	2.5356	ACGGCGGC	6978	No
GCCCCCAT	2	0.755437	2	0.769231	2.6	1.91102	1.94721	ATGGGGGC	NA	No
GCCGCGAT	1	0.329571	1	0.333333	3	1.09861	1.10996	ATCGCGGC	NA	No
GCCGGCAT	1	0.547399	1	0.555556	1.8	0.587787	0.602578	ATGCCGGC	NA	No
GTCGCCAT	1	0.590784	1	0.6	1.66667	0.510826	0.526304	ATGGCGAC	9533	No
GCCACCAT	1	0.826074	1	0.842105	1.1875	0.17185	0.191071	ATGGTGGC	13142	No
GGCGCCAT	1	1.29808	1	1.33333	0.75	-0.287682	-0.260883	ATGGCGCC	12290	No
GCCGCCTT	1	1.35101	1	1.38889	0.72	-0.328504	-0.300849	AAGGCGGC	252	No
GCAGCCAT	1	1.61429	1	1.66667	0.6	-0.510826	-0.478895	ATGGCTGC	NA	No
GCCGCCAG	1	1.81027	1	1.875	0.533333	-0.628609	-0.593475	CTGGCGGC	17493	No
GCCGCCAC	1	1.81027	1	1.875	0.533333	-0.628609	-0.593475	GTGGCGGC	6598	No
--G[CG][AC]GCC[ACT][CGT]
--0	0	0.166667	0	0	0	0.666667	0
--0	0.833333	0.833333	0	1	1	0.166667	0.166667
--1	0.166667	0	1	0	0	0	0.166667
--0	0	0	0	0	0	0.166667	0.666667
0.566667
GCGGCCCA	5	2.4717	5	2.58824	1.93182	3.29231	3.52267	TGGGCCGC	167	No
GCGGCCCC	5	3.34859	5	3.55882	1.40496	1.70004	2.0045	GGGGCCGC	20723	No
GCGGCCTA	1	0.212258	1	0.214286	4.66667	1.54045	1.54995	TAGGCCGC	NA	No
GCGGCCGA	1	0.309072	1	0.3125	3.2	1.16315	1.17418	TCGGCCGC	NA	No
GTGGCCCA	2	1.20012	2	1.23077	1.625	0.971016	1.02145	TGGGCCAC	NA	No
GCGACCCA	1	0.493082	1	0.5	2	0.693147	0.707079	TGGGTCGC	16989	No
GCGTCCCA	2	1.45659	2	1.5	1.33333	0.575364	0.634096	TGGGACGC	NA	No
GCGGCACA	1	0.590784	1	0.6	1.66667	0.510826	0.526304	TGTGCCGC	NA	No
GCTGCCCA	1	0.702073	1	0.714286	1.4	0.336472	0.353718	TGGGCAGC	18370	No
GCCGCCCA	1	0.84063	1	0.857143	1.16667	0.154151	0.173604	TGGGCGGC	14084	No
GCGCCCCA	1	1.00327	1	1.02564	0.975	-0.0253178	-0.0032632	TGGGGCGC	18454	No
GGGGCCCA	2	2.0706	2	2.15385	0.928571	-0.148216	-0.0693865	TGGGCCCC	1798	No
GCGGCGCA	3	3.16648	3	3.35484	0.894231	-0.335374	-0.162025	TGCGCCGC	2035	No
GCGGCCCT	1	1.26066	1	1.29412	0.772727	-0.257829	-0.231634	AGGGCCGC	20908	No
ACGGCCCA	1	1.37277	1	1.41176	0.708333	-0.34484	-0.316833	TGGGCCGT	NA	No
CCGGCCCA	2	2.90015	2	3.05882	0.653846	-0.849766	-0.743234	TGGGCCGG	NA	No
--[ACG][CGT]G[CGT]C[CG]C[ACT]
--0.0588235	0	0	0	0	0	0	0.764706
--0.117647	0.823529	0	0.0588235	1	0.823529	1	0.176471
--0.823529	0.117647	1	0.882353	0	0.176471	0	0
--0	0.0588235	0	0.0588235	0	0	0	0.0588235
0.625
CCTCTCGC	4	1.6592	4	1.71429	2.33333	3.38919	3.51984	GCGAGAGG	6253	No
CCTCCCGC	5	2.84694	5	3	1.66667	2.55413	2.81597	GCGGGAGG	13292	No
CCTCTAGC	2	0.84063	2	0.857143	2.33333	1.6946	1.7335	GCTAGAGG	4086	No
CCTCGCGC	3	2.23699	3	2.33333	1.28571	0.753943	0.880445	GCGCGAGG	20673	No
CTTCTCGC	2	1.56585	2	1.61538	1.2381	0.427148	0.489432	GCGAGAAG	20605	No
CCTCTTGC	1	0.785281	1	0.8	1.25	0.223144	0.241714	GCAAGAGG	NA	No
TCTCTCGC	1	0.84063	1	0.857143	1.16667	0.154151	0.173604	GCGAGAGA	NA	No
CCTATCGC	1	0.978574	1	1	1	8.07168e-10	0.0216589	GCGATAGG	15922	No
CATCTCGC	1	0.978574	1	1	1	8.07169e-10	0.0216589	GCGAGATG	20260	No
CCCCTCGC	2	2.02051	2	2.1	0.952381	-0.0975803	-0.0204034	GCGAGGGG	19650	No
CCTCTCAC	1	1.06604	1	1.09091	0.916667	-0.0870114	-0.0639497	GTGAGAGG	16984	No
CCTCTGGC	1	1.2782	1	1.3125	0.761905	-0.271934	-0.245455	GCCAGAGG	1224	No
CCTCACGC	1	1.29808	1	1.33333	0.75	-0.287682	-0.260883	GCGTGAGG	NA	No
CCTTTCGC	1	1.45659	1	1.5	0.666667	-0.405465	-0.376099	GCGAAAGG	NA	No
CCTGTCGC	1	1.45659	1	1.5	0.666667	-0.405465	-0.376099	GCGACAGG	NA	No
CCGCTCGC	1	1.58568	1	1.63636	0.611111	-0.492476	-0.461012	GCGAGCGG	6984	No
CCTCTCCC	3	3.68361	3	3.9375	0.761905	-0.815801	-0.615842	GGGAGAGG	14073	No
GCTCTCGC	1	3.23244	1	3.42857	0.291667	-1.23214	-1.17324	GCGAGAGC	19961	No
--[CG][CT][CGT][CGT][ACGT][CG][ACG]C
--0	0	0	0	0.05	0	0.05	0
--0.85	0.95	0.1	0.9	0.1	0.95	0.15	1
--0.15	0	0.05	0.05	0.1	0.05	0.8	0
--0	0.05	0.85	0.05	0.75	0	0	0
0.363636
CAGCCAAT	4	1.6592	4	1.71429	2.33333	3.38919	3.51984	ATTGGCTG	NA	No
CATCCAAT	1	0.198151	1	0.2	5	1.60944	1.61872	ATTGGATG	NA	No
CGGCCAAT	2	0.978574	2	1	2	1.38629	1.42961	ATTGGCCG	NA	No
CAGCCATT	1	0.547399	1	0.555556	1.8	0.587787	0.602578	AATGGCTG	NA	No
CAGCCACT	1	1.06604	1	1.09091	0.916667	-0.0870114	-0.0639497	AGTGGCTG	NA	No
GAGCCAAT	1	1.6592	1	1.71429	0.583333	-0.538996	-0.506333	ATTGGCTC	NA	No
TAGCCAAT	1	1.6592	1	1.71429	0.583333	-0.538996	-0.506333	ATTGGCTA	785	No
--[CGT]AGCCA[AC]T
--0	1	0	0	0	1	0.75	0
--0.5	0	0	1	1	0	0.25	0
--0.25	0	1	0	0	0	0	0
--0.25	0	0	0	0	0	0	1
0.388889
GGGCCTGT	3	0.932661	3	0.952381	3.15	3.44221	3.50498	ACAGGCCC	4731	No
GGGCCTGC	2	0.932661	2	0.952381	2.1	1.48387	1.52572	GCAGGCCC	15228	No
GGCCCTGT	1	0.42311	1	0.428571	2.33333	0.847298	0.860124	ACAGGGCC	1835	No
GAGCCTGT	1	0.438673	1	0.444444	2.25	0.81093	0.824002	ACAGGCTC	NA	No
GGGCTTGT	2	1.34694	2	1.38462	1.44444	0.73545	0.790628	ACAAGCCC	NA	No
GTGCCTGT	2	1.41344	2	1.45455	1.375	0.636907	0.69424	ACAGGCAC	NA	No
GGACCTGT	2	1.56585	2	1.61538	1.2381	0.427148	0.489432	ACAGGTCC	NA	No
TGGCCTGT	1	0.748327	1	0.761905	1.3125	0.271934	0.289915	ACAGGCCA	15222	No
GGGGCTGT	1	1.61429	1	1.66667	0.6	-0.510826	-0.478895	ACAGCCCC	9911	No
GCGCCTGT	3	3.61284	3	3.85714	0.777778	-0.753943	-0.55765	ACAGGCGC	NA	No
--G[CGT][AG][CG][CT]TGT
--0	0	0.142857	0	0	0	0	0
--0	0.428571	0	0.857143	0.857143	0	0	0
--1	0.428571	0.857143	0.142857	0	0	1	0
--0	0.142857	0	0	0.142857	1	0	1
0.307692
AGCCTGTC	3	0.932661	3	0.952381	3.15	3.44221	3.50498	GACAGGCT	NA	No
AGCCTGGC	3	1.50925	3	1.55556	1.92857	1.97034	2.061	GCCAGGCT	15046	No
AGCCAGTC	1	0.370528	1	0.375	2.66667	0.980829	0.992826	GACTGGCT	NA	No
AGCCTCTC	2	1.6592	2	1.71429	1.16667	0.308301	0.373628	GAGAGGCT	21055	No
GGCCTGTC	1	0.932661	1	0.952381	1.05	0.0487902	0.069714	GACAGGCC	10830	No
TGCCTGTC	1	0.932661	1	0.952381	1.05	0.0487902	0.069714	GACAGGCA	11819	No
AGCCTGAC	1	1.29808	1	1.33333	0.75	-0.287682	-0.260883	GTCAGGCT	13836	No
AGCCTGTG	1	1.29808	1	1.33333	0.75	-0.287682	-0.260883	CACAGGCT	NA	No
--AGCCT[CG][AGT][CG]
--1	0	0	0	0	0	0.25	0
--0	0	1	1	0	0.25	0	0.75
--0	1	0	0	0	0.75	0.25	0.25
--0	0	0	0	1	0	0.5	0
0.583333
GCCCAGCC	3	0.940011	3	0.96	3.125	3.4183	3.48143	GGCTGGGC	21110	No
GCCCGGCC	5	3.02748	7	3.2	2.1875	5.47932	2.50854	GGCCGGGC	15280	No
GGCCAGCC	4	2.3636	4	2.47059	1.61905	1.92735	2.10443	GGCTGGCC	NA	No
GACCAGCC	2	0.802903	2	0.818182	2.44444	1.78764	1.82534	GGCTGGTC	12874	No
GCCCATCC	3	1.84222	3	1.90909	1.57143	1.35596	1.46293	GGATGGGC	9435	No
TCCCAGCC	3	2.51913	3	2.64	1.13636	0.3835	0.524092	GGCTGGGA	21021	No
GCCCAACC	1	0.655751	1	0.666667	1.5	0.405465	0.421975	GGTTGGGC	10867	No
GCCCTGCC	1	0.904372	1	0.923077	1.08333	0.0800427	0.100514	GGCAGGGC	NA	No
GCCCAGCT	1	0.940011	1	0.96	1.04167	0.040822	0.0618634	AGCTGGGC	20444	No
GCGCAGCC	3	2.96481	3	3.13043	0.958333	-0.127679	0.0354003	GGCTGCGC	20846	No
GCCCAGAC	2	1.98214	2	2.05882	0.971429	-0.0579751	0.0179379	GTCTGGGC	NA	No
GCTCAGCC	2	2.23699	2	2.33333	0.857143	-0.308301	-0.223967	GGCTGAGC	2785	No
GCCGAGCC	3	3.29619	3	3.5	0.857143	-0.462452	-0.282466	GGCTCGGC	20115	No
GCCCCGCC	5	5.29818	7	5.82759	1.20118	1.28315	-0.28963	GGCGGGGC	20457	No
GTCCAGCC	2	2.39066	2	2.5	0.8	-0.446287	-0.356846	GGCTGGAC	NA	No
GCCCAGGC	1	2.0567	1	2.13889	0.467532	-0.760286	-0.721101	GCCTGGGC	9522	No
GCCCACCC	2	3.29619	3	3.5	0.857143	-0.462452	-0.999241	GGGTGGGC	21005	No
--[GT][CGT][CGT][CG][ACG][CGT][ACG]C
--0	0	0	0	0.714286	0	0.0357143	0
--0	0.857143	0.857143	0.892857	0.178571	0.107143	0.892857	1
--0.928571	0.0714286	0.0714286	0.107143	0.107143	0.857143	0.0714286	0
--0.0714286	0.0714286	0.0714286	0	0	0.0357143	0	0
0.59375
CCCCAGCT	3	0.940011	3	0.96	3.125	3.4183	3.48143	AGCTGGGG	1823	No
CGCCAGCT	2	0.693903	2	0.705882	2.83333	2.08291	2.11714	AGCTGGCG	19773	No
CCCCAACT	1	0.165212	1	0.166667	6	1.79176	1.80053	AGTTGGGG	16730	No
CCACAGCT	2	1.06604	2	1.09091	1.83333	1.21227	1.25839	AGCTGTGG	5451	No
CCCCCGCT	2	1.21027	2	1.24138	1.61111	0.953848	1.00461	AGCGGGGG	9929	No
CCTCAGCT	3	2.23699	3	2.33333	1.28571	0.753943	0.880445	AGCTGAGG	19330	No
CCCCAGGT	3	2.33953	3	2.44444	1.22727	0.614383	0.745993	ACCTGGGG	NA	No
CCCGAGCT	3	2.39066	3	2.5	1.2	0.546965	0.681127	AGCTCGGG	NA	No
CACCAGCT	1	0.53753	1	0.545455	1.83333	0.606136	0.620771	AGCTGGTG	12772	No
CCCCAGTT	1	0.882077	1	0.9	1.11111	0.105361	0.125476	AACTGGGG	NA	No
GCCCAGCT	1	0.940011	1	0.96	1.04167	0.040822	0.0618634	AGCTGGGC	20444	No
CCGCAGCT	1	1.02044	1	1.04348	0.958333	-0.0425596	-0.0202297	AGCTGCGG	18591	No
CCCCATCT	1	1.06604	1	1.09091	0.916667	-0.0870114	-0.0639497	AGATGGGG	11330	No
CTCCAGCT	2	2.13878	2	2.22727	0.897959	-0.215261	-0.134179	AGCTGGAG	14760	No
CCCCAGCA	1	1.24718	1	1.28	0.78125	-0.24686	-0.220883	TGCTGGGG	20913	No
TCCCAGCT	2	2.51913	2	2.64	0.757576	-0.555263	-0.461535	AGCTGGGA	12120	No
CCCCGGCT	1	2.05153	1	2.13333	0.46875	-0.757686	-0.718586	AGCCGGGG	NA	No
CCCCACCT	2	2.91651	2	3.07692	0.65	-0.861566	-0.75448	AGGTGGGG	19926	No
--[CT][CT][ACGT][CG][ACG][CGT][CG][AT]
--0	0	0.0526316	0	0.842105	0	0	0.0526316
--0.894737	0.894737	0.789474	0.894737	0.0526316	0.105263	0.894737	0
--0	0	0.0526316	0.105263	0.105263	0.842105	0.105263	0
--0.105263	0.105263	0.105263	0	0	0.0526316	0	0.947368
0.307692
TAGCTCCA	2	0.352982	2	0.357143	5.6	3.44553	3.46897	TGGAGCTA	NA	No
TACCTCCA	2	0.590784	2	0.6	3.33333	2.40795	2.4389	TGGAGGTA	4915	No
TAGCGCCA	1	0.263929	1	0.266667	3.75	1.32176	1.33207	TGGCGCTA	4916	No
TTGCTCCA	1	0.269902	1	0.272727	3.66667	1.29928	1.3097	TGGAGCAA	18307	No
TAGATCCA	1	0.42311	1	0.428571	2.33333	0.847298	0.860124	TGGATCTA	14855	No
TGGCTCCA	2	1.35101	2	1.38889	1.44	0.729286	0.784597	TGGAGCCA	12170	No
TAGGTCCA	1	0.525683	1	0.533333	1.875	0.628609	0.643056	TGGACCTA	NA	No
GAGCTCCA	2	1.72643	2	1.78571	1.12	0.226657	0.29418	TGGAGCTC	14548	No
CAGCTCCA	1	2.06039	1	2.14286	0.466667	-0.76214	-0.722894	TGGAGCTG	9392	No
--[CGT][AG]GCTCCA
--0	0.75	0	0	0	0	0	1
--0.5	0	0	1	0	1	1	0
--0.25	0.25	1	0	0	0	0	0
--0.25	0	0	0	1	0	0	0
0.594595
CTCCGCCT	4	1.6826	4	1.73913	2.3	3.33164	3.46382	AGGCGGAG	12528	No
CTCCGTCT	2	0.890862	2	0.909091	2.2	1.57691	1.61743	AGACGGAG	9215	No
CTCTGCCT	2	0.978574	2	1	2	1.38629	1.42961	AGGCAGAG	10391	No
CTCCGCCC	4	2.88628	4	3.04348	1.31429	1.09317	1.3053	GGGCGGAG	20214	No
CTCAGCCT	4	3.11205	4	3.29412	1.21429	0.776624	1.00405	AGGCTGAG	20470	No
CGCCGCCT	2	1.61429	2	1.66667	1.2	0.364643	0.428505	AGGCGGCG	21112	No
CTCCCCCT	2	1.6592	2	1.71429	1.16667	0.308301	0.373628	AGGGGGAG	9906	No
CTCGGCCT	2	1.69283	2	1.75	1.14286	0.267063	0.333487	AGGCCGAG	1071	No
CTCCGGCT	2	1.81027	2	1.875	1.06667	0.129077	0.199344	AGCCGGAG	17065	No
CTCCGCGT	1	0.84063	1	0.857143	1.16667	0.154151	0.173604	ACGCGGAG	NA	No
CCCCGCCT	2	2.18302	2	2.275	0.879121	-0.257666	-0.17512	AGGCGGGG	21109	No
CTCCACCT	1	1.36158	1	1.4	0.714286	-0.336472	-0.308646	AGGTGGAG	13218	No
CACCGCCT	1	1.38876	1	1.42857	0.7	-0.356675	-0.328409	AGGCGGTG	8920	No
CTGCGCCT	2	2.74022	3	2.88235	1.04082	0.120016	-0.629779	AGGCGCAG	NA	No
CTCCTCCT	1	2.15985	3	2.25	1.33333	0.863046	-0.770041	AGGAGGAG	7073	No
CTCCGCCG	1	2.49046	1	2.6087	0.383333	-0.95885	-0.912465	CGGCGGAG	12304	No
CTCCGCCA	1	2.49046	1	2.6087	0.383333	-0.95885	-0.912465	TGGCGGAG	12319	No
--C[ACGT][CG][ACG][ACGT][CG]C[ACGT]
--0	0.0454545	0	0.136364	0.0454545	0	0	0.0909091
--1	0.0909091	0.909091	0.818182	0.0454545	0.954545	1	0.0909091
--0	0.0454545	0.0909091	0.0454545	0.818182	0.0454545	0	0.0909091
--0	0.818182	0	0	0.0909091	0	0	0.727273
0.5
AGCCGGGC	4	1.6826	4	1.73913	2.3	3.33164	3.46382	GCCCGGCT	20735	No
AGCCTGGC	3	1.50925	3	1.55556	1.92857	1.97034	2.061	GCCAGGCT	15046	No
AGCCGCGC	3	1.55806	3	1.60714	1.86667	1.87246	1.96551	GCGCGGCT	NA	No
AGCCAGGC	3	1.75695	3	1.81818	1.65	1.50233	1.60511	GCCTGGCT	9397	No
AGGCGGGC	3	2.08252	3	2.16667	1.38462	0.976267	1.0951	GCCCGCCT	20697	No
AGCGGGGC	3	2.67666	3	2.8125	1.06667	0.193616	0.342123	GCCCCGCT	21017	No
AGCCGAGC	1	0.76373	1	0.777778	1.28571	0.251314	0.269541	GCTCGGCT	10468	No
AGTCGGGC	1	0.84063	1	0.857143	1.16667	0.154151	0.173604	GCCCGACT	NA	No
AGCCGGGT	1	0.852649	1	0.869565	1.15	0.139762	0.159407	ACCCGGCT	NA	No
GGCCGGGC	3	2.96481	3	3.13043	0.958333	-0.127679	0.0354003	GCCCGGCC	307	No
AGACGGGC	1	0.978574	1	1	1	8.07168e-10	0.0216589	GCCCGTCT	NA	No
AGCCGGAC	1	1.04732	1	1.07143	0.933333	-0.0689929	-0.0462317	GTCCGGCT	16956	No
AGCAGGGC	1	1.10968	1	1.13636	0.88	-0.127833	-0.104071	GCCCTGCT	14853	No
AGCTGGGC	1	1.8261	1	1.89189	0.528571	-0.637577	-0.602184	GCCCAGCT	15242	No
CGCCGGGC	1	2.00836	1	2.08696	0.479167	-0.735707	-0.697318	GCCCGGCG	NA	No
--[ACG]G[CG][ACGT][AGT][CG][AG]C
--0.733333	0	0	0.0666667	0.0666667	0	0.0666667	0
--0.133333	0	0.866667	0.733333	0	0.0666667	0	1
--0.133333	1	0.133333	0.133333	0.866667	0.933333	0.933333	0
--0	0	0	0.0666667	0.0666667	0	0	0
