# Supplementary material for: Word-based characterization of promoters involved in human DNA repair pathways
Source: BMC Genomics. 2009 Jul 7;10(Suppl 1):S18. doi: 10.1186/1471-2164-10-S1-S18 (PMC2709261; doi:10.1186/1471-2164-10-S1-S18)
Supplement: Additional file 6 — Hamming distance clusters in unidirectional promoters. Entire set of hamming distance based clusters for the unidirectional promoters with detailed cluster element information position weight matrix and corresponding regular expression motif. [file 1471-2164-10-S1-S18-S6.csv]

0.25
ACCCGCCT	4	0.716577	4	0.727273	5.5	6.81899	6.87826	AGGCGGGT	19440	No
ATCCGCCT	1	0.132296	1	0.133333	7.5	2.0149	2.02271	AGGCGGAT	NA	No
ACCAGCCT	2	0.738772	2	0.75	2.66667	1.96166	1.99183	AGGCTGGT	1303	No
AGCCGCCT	1	0.657331	1	0.666667	1.5	0.405465	0.419567	AGGCGGCT	1056	No
ACCCACCT	1	0.738772	1	0.75	1.33333	0.287682	0.302766	AGGTGGGT	NA	No
ACGCGCCT	1	1.16147	1	1.18519	0.84375	-0.169899	-0.14969	AGGCGCGT	NA	No
CCCCGCCT	1	2.45503	2	2.54545	0.785714	-0.482324	-0.89814	AGGCGGGG	21912	No
--[AC]C[CG]CGCCT
--0.333333	0	0	0	0	0	0	0
--0.666667	1	0.666667	1	0	1	1	0
--0	0	0.333333	0	1	0	0	0
--0	0	0	0	0	0	0	1
0.473684
CTTCTTTC	5	1.7686	5	1.81818	2.75	5.058	5.19624	GAAAGAAG	13567	No
CTACTTTC	1	0.180301	1	0.181818	5.5	1.70475	1.71313	GAAAGTAG	NA	No
CTTCTTCC	1	0.304671	1	0.307692	3.25	1.17865	1.18852	GGAAGAAG	5306	No
CTGCTTTC	2	1.15305	2	1.17647	1.7	1.06126	1.10147	GAAAGCAG	9703	No
CGTCTTTC	1	0.371023	1	0.375	2.66667	0.980829	0.991491	GAAAGACG	20167	No
CTCCTTTC	3	2.36561	3	2.45	1.22449	0.607573	0.712729	GAAAGGAG	11346	No
CTTCTATC	1	0.607134	1	0.615385	1.625	0.485508	0.499005	GATAGAAG	NA	No
CTTCCTTC	1	0.921427	1	0.9375	1.06667	0.0645385	0.0818318	GAAGGAAG	10908	No
GTTCTTTC	1	1.07027	1	1.09091	0.916667	-0.0870114	-0.067912	GAAAGAAC	17502	No
CTTTTTTC	1	1.2055	1	1.23077	0.8125	-0.207639	-0.186894	GAAAAAAG	NA	No
TTTCTTTC	2	3.4628	2	3.63636	0.55	-1.19567	-1.09786	GAAAGAAA	NA	No
--[CGT]T[CGT][CT]TTTC
--0	0	0	0	0	0	0	0
--0.555556	0	0.222222	0.888889	0	0	0	1
--0.111111	0	0.111111	0	0	0	0	0
--0.333333	1	0.666667	0.111111	1	1	1	0
0.380952
AGGAAACA	4	1.16659	4	1.19048	3.36	4.84776	4.92885	TGTTTCCT	21667	No
AGAAAACA	3	1.62411	3	1.66667	1.8	1.76336	1.84096	TGTTTTCT	3757	No
ATGAAACA	2	0.87415	2	0.888889	2.25	1.62186	1.6553	TGTTTCAT	18837	No
AGCAAACA	1	0.329961	1	0.333333	3	1.09861	1.10878	TGTTTGCT	252	No
AGGATACA	1	0.493968	1	0.5	2	0.693147	0.705284	TGTATCCT	NA	No
AGGAACCA	1	0.657331	1	0.666667	1.5	0.405465	0.419567	TGGTTCCT	NA	No
AGGTAACA	1	0.657331	1	0.666667	1.5	0.405465	0.419567	TGTTACCT	NA	No
AGTAAACA	1	0.982132	1	1	1	4.68629e-10	0.0180292	TGTTTACT	NA	No
AGGACACA	1	0.982132	1	1	1	4.68629e-10	0.0180292	TGTGTCCT	7713	No
AGGAAGCA	1	1.10327	1	1.125	0.888889	-0.117783	-0.0982825	TGCTTCCT	2956	No
AAGAAACA	1	1.30438	1	1.33333	0.75	-0.287682	-0.265731	TGTTTCTT	11461	No
AGGAAAAA	1	1.37984	1	1.41176	0.708333	-0.34484	-0.321967	TTTTTCCT	13533	No
AGGAAAGA	1	1.46456	1	1.5	0.666667	-0.405465	-0.381555	TCTTTCCT	19450	No
AGGAAACG	1	1.62411	1	1.66667	0.6	-0.510826	-0.484958	CGTTTCCT	NA	No
GGGAAACA	1	1.85094	1	1.90476	0.525	-0.644357	-0.615695	TGTTTCCC	19808	No
--[AG][AG][AG]AA[AG][ACG][AG]
--0.875	0.125	0.125	1	1	0.875	0.125	0.875
--0	0	0	0	0	0	0.75	0
--0.125	0.875	0.875	0	0	0.125	0.125	0.125
--0	0	0	0	0	0	0	0
0.571429
GCAGGGCG	6	2.75716	6	2.86957	2.09091	4.42559	4.66535	CGCCCTGC	1311	No
GCAGGCCG	2	0.592063	2	0.6	3.33333	2.40795	2.43458	CGGCCTGC	NA	No
GCAAGGCG	1	0.282982	1	0.285714	3.5	1.25276	1.26237	CGCCTTGC	NA	No
GCCGGGCG	3	2.06751	3	2.13333	1.40625	1.02278	1.11681	CGCCCGGC	5483	No
GCAGGGGG	2	1.46456	2	1.5	1.33333	0.575364	0.623185	CCCCCTGC	1565	No
GCTGGGCG	1	0.555305	1	0.5625	1.77778	0.575364	0.588238	CGCCCAGC	NA	No
GCAGGTCG	2	1.50143	2	1.53846	1.3	0.524729	0.573453	CGACCTGC	NA	No
GCACGGCG	1	0.657331	1	0.666667	1.5	0.405465	0.419567	CGCCGTGC	13756	No
GGAGGGCG	1	0.843245	1	0.857143	1.16667	0.154151	0.170497	CGCCCTCC	20318	No
GCAGGACG	1	1.07027	1	1.09091	0.916667	-0.0870114	-0.067912	CGTCCTGC	11132	No
GCAGAGCG	1	1.08983	1	1.11111	0.9	-0.105361	-0.0860234	CGCTCTGC	NA	No
GCGGGGCG	2	2.23192	2	2.30769	0.866667	-0.286202	-0.21943	CGCCCCGC	22090	No
GCAGGGCC	2	2.31052	2	2.3913	0.836364	-0.357384	-0.288654	GGCCCTGC	21663	No
GCAGGGCT	2	2.75716	2	2.86957	0.69697	-0.722027	-0.642108	AGCCCTGC	NA	No
GCAGGGCA	1	2.75716	1	2.86957	0.348485	-1.05416	-1.0142	TGCCCTGC	6819	No
--GC[ACG]G[AG][AGT][CG][ACGT]
--0	0	0.75	0	0.0625	0.0625	0	0.125
--0	1	0.125	0	0	0	0.9375	0.125
--1	0	0.125	1	0.9375	0.875	0.0625	0.625
--0	0	0	0	0	0.0625	0	0.125
0.75
GGGGCTGC	5	2.036	5	2.1	2.38095	4.3375	4.49226	GCAGCCCC	16359	No
GGGGATGC	3	1.86834	3	1.92308	1.56	1.33406	1.42069	GCATCCCC	14253	No
GGGCCTGC	2	1.35374	2	1.38462	1.44444	0.73545	0.780558	GCAGGCCC	NA	No
GGGGGTGC	1	0.493968	1	0.5	2	0.693147	0.705284	GCACCCCC	21061	No
GGGGTTGC	2	1.82266	2	1.875	1.06667	0.129077	0.185704	GCAACCCC	9333	No
GGTGCTGC	1	1.17579	1	1.2	0.833333	-0.182322	-0.161939	GCAGCACC	NA	No
GAGGCTGC	1	1.17579	1	1.2	0.833333	-0.182322	-0.161939	GCAGCCTC	17656	No
GGAGCTGC	1	1.22406	1	1.25	0.8	-0.223144	-0.202172	GCAGCTCC	9921	No
GGCGCTGC	2	2.23192	2	2.30769	0.866667	-0.286202	-0.21943	GCAGCGCC	609	No
CGGGCTGC	1	1.36853	1	1.4	0.714286	-0.336472	-0.313737	GCAGCCCG	20245	No
GGGGCTGG	1	1.46456	1	1.5	0.666667	-0.405465	-0.381555	CCAGCCCC	18267	No
GGGGCAGC	2	2.56829	2	2.66667	0.75	-0.575364	-0.500189	GCTGCCCC	13197	No
GGGGCGGC	1	2.01147	1	2.07407	0.482143	-0.729515	-0.698867	GCCGCCCC	21888	No
TGGGCTGC	1	2.036	1	2.1	0.47619	-0.741937	-0.710985	GCAGCCCA	17474	No
--[CGT][AG][ACGT][CG][ACT][AGT]G[CG]
--0	0.0555556	0.0555556	0	0.0555556	0.111111	0	0
--0.0555556	0	0.111111	0.0555556	0.888889	0	0	0.944444
--0.833333	0.944444	0.777778	0.944444	0	0.111111	1	0.0555556
--0.111111	0	0.0555556	0	0.0555556	0.777778	0	0
0.473684
TCTTCTTC	4	1.30438	4	1.33333	3	4.39445	4.48225	GAAGAAGA	NA	No
TCTTCTCC	4	1.98438	4	2.04545	1.95556	2.6827	2.80395	GGAGAAGA	NA	No
TCTTATTC	1	0.56406	1	0.571429	1.75	0.559616	0.572595	GAATAAGA	17897	No
TCCTCTTC	3	2.6248	3	2.72727	1.1	0.285931	0.400819	GAAGAGGA	NA	No
TCTGCTTC	1	0.828598	1	0.842105	1.1875	0.17185	0.18802	GAAGCAGA	11482	No
TGTTCTTC	1	0.982132	1	1	1	4.68629e-10	0.0180292	GAAGAACA	2555	No
TCTTTTTC	1	1.08983	1	1.11111	0.9	-0.105361	-0.0860234	GAAAAAGA	NA	No
TCTTCATC	1	1.22406	1	1.25	0.8	-0.223144	-0.202172	GATGAAGA	12798	No
TTTTCTTC	1	1.71766	2	1.76471	1.13333	0.250326	-0.540965	GAAGAAAA	8057	No
TCTACTTC	1	2.41248	1	2.5	0.4	-0.916291	-0.880653	GAAGTAGA	8949	No
--T[CT][CT][AT][CT][AT][CT]C
--0	0	0	0.222222	0	0.111111	0	0
--0	0.888889	0.222222	0	0.888889	0	0.111111	1
--0	0	0	0	0	0	0	0
--1	0.111111	0.777778	0.777778	0.111111	0.888889	0.888889	0
0.214286
GGGGAGTA	3	0.682407	3	0.692308	4.33333	4.39901	4.44222	TACTCCCC	17991	No
GGGGATTA	2	0.907405	2	0.923077	2.16667	1.54638	1.58063	TAATCCCC	2818	No
GGGGAATA	1	0.247714	1	0.25	4	1.38629	1.39548	TATTCCCC	NA	No
GGGGACTA	1	0.282982	1	0.285714	3.5	1.25276	1.26237	TAGTCCCC	12471	No
GGTGAGTA	2	1.33355	2	1.36364	1.46667	0.765985	0.810599	TACTCACC	NA	No
GGAGAGTA	1	0.493968	1	0.5	2	0.693147	0.705284	TACTCTCC	1834	No
GGGGAGAA	2	1.7686	2	1.81818	1.1	0.19062	0.245914	TTCTCCCC	21899	No
GGGGAGCA	1	0.787559	1	0.8	1.25	0.223144	0.238817	TGCTCCCC	NA	No
GGGGAGGA	1	1.30438	1	1.33333	0.75	-0.287682	-0.265731	TCCTCCCC	9239	No
--GG[GT]GAG[AGT]A
--0	0	0	0	1	0	0.333333	1
--0	0	0	0	0	0	0	0
--1	1	0.666667	1	0	1	0.333333	0
--0	0	0.333333	0	0	0	0.333333	0
0.56
ATTAAAAT	4	1.36853	4	1.4	2.85714	4.19929	4.29023	ATTTTAAT	16078	No
ATGAAAAT	1	0.152613	1	0.153846	6.5	1.8718	1.87985	ATTTTCAT	21961	No
GTTAAAAT	2	1.14358	2	1.16667	1.71429	1.07799	1.11797	ATTTTAAC	14386	No
ATTACAAT	2	1.30438	2	1.33333	1.5	0.81093	0.854833	ATTGTAAT	NA	No
ATTTAAAT	2	1.30438	2	1.33333	1.5	0.81093	0.854833	ATTTAAAT	7482	Yes
ATTGAAAT	2	1.46456	2	1.5	1.33333	0.575364	0.623185	ATTTCAAT	NA	No
ATTAAGAT	1	0.592063	1	0.6	1.66667	0.510826	0.524142	ATCTTAAT	6923	No
AGTAAAAT	1	0.657331	1	0.666667	1.5	0.405465	0.419567	ATTTTACT	NA	No
ATCAAAAT	1	0.787559	1	0.8	1.25	0.223144	0.238817	ATTTTGAT	NA	No
ATTAATAT	1	0.805285	1	0.818182	1.22222	0.200671	0.216558	ATATTAAT	NA	No
ATTAAACT	1	0.843245	1	0.857143	1.16667	0.154151	0.170497	AGTTTAAT	2332	No
ATTATAAT	1	0.884961	1	0.9	1.11111	0.105361	0.122212	ATTATAAT	15942	Yes
ATTAAAAG	1	0.982132	1	1	1	4.68629e-10	0.0180292	CTTTTAAT	NA	No
AATAAAAT	2	2.56829	2	2.66667	0.75	-0.575364	-0.500189	ATTTTATT	21890	No
ACTAAAAT	1	1.66958	1	1.71429	0.583333	-0.538997	-0.512569	ATTTTAGT	NA	No
ATTAAAAA	1	3.06281	1	3.2	0.3125	-1.16315	-1.11933	TTTTTAAT	20309	No
TTTAAAAT	1	3.33824	1	3.5	0.285714	-1.25276	-1.20544	ATTTTAAA	18653	No
--[AGT][ACT]T[AGT][AC]AA[AT]
--0.714286	0.142857	0	0.857143	0.928571	1	1	0.214286
--0	0.0714286	0	0	0.0714286	0	0	0
--0.0714286	0	0	0.0714286	0	0	0	0
--0.214286	0.785714	1	0.0714286	0	0	0	0.785714
0.2
CGGAAACC	3	0.750393	3	0.761905	3.9375	4.11164	4.15731	GGTTTCCG	NA	No
CGGGAACC	2	0.87415	2	0.888889	2.25	1.62186	1.6553	GGTTCCCG	20054	No
CGGTAACC	1	0.329961	1	0.333333	3	1.09861	1.10878	GGTTACCG	4338	No
CGGAATCC	1	0.439371	1	0.444444	2.25	0.81093	0.822411	GGATTCCG	19179	No
TGGAAACC	1	0.750393	1	0.761905	1.3125	0.271934	0.287158	GGTTTCCA	NA	No
CGGAAACT	1	0.935889	1	0.952381	1.05	0.0487902	0.0662587	AGTTTCCG	1278	No
CGGAAGCC	1	2.11866	1	2.1875	0.457143	-0.782759	-0.750782	GGCTTCCG	5888	No
--CGGAAGCC
--0	0	0	1	1	0	0	0
--1	0	0	0	0	0	1	1
--0	1	1	0	0	1	0	0
--0	0	0	0	0	0	0	0
0.526316
TGGGCGGA	4	1.44679	4	1.48148	2.7	3.97301	4.06778	TCCGCCCA	NA	No
TGGGAGGA	4	2.25604	4	2.33333	1.71429	2.15599	2.29073	TCCTCCCA	21370	No
TGGACGGA	1	0.395641	1	0.4	2.5	0.916291	0.927247	TCCGTCCA	7722	No
TGGGTGGA	1	0.395641	1	0.4	2.5	0.916291	0.927247	TCCACCCA	NA	No
TGTGCGGA	1	0.592063	1	0.6	1.66667	0.510826	0.524142	TCCGCACA	NA	No
TGCGCGGA	1	0.738772	1	0.75	1.33333	0.287682	0.302766	TCCGCGCA	NA	No
CGGGCGGA	1	1.16147	1	1.18519	0.84375	-0.169899	-0.14969	TCCGCCCG	NA	No
TGGGCTGA	1	1.17579	2	1.2	1.66667	1.02165	-0.161939	TCAGCCCA	NA	No
GGGGCGGA	3	3.92669	3	4.14815	0.723214	-0.972149	-0.807556	TCCGCCCC	21773	No
TGGGCGGG	1	2.67183	1	2.77778	0.36	-1.02165	-0.982765	CCCGCCCA	15904	No
--[CGT]GGG[AC][GT]G[AG]
--0	0	0	0	0.2	0	0	0.8
--0.1	0	0	0	0.8	0	0	0
--0.3	1	1	1	0	0.9	1	0.2
--0.6	0	0	0	0	0.1	0	0
0.612903
CGGCGGCG	3	0.787559	3	0.8	3.75	3.96527	4.01229	CGCCGCCG	22091	No
CGGTGGCG	1	0.12404	1	0.125	8	2.07944	2.08715	CGCCACCG	7975	No
CGGCGCCG	3	1.7686	3	1.81818	1.65	1.50233	1.58527	CGGCGCCG	1969	Yes
CGTCGGCG	1	0.329961	1	0.333333	3	1.09861	1.10878	CGCCGACG	NA	No
CGGCCGCG	4	3.15484	4	3.3	1.21212	0.769488	0.94943	CGCGGCCG	20577	No
CGACGGCG	1	0.493968	1	0.5	2	0.693147	0.705284	CGCCGTCG	NA	No
CCGCGGCG	2	1.64086	2	1.68421	1.1875	0.343701	0.395848	CGCCGCGG	20998	No
CGGGGGCG	4	3.73644	4	3.9375	1.01587	0.0629934	0.272649	CGCCCCCG	16077	No
CGGCTGCG	1	0.777293	3	0.789474	3.8	4.005	0.251938	CGCAGCCG	19475	No
CGGAGGCG	1	1.03318	1	1.05263	0.95	-0.0512933	-0.0326445	CGCCTCCG	69	No
AGGCGGCG	1	1.04679	1	1.06667	0.9375	-0.0645385	-0.0457245	CGCCGCCT	NA	No
CGCCGGCG	2	2.11329	2	2.18182	0.916667	-0.174023	-0.110201	CGCCGGCG	18663	Yes
CAGCGGCG	1	1.17579	1	1.2	0.833333	-0.182322	-0.161939	CGCCGCTG	12891	No
CGGCAGCG	2	2.36561	2	2.45	0.816327	-0.405882	-0.335777	CGCTGCCG	3813	No
CGGCGGAG	1	2.05268	1	2.11765	0.472222	-0.750306	-0.719147	CTCCGCCG	21720	No
CGGCGGGG	1	2.92554	1	3.05128	0.327731	-1.11556	-1.07348	CCCCGCCG	NA	No
--[AC][ACG][CG][ACG][ACG][CG][ACG]G
--0.0526316	0.0526316	0	0.0526316	0.105263	0	0.105263	0
--0.947368	0.0526316	0.105263	0.789474	0.157895	0.0526316	0.789474	0
--0	0.894737	0.894737	0.157895	0.736842	0.947368	0.105263	1
--0	0	0	0	0	0	0	0
0.5
TTTTTTGA	3	0.787559	3	0.8	3.75	3.96527	4.01229	TCAAAAAA	NA	No
TTTTTTAA	4	2.8781	4	3	1.33333	1.15073	1.31666	TTAAAAAA	18851	No
TTTTTCGA	1	0.329961	1	0.333333	3	1.09861	1.10878	TCGAAAAA	NA	No
TCTTTTGA	1	0.371023	1	0.375	2.66667	0.980829	0.991491	TCAAAAGA	16082	No
TTTATTGA	4	3.18546	4	3.33333	1.2	0.729286	0.910785	TCAATAAA	1873	No
TTATTTGA	1	0.738772	1	0.75	1.33333	0.287682	0.302766	TCAAATAA	NA	No
TTTTTTGC	1	0.787559	1	0.8	1.25	0.223144	0.238817	GCAAAAAA	17872	No
TTTTTGGA	1	0.982132	1	1	1	4.68629e-10	0.0180292	TCCAAAAA	21155	No
TTGTTTGA	1	1.2055	1	1.23077	0.8125	-0.207639	-0.186894	TCAAACAA	12800	No
TTTGTTGA	1	1.30438	1	1.33333	0.75	-0.287682	-0.265731	TCAACAAA	8462	No
TTTTCTGA	1	1.35785	1	1.38889	0.72	-0.328504	-0.3059	TCAGAAAA	NA	No
TTTTTTTA	3	3.72337	3	3.92308	0.764706	-0.804792	-0.648054	TAAAAAAA	11575	No
--TT[GT][AGT][CT]T[AGT]A
--0	0	0	0.272727	0	0	0.181818	1
--0	0	0	0	0.0909091	0	0	0
--0	0	0.0909091	0.0909091	0	0	0.545455	0
--1	1	0.909091	0.636364	0.909091	1	0.272727	0
0.633333
TTTCTCCA	4	1.48541	4	1.52174	2.62857	3.86576	3.96242	TGGAGAAA	2378	No
TTTCTCGA	1	0.14173	1	0.142857	7	1.94591	1.95383	TCGAGAAA	NA	No
TTTCTGCA	1	0.220262	1	0.222222	4.5	1.50408	1.51294	TGCAGAAA	NA	No
TTTCTCAA	2	1.15305	2	1.17647	1.7	1.06126	1.10147	TTGAGAAA	NA	No
TTGCTCCA	3	2.25604	3	2.33333	1.28571	0.753943	0.855001	TGGAGCAA	7288	No
TCTCTCCA	1	0.456178	1	0.461538	2.16667	0.77319	0.784873	TGGAGAGA	15686	No
TTACTCCA	1	0.592063	1	0.6	1.66667	0.510826	0.524142	TGGAGTAA	NA	No
TTCCTCCA	2	1.54021	2	1.57895	1.26667	0.472778	0.522453	TGGAGGAA	15204	No
TTTCTTCA	2	1.57508	2	1.61538	1.2381	0.427148	0.47768	TGAAGAAA	9941	No
TTTTTCCA	3	2.69251	3	2.8	1.07143	0.206979	0.324418	TGGAAAAA	20559	No
TTTCTCTA	1	0.787559	1	0.8	1.25	0.223144	0.238817	TAGAGAAA	19099	No
TGTCTCCA	1	1.28432	1	1.3125	0.761905	-0.271934	-0.250228	TGGAGACA	NA	No
ATTCTCCA	1	1.48541	1	1.52174	0.657143	-0.419854	-0.395688	TGGAGAAT	NA	No
TTTCTCCT	2	2.63585	2	2.73913	0.730159	-0.628987	-0.552117	AGGAGAAA	19953	No
TATCTCCA	1	1.94132	1	2	0.5	-0.693147	-0.663368	TGGAGATA	15359	No
TTTCTCCC	1	2.35134	1	2.43478	0.410714	-0.889857	-0.854984	GGGAGAAA	13019	No
TTTCCCCA	3	4.05043	3	4.28571	0.7	-1.07002	-0.900635	TGGGGAAA	2623	No
--[AT][AGT][CGT][CT][CT][CT][AC][ACT]
--0.0526316	0.0526316	0	0	0	0	0.0526316	0.789474
--0	0	0.0526316	0.894737	0.210526	0.947368	0.947368	0.105263
--0	0.0526316	0.105263	0	0	0	0	0
--0.947368	0.894737	0.842105	0.105263	0.789474	0.0526316	0	0.105263
0.166667
AGCCGGCT	3	0.805285	3	0.818182	3.66667	3.89785	3.94551	AGCCGGCT	14	Yes
AGCTGGCT	3	1.03918	3	1.05882	2.83333	3.12436	3.18053	AGCCAGCT	296	No
AGCCAGCT	2	0.580535	2	0.588235	3.4	2.44755	2.47391	AGCTGGCT	58	No
AGGCGGCT	2	0.787559	2	0.8	2.5	1.83258	1.86393	AGCCGCCT	11793	No
AGTCGGCT	1	0.165305	1	0.166667	6	1.79176	1.79996	AGCCGACT	NA	No
AGCCTGCT	1	0.270161	1	0.272727	3.66667	1.29928	1.30874	AGCAGGCT	5373	No
AGCAGGCT	2	1.17579	2	1.2	1.66667	1.02165	1.06242	AGCCTGCT	3266	No
AGCCGGTT	1	0.439371	1	0.444444	2.25	0.81093	0.822411	AACCGGCT	NA	No
AGCCCGCT	1	0.592063	1	0.6	1.66667	0.510826	0.524142	AGCGGGCT	NA	No
AGCCGCCT	1	0.657331	1	0.666667	1.5	0.405465	0.419567	AGGCGGCT	1056	No
AGCCGGGT	1	1.0514	1	1.07143	0.933333	-0.0689929	-0.0501228	ACCCGGCT	NA	No
--AGC[ACT]GG[CG]T
--1	0	0	0.333333	0	0	0	0
--0	0	1	0.333333	0	0	0.666667	0
--0	1	0	0	1	1	0.333333	0
--0	0	0	0.333333	0	0	0	1
0.272727
CCTCTTTA	2	0.282982	2	0.285714	7	3.89182	3.91104	TAAAGAGG	NA	No
CCTCATTA	2	1.46456	2	1.5	1.33333	0.575364	0.623185	TAATGAGG	NA	No
CCTCTTGA	1	0.657331	1	0.666667	1.5	0.405465	0.419567	TCAAGAGG	NA	No
CGTCTTTA	1	0.738772	1	0.75	1.33333	0.287682	0.302766	TAAAGACG	12672	No
CCTCTATA	1	0.738772	1	0.75	1.33333	0.287682	0.302766	TATAGAGG	NA	No
CATCTTTA	1	0.820052	1	0.833333	1.2	0.182322	0.198388	TAAAGATG	NA	No
CCTCTCTA	2	1.99704	2	2.05882	0.971429	-0.0579751	0.00296361	TAGAGAGG	NA	No
CCTCTTCA	1	1.52707	1	1.56522	0.638889	-0.448025	-0.423348	TGAAGAGG	15588	No
--CCTC[AT][CT][CT]A
--0	0	0	0	0.333333	0	0	1
--1	1	0	1	0	0.333333	0.333333	0
--0	0	0	0	0	0	0	0
--0	0	1	0	0.666667	0.666667	0.666667	0
0.478261
CGCCCCTT	6	3.12976	6	3.27273	1.83333	3.63681	3.90482	AAGGGGCG	21917	No
CGCCCCTC	3	1.59514	3	1.63636	1.83333	1.81841	1.89494	GAGGGGCG	85	No
CGTCCCTT	1	0.165305	1	0.166667	6	1.79176	1.79996	AAGGGACG	11301	No
CGCTCCTT	1	0.395641	1	0.4	2.5	0.916291	0.927247	AAGGAGCG	NA	No
CGCGCCTT	1	0.631236	1	0.64	1.5625	0.446287	0.460075	AAGGCGCG	NA	No
CGCCCCTA	3	2.6248	3	2.72727	1.1	0.285931	0.400819	TAGGGGCG	NA	No
CGCCCCGT	1	0.820052	1	0.833333	1.2	0.182322	0.198388	ACGGGGCG	4218	No
CACCCCTT	1	0.982132	1	1	1	4.68629e-10	0.0180292	AAGGGGTG	13492	No
CGCCTCTT	1	1.08983	2	1.11111	1.8	1.17557	-0.0860234	AAGAGGCG	NA	No
CTCCCCTT	1	1.46456	1	1.5	0.666667	-0.405465	-0.381555	AAGGGGAG	16150	No
CGCCCCCT	3	3.47721	3	3.65217	0.821429	-0.590131	-0.442856	AGGGGGCG	21678	No
--C[GT]CC[CT]C[CT][ACT]
--0	0	0	0	0	0	0	0.181818
--1	0	1	1	0.909091	1	0.272727	0.0909091
--0	0.909091	0	0	0	0	0	0
--0	0.0909091	0	0	0.0909091	0	0.727273	0.727273
0.606061
GCGCCGCG	5	2.33164	5	2.41379	2.07143	3.64119	3.81433	CGCGGCGC	15062	No
GCGGCGCG	2	0.787559	2	0.8	2.5	1.83258	1.86393	CGCGCCGC	20339	No
GCGCGGCG	2	0.828598	2	0.842105	2.375	1.72999	1.76233	CGCCGCGC	5860	No
GCGCAGCG	1	0.282982	1	0.285714	3.5	1.25276	1.26237	CGCTGCGC	NA	No
GCACCGCG	2	1.62411	2	1.66667	1.2	0.364643	0.416379	CGCGGTGC	19087	No
GCGCCGCT	1	0.679814	1	0.689655	1.45	0.371564	0.385937	AGCGGCGC	15068	No
TCGCCGCG	1	0.713514	1	0.724138	1.38095	0.322773	0.337553	CGCGGCGA	NA	No
GCGCCTCG	1	0.787559	1	0.8	1.25	0.223144	0.238817	CGAGGCGC	NA	No
GAGCCGCG	1	0.805285	1	0.818182	1.22222	0.200671	0.216558	CGCGGCTC	9803	No
GCTCCGCG	1	0.867789	1	0.882353	1.13333	0.125163	0.141807	CGCGGAGC	16210	No
GCGCCCCG	3	2.90614	3	3.0303	0.99	-0.030151	0.0953615	CGGGGCGC	3409	No
GCGCCGTG	2	1.94132	3	2	1.5	1.2164	0.0595592	CACGGCGC	15591	No
GCGCCGCA	2	2.33164	2	2.41379	0.828571	-0.376104	-0.306848	TGCGGCGC	NA	No
GGGCCGCG	2	2.64597	3	2.75	1.09091	0.261034	-0.559784	CGCGGCCC	21863	No
CCGCCGCG	1	3.4485	1	3.62069	0.27619	-1.28666	-1.23794	CGCGGCGG	1994	No
GCCCCGCG	2	3.99025	2	4.21875	0.474074	-1.49278	-1.38141	CGCGGGGC	7678	No
GCGCCGCC	1	4.22697	2	4.48276	0.446154	-1.61418	-1.44149	GGCGGCGC	15063	No
--[CG][CG][ACG]CC[CG][CT][ACG]
--0	0	0.05	0	0	0	0	0.1
--0.15	0.9	0.15	1	1	0.1	0.95	0.2
--0.85	0.1	0.8	0	0	0.9	0	0.7
--0	0	0	0	0	0	0.05	0
0.2
ATTCCCAG	3	0.843245	3	0.857143	3.5	3.75829	3.80733	CTGGGAAT	21297	No
ATTCACAG	1	0.439371	1	0.444444	2.25	0.81093	0.822411	CTGTGAAT	NA	No
ATTCCCTG	1	0.526692	1	0.533333	1.875	0.628609	0.641138	CAGGGAAT	NA	No
AGTCCCAG	1	0.592063	1	0.6	1.66667	0.510826	0.524142	CTGGGACT	NA	No
ATCCCCAG	1	0.622993	1	0.631579	1.58333	0.459532	0.473221	CTGGGGAT	2420	No
ATTCCGAG	1	0.982132	1	1	1	4.68629e-10	0.0180292	CTCGGAAT	NA	No
ATTCCCAT	1	1.12055	1	1.14286	0.875	-0.133531	-0.113821	ATGGGAAT	1342	No
ATTCTCAG	1	1.60537	1	1.64706	0.607143	-0.498991	-0.473353	CTGAGAAT	NA	No
--ATTC[CT]CA[GT]
--1	0	0	0	0	0	1	0
--0	0	0	1	0.5	1	0	0
--0	0	0	0	0	0	0	0.5
--0	1	1	0	0.5	0	0	0.5
0.521739
TCTCCCCT	4	1.56036	4	1.6	2.5	3.66516	3.7655	AGGGGAGA	18183	No
TCTCCGCT	2	0.695676	2	0.705882	2.83333	2.08291	2.11204	AGCGGAGA	NA	No
TCGCCCCT	3	1.7686	3	1.81818	1.65	1.50233	1.58527	AGGGGCGA	18242	No
TCTCCCTT	3	2.25604	3	2.33333	1.28571	0.753943	0.855001	AAGGGAGA	2846	No
TCTACCCT	1	0.493968	1	0.5	2	0.693147	0.705284	AGGGTAGA	NA	No
TCTCGCCT	1	0.657331	1	0.666667	1.5	0.405465	0.419567	AGGCGAGA	18717	No
TCTCCACT	2	1.71766	2	1.76471	1.13333	0.250326	0.304364	AGTGGAGA	1546	No
TCTCTCCT	1	0.757543	1	0.769231	1.3	0.262364	0.277675	AGGAGAGA	21271	No
TCTCCCAT	1	0.884961	1	0.9	1.11111	0.105361	0.122212	ATGGGAGA	7948	No
TCTTCCCT	1	1.22406	1	1.25	0.8	-0.223144	-0.202172	AGGGAAGA	NA	No
TTTCCCCT	1	1.2585	1	1.28571	0.777778	-0.251314	-0.229923	AGGGGAAA	19703	No
TCTCCCCA	1	2.31869	2	2.4	0.833333	-0.364643	-0.841002	TGGGGAGA	20246	No
TCTCCTCT	1	3.30304	1	3.46154	0.288889	-1.24171	-1.19484	AGAGGAGA	NA	No
--T[CT][GT][CT]C[ACT][CT][AT]
--0	0	0	0	0	0.0833333	0	0.166667
--0	0.916667	0	0.916667	1	0.666667	0.833333	0
--0	0	0.0833333	0	0	0	0	0
--1	0.0833333	0.916667	0.0833333	0	0.25	0.166667	0.833333
0.357143
TCCGCCGG	3	0.855341	3	0.869565	3.45	3.71512	3.7646	CCGGCGGA	NA	No
TCGGCCGG	2	1.22406	2	1.25	1.6	0.940007	0.98195	CCGGCCGA	8793	No
TCCGCAGG	1	0.423758	1	0.428571	2.33333	0.847298	0.858592	CCTGCGGA	NA	No
TCCACCGG	1	0.423758	1	0.428571	2.33333	0.847298	0.858592	CCGGTGGA	8940	No
TACGCCGG	1	0.493968	1	0.5	2	0.693147	0.705284	CCGGCGTA	14760	No
TCCGGCGG	1	0.493968	1	0.5	2	0.693147	0.705284	CCGCCGGA	19432	No
TCAGCCGG	1	0.607134	1	0.615385	1.625	0.485508	0.499005	CCGGCTGA	6853	No
CCCGCCGG	1	0.855341	1	0.869565	1.15	0.139762	0.156255	CCGGCGGG	3419	No
TCTGCCGG	1	1.46456	1	1.5	0.666667	-0.405465	-0.381555	CCGGCAGA	NA	No
TCCGCCGC	2	3.11885	2	3.26087	0.613333	-0.977693	-0.888635	GCGGCGGA	13149	No
--TC[CGT]GCCG[CG]
--0	0	0	0	0	0	0	0
--0	1	0.6	0	1	1	0	0.6
--0	0	0.2	1	0	0	1	0.4
--1	0	0.2	0	0	0	0	0
0.434783
CTCCCGCT	3	0.867789	3	0.882353	3.4	3.67133	3.72126	AGCGGGAG	NA	No
CTCGCGCT	2	0.982132	2	1	2	1.38629	1.42235	AGCGCGAG	NA	No
CTCCCGCG	1	0.291276	1	0.294118	3.4	1.22378	1.23348	CGCGGGAG	20765	No
CTGCCGCT	2	1.17579	2	1.2	1.66667	1.02165	1.06242	AGCGGCAG	20856	No
CTCCTGCT	2	1.30438	2	1.33333	1.5	0.81093	0.854833	AGCAGGAG	3225	No
CGCCCGCT	2	1.36853	2	1.4	1.42857	0.71335	0.75882	AGCGGGCG	4231	No
CCCCCGCT	1	0.555305	1	0.5625	1.77778	0.575364	0.588238	AGCGGGGG	NA	No
CTACCGCT	1	0.56406	1	0.571429	1.75	0.559616	0.572595	AGCGGTAG	NA	No
CTCCCGGT	1	0.580535	1	0.588235	1.7	0.530628	0.543806	ACCGGGAG	NA	No
CTCCCACT	2	1.7686	2	1.81818	1.1	0.19062	0.245914	AGTGGGAG	19932	No
CTCCAGCT	1	0.893804	1	0.909091	1.1	0.0953102	0.112269	AGCTGGAG	20016	No
CTCCCTCT	2	1.94132	2	2	1	9.37257e-10	0.0595592	AGAGGGAG	17237	No
CTCCCGTT	2	2.74562	2	2.85714	0.7	-0.71335	-0.633721	AACGGGAG	NA	No
CTCCCGCC	1	3.36514	1	3.52941	0.283333	-1.26113	-1.21347	GGCGGGAG	16193	No
--C[GT][CG]C[CT][AGT][CT][CT]
--0	0	0	0	0	0.1	0	0
--1	0	0.9	1	0.9	0	0.8	0.3
--0	0.1	0.1	0	0	0.8	0	0
--0	0.9	0	0	0.1	0.1	0.2	0.7
0.25
TGCGCCGA	2	0.316812	2	0.32	6.25	3.66516	3.68519	TCGGCGCA	3202	No
TGCCCCGA	1	0.412045	1	0.416667	2.4	0.875469	0.886622	TCGGGGCA	4095	No
TGCGCCCA	1	0.631236	1	0.64	1.5625	0.446287	0.460075	TGGGCGCA	NA	No
TGCGCGGA	1	0.738772	1	0.75	1.33333	0.287682	0.302766	TCCGCGCA	NA	No
TGCGCCGT	1	0.943291	1	0.96	1.04167	0.040822	0.0583802	ACGGCGCA	NA	No
TGCGCCGC	1	1.56036	1	1.6	0.625	-0.470004	-0.444919	GCGGCGCA	21105	No
TGCGCAGA	1	1.7686	1	1.81818	0.55	-0.597837	-0.57019	TCTGCGCA	22056	No
--TGCGC[AC]G[AC]
--0	0	0	0	0	0.5	0	0.5
--0	0	1	0	1	0.5	0	0.5
--0	1	0	1	0	0	1	0
--1	0	0	0	0	0	0	0
0.5
GGGCGCCC	4	1.59514	4	1.63636	2.44444	3.57527	3.67732	GGGCGCCC	23	Yes
GTGCGCCC	2	0.56406	2	0.571429	3.5	2.50553	2.53148	GGGCGCAC	NA	No
GGGCGGCC	3	2.06751	3	2.13333	1.40625	1.02278	1.11681	GGCCGCCC	NA	No
GAGCGCCC	3	2.11329	3	2.18182	1.375	0.955361	1.05109	GGGCGCTC	NA	No
GGACGCCC	1	0.395641	1	0.4	2.5	0.916291	0.927247	GGGCGTCC	NA	No
GGGGGCCC	1	0.493968	1	0.5	2	0.693147	0.705284	GGGCCCCC	NA	No
GCGCGCCC	3	2.56829	3	2.66667	1.125	0.353349	0.466111	GGGCGCGC	16465	No
GGGCGCCA	1	0.805285	1	0.818182	1.22222	0.200671	0.216558	TGGCGCCC	21153	No
GGGCGCGC	2	1.94132	2	2	1	9.37258e-10	0.0595592	GCGCGCCC	11691	No
GGGAGCCC	1	0.982132	1	1	1	4.68629e-10	0.0180292	GGGCTCCC	NA	No
AGGCGCCC	1	1.33355	1	1.36364	0.733333	-0.310155	-0.287847	GGGCGCCT	NA	No
TGGCGCCC	1	1.59514	1	1.63636	0.611111	-0.492476	-0.466964	GGGCGCCA	15043	No
GGGCGCCG	1	2.11329	1	2.18182	0.458333	-0.780159	-0.748248	CGGCGCCC	NA	No
--[AGT][ACG]GCG[CG][CG][CG]
--0.0833333	0.166667	0	0	0	0	0	0
--0	0.166667	0	1	0	0.833333	0.916667	0.833333
--0.833333	0.666667	1	0	1	0.166667	0.0833333	0.166667
--0.0833333	0	0	0	0	0	0	0
0.153846
GTGCGTTT	3	0.884961	3	0.9	3.33333	3.61192	3.66247	AAACGCAC	NA	No
GTGCCTTT	1	0.0827341	1	0.0833333	12	2.48491	2.49212	AAAGGCAC	17274	No
GTGGGTTT	2	0.982132	2	1	2	1.38629	1.42235	AAACCCAC	NA	No
GTGAGTTT	1	0.282982	1	0.285714	3.5	1.25276	1.26237	AAACTCAC	NA	No
GTACGTTT	1	0.493968	1	0.5	2	0.693147	0.705284	AAACGTAC	NA	No
GAGCGTTT	1	0.657331	1	0.666667	1.5	0.405465	0.419567	AAACGCTC	NA	No
GTGCATTT	1	0.716577	1	0.727273	1.375	0.318454	0.33327	AAATGCAC	NA	No
GTGCGTGT	1	0.787559	1	0.8	1.25	0.223144	0.238817	ACACGCAC	NA	No
GTGCTTTT	1	1.03918	1	1.05882	0.944444	-0.0571584	-0.0384367	AAAAGCAC	NA	No
GGGCGTTT	1	1.17579	1	1.2	0.833333	-0.182322	-0.161939	AAACGCCC	NA	No
--G[GT]GC[GT]TTT
--0	0	0	0	0	0	0	0
--0	0	0	1	0	0	0	0
--1	0.5	1	0	0.5	0	0	0
--0	0.5	0	0	0.5	1	1	1
0.235294
TTGGTCTC	4	1.60537	4	1.64706	2.42857	3.54921	3.65176	GAGACCAA	NA	No
GTGGTCTC	3	1.20987	3	1.23529	2.42857	2.66191	2.7243	GAGACCAC	17744	No
TAGGTCTC	2	0.738772	2	0.75	2.66667	1.96166	1.99183	GAGACCTA	4761	No
TTGGTCCC	2	0.843245	2	0.857143	2.33333	1.6946	1.72729	GGGACCAA	NA	No
TTGGTTTC	2	0.982132	2	1	2	1.38629	1.42235	GAAACCAA	18707	No
TTGGTCGC	2	1.17579	2	1.2	1.66667	1.02165	1.06242	GCGACCAA	9666	No
TTGGTGTC	2	1.94132	2	2	1	9.37257e-10	0.0595592	GACACCAA	2703	No
--[GT]TGGT[CG][GT]C
--0	0	0	0	0	0	0	0
--0	0	0	0	0	0.75	0	1
--0.25	0	1	1	0	0.25	0.25	0
--0.75	1	0	0	1	0	0.75	0
0.307692
ATCTTCTG	2	0.329961	2	0.333333	6	3.58352	3.60386	CAGAAGAT	3993	No
ATGTTCTG	1	0.329961	1	0.333333	3	1.09861	1.10878	CAGAACAT	15707	No
ACCTTCTG	2	1.17579	2	1.2	1.66667	1.02165	1.06242	CAGAAGGT	NA	No
ATCTGCTG	1	0.371023	1	0.375	2.66667	0.980829	0.991491	CAGCAGAT	NA	No
ATTTTCTG	1	0.592063	1	0.6	1.66667	0.510826	0.524142	CAGAAAAT	20750	No
ATCTTTTG	1	0.607134	1	0.615385	1.625	0.485508	0.499005	CAAAAGAT	NA	No
AGCTTCTG	2	1.59514	2	1.63636	1.22222	0.401341	0.452366	CAGAAGCT	NA	No
TTCTTCTG	1	0.657331	1	0.666667	1.5	0.405465	0.419567	CAGAAGAA	NA	No
ATCTTCGG	1	1.62411	1	1.66667	0.6	-0.510826	-0.484958	CCGAAGAT	NA	No
AACTTCTG	1	1.85505	1	1.90909	0.52381	-0.646627	-0.617914	CAGAAGTT	NA	No
--A[ACGT]CTTC[GT]G
--1	0.25	0	0	0	0	0	0
--0	0.25	1	0	0	1	0	0
--0	0.25	0	0	0	0	0.25	1
--0	0.25	0	1	1	0	0.75	0
0.4375
TCCTTCCT	2	0.329961	2	0.333333	6	3.58352	3.60386	AGGAAGGA	NA	No
TCCTCCCT	2	0.982132	2	1	2	1.38629	1.42235	AGGGAGGA	17902	No
TGCTTCCT	1	0.247714	1	0.25	4	1.38629	1.39548	AGGAAGCA	18621	No
TCCTACCT	1	0.423758	1	0.428571	2.33333	0.847298	0.858592	AGGTAGGA	18553	No
TACTTCCT	1	0.555305	1	0.5625	1.77778	0.575364	0.588238	AGGAAGTA	2282	No
TCCCTCCT	1	0.580535	1	0.588235	1.7	0.530628	0.543806	AGGAGGGA	20392	No
TCCTGCCT	1	0.750393	1	0.761905	1.3125	0.271934	0.287158	AGGCAGGA	2094	No
TCCTTCAT	2	1.82266	2	1.875	1.06667	0.129077	0.185704	ATGAAGGA	7352	No
CCCTTCCT	1	1.14358	1	1.16667	0.857143	-0.154151	-0.13416	AGGAAGGG	1499	No
TCCGTCCT	2	2.15141	2	2.22222	0.9	-0.210721	-0.145952	AGGACGGA	NA	No
TCTTTCCT	1	1.2055	1	1.23077	0.8125	-0.207639	-0.186894	AGGAAAGA	20746	No
TCCTTTCT	1	2.69251	1	2.8	0.357143	-1.02962	-0.990473	AGAAAGGA	NA	No
--[CT]C[CT][GT]T[CT][AC]T
--0	0	0	0	0	0	0.142857	0
--0.142857	1	0.857143	0	0	0.714286	0.857143	0
--0	0	0	0.285714	0	0	0	0
--0.857143	0	0.142857	0.714286	1	0.285714	0	1
0.785714
CCCCCGCG	4	1.64401	4	1.6875	2.37037	3.45218	3.55664	CGCGGGGG	NA	No
CCCTCGCG	2	1.0514	2	1.07143	1.86667	1.24831	1.28605	CGCGAGGG	20991	No
CTCCCGCG	1	0.291276	1	0.294118	3.4	1.22378	1.23348	CGCGGGAG	20765	No
CCCCCGCT	1	0.555305	1	0.5625	1.77778	0.575364	0.588238	AGCGGGGG	NA	No
CCCCGGCG	1	0.592063	1	0.6	1.66667	0.510826	0.524142	CGCCGGGG	NA	No
CCCCAGCG	2	1.56036	2	1.6	1.25	0.446287	0.496457	CGCTGGGG	19109	No
CCCCCGGG	1	0.657331	1	0.666667	1.5	0.405465	0.419567	CCCGGGGG	NA	No
CCCCCACG	1	0.777293	1	0.789474	1.26667	0.236389	0.251938	CGTGGGGG	16770	No
CCCCCTCG	1	0.820052	1	0.833333	1.2	0.182322	0.198388	CGAGGGGG	18657	No
CCTCCGCG	1	1.20987	1	1.23529	0.809524	-0.211309	-0.190511	CGCGGAGG	3828	No
TCCCCGCG	2	2.44174	3	2.53125	1.18519	0.509697	-0.399126	CGCGGGGA	NA	No
CGCCCGCG	2	3.12418	2	3.26667	0.612245	-0.981246	-0.892052	CGCGGGCG	NA	No
CCCCCGCC	1	2.5294	1	2.625	0.380952	-0.965081	-0.927981	GGCGGGGG	6809	No
CCGCCGCG	1	3.4485	1	3.62069	0.27619	-1.28666	-1.23794	CGCGGCGG	1994	No
GCCCCGCG	2	3.99025	2	4.21875	0.474074	-1.49278	-1.38141	CGCGGGGC	7678	No
CCCGCGCG	3	5.25795	4	5.65217	0.707692	-1.38298	-1.68338	CGCGCGGG	3313	No
--[CGT][CG][CGT][CGT][AC]GC[CG]
--0	0	0	0	0.0454545	0	0	0
--0.772727	0.863636	0.818182	0.727273	0.954545	0	1	0.0909091
--0.136364	0.136364	0.136364	0.227273	0	1	0	0.909091
--0.0909091	0	0.0454545	0.0454545	0	0	0	0
0.52381
CTTTTTCA	3	0.917377	3	0.933333	3.21429	3.50282	3.55455	TGAAAAAG	NA	No
ATTTTTCA	3	1.59225	3	1.63333	1.83673	1.82397	1.9004	TGAAAAAT	16509	No
CTTTTTTA	2	0.907405	2	0.923077	2.16667	1.54638	1.58063	TAAAAAAG	19219	No
CTGTTTCA	1	0.787559	1	0.8	1.25	0.223144	0.238817	TGAAACAG	18698	No
CTTTTTCC	1	0.917377	1	0.933333	1.07143	0.0689929	0.0862371	GGAAAAAG	9457	No
CTTTTCCA	2	1.94132	2	2	1	9.37258e-10	0.0595592	TGGAAAAG	14436	No
CTTCTTCA	2	2.08688	2	2.15385	0.928571	-0.148216	-0.0850495	TGAAGAAG	NA	No
CTTTTGCA	1	1.10327	1	1.125	0.888889	-0.117783	-0.0982825	TGCAAAAG	NA	No
CTTATTCA	1	1.12055	1	1.14286	0.875	-0.133531	-0.113821	TGAATAAG	12259	No
CTTTCTCA	1	1.28749	1	1.31579	0.76	-0.274437	-0.252692	TGAGAAAG	NA	No
CATTTTCA	2	2.6248	3	2.72727	1.1	0.285931	-0.543718	TGAAAATG	NA	No
GTTTTTCA	1	2.47488	1	2.56667	0.38961	-0.942608	-0.906191	TGAAAAAC	11836	No
--[ACG][AT]T[ACT][CT][CGT]CA
--0.0909091	0.181818	0	0.0909091	0	0	0	1
--0.727273	0	0	0.181818	0.0909091	0.0909091	1	0
--0.181818	0	0	0	0	0.0909091	0	0
--0	0.818182	1	0.727273	0.909091	0.818182	0	0
0.214286
GGCTTTTA	3	0.921427	3	0.9375	3.2	3.48945	3.54133	TAAAAGCC	12680	No
GGCATTTA	1	0.371023	1	0.375	2.66667	0.980829	0.991491	TAAATGCC	NA	No
GGCTTTCA	2	1.22406	2	1.25	1.6	0.940007	0.98195	TGAAAGCC	NA	No
GGCTTGTA	2	1.46456	2	1.5	1.33333	0.575364	0.623185	TACAAGCC	NA	No
GGCTATTA	1	0.592063	1	0.6	1.66667	0.510826	0.524142	TAATAGCC	NA	No
GGCTTATA	1	0.738772	1	0.75	1.33333	0.287682	0.302766	TATAAGCC	16650	No
TGCTTTTA	2	1.82266	2	1.875	1.06667	0.129077	0.185704	TAAAAGCA	8786	No
GGATTTTA	1	0.843245	1	0.857143	1.16667	0.154151	0.170497	TAAAATCC	NA	No
GGCTTTAA	1	0.907405	1	0.923077	1.08333	0.0800427	0.0971661	TTAAAGCC	NA	No
--[GT]GCTT[GT][CT]A
--0	0	0	0	0	0	0	1
--0	0	1	0	0	0	0.333333	0
--0.666667	1	0	0	0	0.333333	0	0
--0.333333	0	0	1	1	0.666667	0.666667	0
0.2
TGCTGGCC	2	0.349289	2	0.352941	5.66667	3.4692	3.49	GGCCAGCA	NA	No
TGGTGGCC	3	1.46456	3	1.5	2	2.07944	2.15117	GGCCACCA	7455	No
TGCTGGGC	2	0.738772	2	0.75	2.66667	1.96166	1.99183	GCCCAGCA	NA	No
TGCGGGCC	2	0.907405	2	0.923077	2.16667	1.54638	1.58063	GGCCCGCA	NA	No
TGCTGGTC	2	0.982132	2	1	2	1.38629	1.42235	GACCAGCA	NA	No
TGCTGTCC	1	0.738772	1	0.75	1.33333	0.287682	0.302766	GGACAGCA	NA	No
TGCTGGCA	1	0.867789	1	0.882353	1.13333	0.125163	0.141807	TGCCAGCA	7953	No
TGCTGCCC	1	1.07027	1	1.09091	0.916667	-0.0870114	-0.067912	GGGCAGCA	NA	No
TTCTGGCC	1	1.30438	1	1.33333	0.75	-0.287682	-0.265731	GGCCAGAA	10955	No
--T[GT][CG]TG[CG]CC
--0	0	0	0	0	0	0	0
--0	0	0.666667	0	0	0.333333	1	1
--0	0.666667	0.333333	0	1	0.666667	0	0
--1	0.333333	0	1	0	0	0	0
0.0769231
ACTCAGAC	2	0.359828	2	0.363636	5.5	3.4095	3.43055	GTCTGAGT	NA	No
ACTGAGAC	2	0.907405	2	0.923077	2.16667	1.54638	1.58063	GTCTCAGT	7990	No
ACTCATAC	2	0.982132	2	1	2	1.38629	1.42235	GTATGAGT	NA	No
AGTCAGAC	1	0.247714	1	0.25	4	1.38629	1.39548	GTCTGACT	12658	No
ACGCAGAC	1	0.297081	1	0.3	3.33333	1.20397	1.21375	GTCTGCGT	617	No
ACTCCGAC	1	0.329961	1	0.333333	3	1.09861	1.10878	GTCGGAGT	NA	No
ACTCAGCC	1	0.657331	1	0.666667	1.5	0.405465	0.419567	GGCTGAGT	2624	No
ACACAGAC	1	0.738772	1	0.75	1.33333	0.287682	0.302766	GTCTGTGT	NA	No
AATCAGAC	2	1.86834	2	1.92308	1.04	0.0784414	0.136196	GTCTGATT	NA	No
--AATCAGAC
--1	1	0	0	1	0	1	0
--0	0	0	1	0	0	0	1
--0	0	0	0	0	1	0	0
--0	0	1	0	0	0	0	0
0.285714
GTTCATTC	2	0.359828	2	0.363636	5.5	3.4095	3.43055	GAATGAAC	NA	No
GTTAATTC	1	0.456178	1	0.461538	2.16667	0.77319	0.784873	GAATTAAC	NA	No
GTTGATTC	1	0.592063	1	0.6	1.66667	0.510826	0.524142	GAATCAAC	10279	No
GTTCATGC	1	0.738772	1	0.75	1.33333	0.287682	0.302766	GCATGAAC	NA	No
GTTCTTTC	1	1.07027	1	1.09091	0.916667	-0.0870114	-0.067912	GAAAGAAC	17502	No
GTTCCTTC	1	1.22406	1	1.25	0.8	-0.223144	-0.202172	GAAGGAAC	NA	No
--GTTC[CT]TTC
--0	0	0	0	0	0	0	0
--0	0	0	1	0.5	0	0	1
--1	0	0	0	0	0	0	0
--0	1	1	0	0.5	1	1	0
0.5
CCAGGCTG	4	1.70364	4	1.75	2.28571	3.30671	3.4141	CAGCCTGG	19016	No
CCAGGATG	2	0.982132	2	1	2	1.38629	1.42235	CATCCTGG	NA	No
CCATGCTG	1	0.329961	1	0.333333	3	1.09861	1.10878	CAGCATGG	NA	No
CAAGGCTG	1	0.329961	1	0.333333	3	1.09861	1.10878	CAGCCTTG	NA	No
CCAGGCCG	1	0.592063	1	0.6	1.66667	0.510826	0.524142	CGGCCTGG	11647	No
CTAGGCTG	1	0.592063	1	0.6	1.66667	0.510826	0.524142	CAGCCTAG	21682	No
CCAAGCTG	2	1.57508	2	1.61538	1.2381	0.427148	0.47768	CAGCTTGG	14318	No
CCAGTCTG	1	0.843245	1	0.857143	1.16667	0.154151	0.170497	CAGACTGG	NA	No
CCTGGCTG	1	1.46456	1	1.5	0.666667	-0.405465	-0.381555	CAGCCAGG	5788	No
GCAGGCTG	2	2.5294	2	2.625	0.761905	-0.543867	-0.469667	CAGCCTGC	15988	No
CCGGGCTG	1	1.62411	1	1.66667	0.6	-0.510826	-0.484958	CAGCCCGG	NA	No
TCAGGCTG	1	1.70364	1	1.75	0.571429	-0.559616	-0.532769	CAGCCTGA	NA	No
CCAGGCGG	1	1.79137	1	1.84211	0.542857	-0.610909	-0.582982	CCGCCTGG	NA	No
CCAGACTG	1	2.036	1	2.1	0.47619	-0.741937	-0.710985	CAGTCTGG	NA	No
--[CGT]C[AGT][AG][AG]C[GT]G
--0	0	0.8	0.1	0.2	0	0	0
--0.7	1	0	0	0	1	0	0
--0.2	0	0.1	0.9	0.8	0	0.1	1
--0.1	0	0.1	0	0	0	0.9	0
0
ACGTGGCA	2	0.371023	2	0.375	5.33333	3.34795	3.36928	TGCCACGT	3437	No
ACGCGGCA	1	0.416361	1	0.421053	2.375	0.864997	0.876203	TGCCGCGT	NA	No
AAGTGGCA	1	0.493968	1	0.5	2	0.693147	0.705284	TGCCACTT	9080	No
ACGTGGCT	1	0.555305	1	0.5625	1.77778	0.575364	0.588238	AGCCACGT	NA	No
ACCTGGCA	1	0.820052	1	0.833333	1.2	0.182322	0.198388	TGCCAGGT	6976	No
ACGGGGCA	1	0.907405	1	0.923077	1.08333	0.0800427	0.0971661	TGCCCCGT	NA	No
--
--nan	nan	nan	nan	nan	nan	nan	nan
--nan	nan	nan	nan	nan	nan	nan	nan
--nan	nan	nan	nan	nan	nan	nan	nan
--nan	nan	nan	nan	nan	nan	nan	nan
0.52381
CTGGGAGC	5	2.54999	5	2.64706	1.88889	3.17994	3.36673	GCTCCCAG	13544	No
CCGGGAGC	2	0.921427	2	0.9375	2.13333	1.51537	1.54996	GCTCCCGG	15264	No
CTTGGAGC	3	2.02023	3	2.08333	1.44	1.09393	1.1862	GCTCCAAG	19810	No
CTGGGTGC	1	0.439371	1	0.444444	2.25	0.81093	0.822411	GCACCCAG	492	No
CTGAGAGC	2	1.50143	2	1.53846	1.3	0.524729	0.573453	GCTCTCAG	NA	No
CTGGAAGC	1	0.716577	1	0.727273	1.375	0.318454	0.33327	GCTTCCAG	12256	No
CTGGTAGC	1	0.843245	1	0.857143	1.16667	0.154151	0.170497	GCTACCAG	NA	No
CTGGGAAC	1	0.843245	1	0.857143	1.16667	0.154151	0.170497	GTTCCCAG	NA	No
CTGGGAGA	2	2.05268	2	2.11765	0.944444	-0.114317	-0.051999	TCTCCCAG	21803	No
CTGGCAGC	1	1.22406	1	1.25	0.8	-0.223144	-0.202172	GCTGCCAG	NA	No
CTGGGAGG	2	3.52614	2	3.70588	0.539683	-1.23355	-1.13411	CCTCCCAG	8075	No
--CT[GT][AG][CG]AG[ACG]
--0	0	0	0.0909091	0	1	0	0.181818
--1	0	0	0	0.0909091	0	0	0.545455
--0	0	0.818182	0.909091	0.909091	0	1	0.272727
--0	1	0.181818	0	0	0	0	0
0.521739
CTTTTCTC	3	0.982132	3	1	3	3.29584	3.34992	GAGAAAAG	1388	No
CTTTTATC	1	0.175009	1	0.176471	5.66667	1.7346	1.74292	GATAAAAG	NA	No
CTCTTCTC	3	1.88862	3	1.94444	1.54286	1.30091	1.38829	GAGAAGAG	NA	No
CTGTTCTC	1	0.548494	1	0.555556	1.8	0.587787	0.600579	GAGAACAG	7495	No
ATTTTCTC	1	0.592063	1	0.6	1.66667	0.510826	0.524142	GAGAAAAT	21823	No
CTTTTCCC	1	0.657331	1	0.666667	1.5	0.405465	0.419567	GGGAAAAG	21167	No
CTTGTCTC	3	2.6248	3	2.72727	1.1	0.285931	0.400819	GAGACAAG	NA	No
CTTTCCTC	1	0.787559	1	0.8	1.25	0.223144	0.238817	GAGGAAAG	3194	No
CTTTTCTA	1	0.982132	1	1	1	4.68628e-10	0.0180292	TAGAAAAG	NA	No
CTTTTGTC	1	1.14358	1	1.16667	0.857143	-0.154151	-0.13416	GACAAAAG	NA	No
CTTTTTTC	1	1.2055	1	1.23077	0.8125	-0.207639	-0.186894	GAAAAAAG	NA	No
CTTTGCTC	2	2.21123	2	2.28571	0.875	-0.267063	-0.200806	GAGCAAAG	10130	No
CATTTCTC	1	1.50143	1	1.53846	0.65	-0.430783	-0.406421	GAGAAATG	NA	No
CCTTTCTC	1	1.94132	1	2	0.5	-0.693147	-0.663368	GAGAAAGG	16266	No
CTTTTCTT	1	1.94132	1	2	0.5	-0.693147	-0.663368	AAGAAAAG	NA	No
TTTTTCTC	1	2.69251	1	2.8	0.357143	-1.02962	-0.990473	GAGAAAAA	NA	No
--[CT][ACT][CT][GT][GT][CGT]T[CT]
--0	0.0833333	0	0	0	0	0	0
--0.833333	0.0833333	0.0833333	0	0	0.833333	0	0.916667
--0	0	0	0.166667	0.166667	0.0833333	0	0
--0.166667	0.833333	0.916667	0.833333	0.833333	0.0833333	1	0.0833333
0.4
TGCCTCCC	3	0.982132	3	1	3	3.29584	3.34992	GGGAGGCA	15214	No
TGCCGCCC	1	0.14697	1	0.148148	6.75	1.90954	1.91753	GGGCGGCA	NA	No
TGTCTCCC	3	2.11866	3	2.1875	1.37143	0.947559	1.04349	GGGAGACA	10747	No
TTCCTCCC	2	1.28749	2	1.31579	1.52	0.837421	0.88091	GGGAGGAA	9748	No
TGGCTCCC	1	0.456178	1	0.461538	2.16667	0.77319	0.784873	GGGAGCCA	17511	No
TGCCACCC	1	0.526692	1	0.533333	1.875	0.628609	0.641138	GGGTGGCA	5783	No
TGCCTACC	2	1.46456	2	1.5	1.33333	0.575364	0.623185	GGTAGGCA	NA	No
TGCCTCCA	1	0.657331	1	0.666667	1.5	0.405465	0.419567	TGGAGGCA	15205	No
TGCCTCTC	2	1.62411	2	1.66667	1.2	0.364643	0.416379	GAGAGGCA	5211	No
TGCGTCCC	1	0.738772	1	0.75	1.33333	0.287682	0.302766	GGGACGCA	NA	No
TGCCTTCC	2	1.86834	2	1.92308	1.04	0.0784414	0.136196	GGAAGGCA	NA	No
TGCATCCC	1	0.893804	1	0.909091	1.1	0.0953102	0.112269	GGGATGCA	600	No
TACCTCCC	1	0.907405	1	0.923077	1.08333	0.0800427	0.0971661	GGGAGGTA	NA	No
TGCCTGCC	1	1.07027	1	1.09091	0.916667	-0.0870114	-0.067912	GGCAGGCA	10058	No
CGCCTCCC	2	2.17759	2	2.25	0.888889	-0.235566	-0.170146	GGGAGGCG	1306	No
GGCCTCCC	1	1.94132	1	2	0.5	-0.693147	-0.663368	GGGAGGCC	21255	No
--[CGT][GT][CT]CT[ACGT][CT]C
--0	0	0	0	0	0.1	0	0
--0.2	0	0.8	1	0	0.7	0.9	1
--0.1	0.9	0	0	0	0.1	0	0
--0.7	0.1	0.2	0	1	0.1	0.1	0
0
TGGAACCC	3	0.982132	3	1	3	3.29584	3.34992	GGGTTCCA	7422	No
TGGACCCC	1	0.329961	1	0.333333	3	1.09861	1.10878	GGGGTCCA	NA	No
TGGAATCC	1	0.439371	1	0.444444	2.25	0.81093	0.822411	GGATTCCA	19123	No
TGAAACCC	1	0.449303	1	0.454545	2.2	0.788457	0.800058	GGGTTTCA	NA	No
TGGAACAC	1	0.493968	1	0.5	2	0.693147	0.705284	GTGTTCCA	NA	No
TGGCACCC	1	0.56406	1	0.571429	1.75	0.559616	0.572595	GGGTGCCA	3549	No
TGGAAGCC	1	0.616551	1	0.625	1.6	0.470004	0.483614	GGCTTCCA	NA	No
TGGAAACC	1	0.750393	1	0.761905	1.3125	0.271934	0.287158	GGTTTCCA	NA	No
TTGAACCC	1	0.982132	1	1	1	4.68629e-10	0.0180292	GGGTTCAA	NA	No
--
--nan	nan	nan	nan	nan	nan	nan	nan
--nan	nan	nan	nan	nan	nan	nan	nan
--nan	nan	nan	nan	nan	nan	nan	nan
--nan	nan	nan	nan	nan	nan	nan	nan
0.375
GTAGCTTC	3	0.982132	3	1	3	3.29584	3.34992	GAAGCTAC	18690	No
GTAGTTTC	3	1.94132	3	2	1.5	1.2164	1.30573	GAAACTAC	NA	No
GTAGCTCC	1	0.423758	1	0.428571	2.33333	0.847298	0.858592	GGAGCTAC	NA	No
GTGGCTTC	2	1.71766	2	1.76471	1.13333	0.250326	0.304364	GAAGCCAC	NA	No
GTAGGTTC	1	0.787559	1	0.8	1.25	0.223144	0.238817	GAACCTAC	NA	No
GTATCTTC	1	0.87415	1	0.888889	1.125	0.117783	0.134504	GAAGATAC	NA	No
GTAGCTAC	1	0.982132	1	1	1	4.68629e-10	0.0180292	GTAGCTAC	17968	Yes
GTAACTTC	2	2.0765	2	2.14286	0.933333	-0.137986	-0.0750769	GAAGTTAC	6206	No
GAAGCTTC	1	1.17579	1	1.2	0.833333	-0.182322	-0.161939	GAAGCTTC	19322	Yes
GGAGCTTC	1	1.22406	1	1.25	0.8	-0.223144	-0.202172	GAAGCTCC	NA	No
--G[AGT][AG][AG][CT]TTC
--0	0.166667	0.833333	0.333333	0	0	0	0
--0	0	0	0	0.833333	0	0	1
--1	0.166667	0.166667	0.666667	0	0	0	0
--0	0.666667	0	0	0.166667	1	1	0
0.307692
GACAGAGC	3	0.982132	3	1	3	3.29584	3.34992	GCTCTGTC	1635	No
GCCAGAGC	2	1.22406	2	1.25	1.6	0.940007	0.98195	GCTCTGGC	15234	No
GAAAGAGC	1	0.493968	1	0.5	2	0.693147	0.705284	GCTCTTTC	8052	No
GGCAGAGC	2	1.73768	2	1.78571	1.12	0.226657	0.281188	GCTCTGCC	13568	No
GACAGAAC	1	0.843245	1	0.857143	1.16667	0.154151	0.170497	GTTCTGTC	NA	No
TACAGAGC	1	0.982132	1	1	1	4.68629e-10	0.0180292	GCTCTGTA	NA	No
GACATAGC	1	0.982132	1	1	1	4.68629e-10	0.0180292	GCTATGTC	NA	No
CACAGAGC	1	1.30438	1	1.33333	0.75	-0.287682	-0.265731	GCTCTGTG	NA	No
GACACAGC	1	1.7686	1	1.81818	0.55	-0.597837	-0.57019	GCTGTGTC	NA	No
--[CG][ACG]CA[CG]AGC
--0	0.5	0	1	0	1	0	0
--0.25	0.25	1	0	0.25	0	0	1
--0.75	0.25	0	0	0.75	0	1	0
--0	0	0	0	0	0	0	0
0.111111
CTGTGTGC	3	0.982132	3	1	3	3.29584	3.34992	GCACACAG	NA	No
CTGTGTTC	1	0.14173	1	0.142857	7	1.94591	1.95383	GAACACAG	8242	No
CTCTGTGC	2	1.07027	2	1.09091	1.83333	1.21227	1.25047	GCACAGAG	9951	No
CTGGGTGC	1	0.439371	1	0.444444	2.25	0.81093	0.822411	GCACCCAG	492	No
CTGTGCGC	1	0.982132	1	1	1	4.68629e-10	0.0180292	GCGCACAG	14208	No
CTGAGTGC	1	0.982132	1	1	1	4.68629e-10	0.0180292	GCACTCAG	NA	No
--CTCTGTGC
--0	0	0	0	0	0	0	0
--1	0	1	0	0	0	0	1
--0	0	0	0	1	0	1	0
--0	1	0	1	0	1	0	0
0.5
AGCAGGGC	7	4.35976	7	4.63158	1.51136	2.89109	3.31445	GCCCTGCT	21929	No
AGCCGGGC	2	1.39599	2	1.42857	1.4	0.672944	0.719086	GCCCGGCT	7972	No
ACCAGGGC	1	0.531725	1	0.538462	1.85714	0.619039	0.63163	GCCCTGGT	NA	No
AGCACGGC	1	0.657331	1	0.666667	1.5	0.405465	0.419567	GCCGTGCT	NA	No
AGCAGGTC	1	0.703888	1	0.714286	1.4	0.336472	0.351136	GACCTGCT	NA	No
CGCAGGGC	2	1.6911	2	1.73684	1.15152	0.282157	0.335541	GCCCTGCG	7947	No
AGCAGGGT	1	0.828598	1	0.842105	1.1875	0.17185	0.18802	ACCCTGCT	15705	No
AGCGGGGC	1	0.87415	1	0.888889	1.125	0.117783	0.134504	GCCCCGCT	7983	No
AGCAGCGC	1	0.982132	1	1	1	4.68629e-10	0.0180292	GCGCTGCT	4238	No
AGCAGGAC	1	1.54021	1	1.57895	0.633333	-0.456758	-0.431921	GTCCTGCT	2498	No
GGCAGGGC	2	3.31416	2	3.47368	0.575758	-1.10414	-1.01011	GCCCTGCC	21627	No
--[ACG]GC[AC]GG[AG]C
--0.6	0	0	0.9	0	0	0.1	0
--0.1	0	1	0.1	0	0	0	1
--0.3	1	0	0	1	1	0.9	0
--0	0	0	0	0	0	0	0
0.266667
ATTCTCTC	2	0.395641	2	0.4	5	3.21888	3.24079	GAGAGAAT	11506	No
AGTCTCTC	2	0.592063	2	0.6	3.33333	2.40795	2.43458	GAGAGACT	2616	No
ATCCTCTC	2	0.689927	2	0.7	2.85714	2.09964	2.12863	GAGAGGAT	10943	No
ATTCTCGC	1	0.282982	1	0.285714	3.5	1.25276	1.26237	GCGAGAAT	18803	No
AATCTCTC	2	1.07027	2	1.09091	1.83333	1.21227	1.25047	GAGAGATT	NA	No
ATTCTCAC	2	1.15305	2	1.17647	1.7	1.06126	1.10147	GTGAGAAT	NA	No
GTTCTCTC	1	0.395641	1	0.4	2.5	0.916291	0.927247	GAGAGAAC	16475	No
ATTTTCTC	1	0.592063	1	0.6	1.66667	0.510826	0.524142	GAGAAAAT	21823	No
ATTCTCCC	2	2.35134	2	2.43478	0.821429	-0.393421	-0.323673	GGGAGAAT	17556	No
--A[AT]TCTC[ACT]C
--1	0.25	0	0	0	0	0.25	0
--0	0	0	1	0	1	0.5	1
--0	0	0	0	0	0	0	0
--0	0.75	1	0	1	0	0.25	0
0.230769
CCTTCCGA	2	0.395641	2	0.4	5	3.21888	3.24079	TCGGAAGG	NA	No
CCTGCCGA	1	0.165305	1	0.166667	6	1.79176	1.79996	TCGGCAGG	NA	No
CCTTCCAA	4	2.80087	4	2.91667	1.37143	1.26341	1.42545	TTGGAAGG	NA	No
CGTTCCGA	1	0.247714	1	0.25	4	1.38629	1.39548	TCGGAACG	13346	No
CCCTCCGA	1	0.465073	1	0.470588	2.125	0.753772	0.765561	TCGGAGGG	NA	No
CCTTCTGA	2	1.62411	2	1.66667	1.2	0.364643	0.416379	TCAGAAGG	NA	No
CCTTCCGC	1	0.787559	1	0.8	1.25	0.223144	0.238817	GCGGAAGG	10362	No
CCTTACGA	1	0.982132	1	1	1	4.68629e-10	0.0180292	TCGTAAGG	NA	No
--CCTTC[CT][AG]A
--0	0	0	0	0	0	0.666667	1
--1	1	0	0	1	0.666667	0	0
--0	0	0	0	0	0	0.333333	0
--0	0	1	1	0	0.333333	0	0
0.166667
GAGGTATC	2	0.395641	2	0.4	5	3.21888	3.24079	GATACCTC	NA	No
GAGGTGTC	4	2.41248	4	2.5	1.6	1.88001	2.02256	GACACCTC	NA	No
GAGGAATC	1	0.282982	1	0.285714	3.5	1.25276	1.26237	GATTCCTC	NA	No
GAGTTATC	1	0.395641	1	0.4	2.5	0.916291	0.927247	GATAACTC	NA	No
GAGGGATC	1	0.531725	1	0.538462	1.85714	0.619039	0.63163	GATCCCTC	NA	No
GAGGTAAC	1	0.657331	1	0.666667	1.5	0.405465	0.419567	GTTACCTC	NA	No
GCGGTATC	1	0.982132	1	1	1	4.68629e-10	0.0180292	GATACCGC	NA	No
GTGGTATC	1	0.982132	1	1	1	4.68629e-10	0.0180292	GATACCAC	NA	No
--GAGGTGTC
--0	1	0	0	0	0	0	0
--0	0	0	0	0	0	0	1
--1	0	1	1	0	1	0	0
--0	0	0	0	1	0	1	0
0.142857
GATTACTC	2	0.395641	2	0.4	5	3.21888	3.24079	GAGTAATC	8517	No
GATTGCTC	2	0.982132	2	1	2	1.38629	1.42235	GAGCAATC	NA	No
GATTACGC	1	0.493968	1	0.5	2	0.693147	0.705284	GCGTAATC	16901	No
GATCACTC	1	0.982132	1	1	1	4.68629e-10	0.0180292	GAGTGATC	NA	No
GGTTACTC	1	1.30438	1	1.33333	0.75	-0.287682	-0.265731	GAGTAACC	NA	No
--GGTTACTC
--0	0	0	0	1	0	0	0
--0	0	0	0	0	1	0	1
--1	1	0	0	0	0	0	0
--0	0	1	1	0	0	1	0
0.333333
GTTCTGAA	2	0.395641	2	0.4	5	3.21888	3.24079	TTCAGAAC	19675	No
GCTCTGAA	2	1.17579	2	1.2	1.66667	1.02165	1.06242	TTCAGAGC	11981	No
GGTCTGAA	1	0.423758	1	0.428571	2.33333	0.847298	0.858592	TTCAGACC	NA	No
GTCCTGAA	1	0.592063	1	0.6	1.66667	0.510826	0.524142	TTCAGGAC	3268	No
GTTATGAA	1	0.592063	1	0.6	1.66667	0.510826	0.524142	TTCATAAC	NA	No
GTTCTTAA	1	0.843245	1	0.857143	1.16667	0.154151	0.170497	TTAAGAAC	16848	No
CTTCTGAA	1	0.982132	1	1	1	4.68629e-10	0.0180292	TTCAGAAG	7905	No
GTTCTGGA	1	1.12055	1	1.14286	0.875	-0.133531	-0.113821	TCCAGAAC	3458	No
GTTCTGTA	1	1.22406	1	1.25	0.8	-0.223144	-0.202172	TACAGAAC	7071	No
GTTCAGAA	1	1.46456	1	1.5	0.666667	-0.405465	-0.381555	TTCTGAAC	513	No
--G[CT]TC[AT]G[AGT]A
--0	0	0	0	0.25	0	0.5	1
--0	0.25	0	1	0	0	0	0
--1	0	0	0	0	1	0.25	0
--0	0.75	1	0	0.75	0	0.25	0
0
TGACGCGA	2	0.395641	2	0.4	5	3.21888	3.24079	TCGCGTCA	17318	No
TGACGCCA	2	0.592063	2	0.6	3.33333	2.40795	2.43458	TGGCGTCA	14907	No
--
--nan	nan	nan	nan	nan	nan	nan	nan
--nan	nan	nan	nan	nan	nan	nan	nan
--nan	nan	nan	nan	nan	nan	nan	nan
--nan	nan	nan	nan	nan	nan	nan	nan
0.142857
ACATGCTA	2	0.395641	2	0.4	5	3.21888	3.24079	TAGCATGT	NA	No
ACGTGCTA	1	0.247714	1	0.25	4	1.38629	1.39548	TAGCACGT	NA	No
ACATGATA	1	0.395641	1	0.4	2.5	0.916291	0.927247	TATCATGT	NA	No
ACAGGCTA	1	0.493968	1	0.5	2	0.693147	0.705284	TAGCCTGT	NA	No
AAATGCTA	1	0.703888	1	0.714286	1.4	0.336472	0.351136	TAGCATTT	NA	No
GCATGCTA	1	1.36853	1	1.4	0.714286	-0.336472	-0.313737	TAGCATGC	NA	No
--GCATGCTA
--0	0	1	0	0	0	0	1
--0	1	0	0	0	1	0	0
--1	0	0	0	1	0	0	0
--0	0	0	1	0	0	1	0
0.2
GGCCCATT	2	0.395641	2	0.4	5	3.21888	3.24079	AATGGGCC	NA	No
GGGCCATT	1	0.282982	1	0.285714	3.5	1.25276	1.26237	AATGGCCC	NA	No
GTCCCATT	1	0.329961	1	0.333333	3	1.09861	1.10878	AATGGGAC	NA	No
GGCGCATT	1	0.329961	1	0.333333	3	1.09861	1.10878	AATGCGCC	NA	No
GGCCCACT	3	2.0765	3	2.14286	1.4	1.00942	1.10378	AGTGGGCC	17688	No
GGCCCAAT	1	0.493968	1	0.5	2	0.693147	0.705284	ATTGGGCC	10805	No
GGCCCAGT	1	0.56406	1	0.571429	1.75	0.559616	0.572595	ACTGGGCC	NA	No
--GGCCCACT
--0	0	0	0	0	1	0	0
--0	0	1	1	1	0	1	0
--1	1	0	0	0	0	0	0
--0	0	0	0	0	0	0	1
0.25
TCGTCTCA	2	0.395641	2	0.4	5	3.21888	3.24079	TGAGACGA	NA	No
TCGTCGCA	1	0.198288	1	0.2	5	1.60944	1.61803	TGCGACGA	NA	No
TCGCCTCA	2	1.17579	2	1.2	1.66667	1.02165	1.06242	TGAGGCGA	NA	No
TCATCTCA	1	0.493968	1	0.5	2	0.693147	0.705284	TGAGATGA	NA	No
TCGTGTCA	1	0.493968	1	0.5	2	0.693147	0.705284	TGACACGA	NA	No
TCGGCTCA	3	2.73165	3	2.84211	1.05556	0.162202	0.281118	TGAGCCGA	NA	No
TCCTCTCA	1	0.765883	1	0.777778	1.28571	0.251314	0.266726	TGAGAGGA	NA	No
TGGTCTCA	1	0.982132	1	1	1	4.68629e-10	0.0180292	TGAGACCA	NA	No
--TCG[CG]CTCA
--0	0	0	0	0	0	0	1
--0	1	0	0.333333	1	0	1	0
--0	0	1	0.666667	0	0	0	0
--1	0	0	0	0	1	0	0
0
CTAGTTTG	2	0.395641	2	0.4	5	3.21888	3.24079	CAAACTAG	NA	No
CTGGTTTG	2	0.657331	2	0.666667	3	2.19722	2.22543	CAAACCAG	NA	No
CTAGCTTG	1	0.220262	1	0.222222	4.5	1.50408	1.51294	CAAGCTAG	NA	No
CTATTTTG	1	0.738772	1	0.75	1.33333	0.287682	0.302766	CAAAATAG	NA	No
--
--nan	nan	nan	nan	nan	nan	nan	nan
--nan	nan	nan	nan	nan	nan	nan	nan
--nan	nan	nan	nan	nan	nan	nan	nan
--nan	nan	nan	nan	nan	nan	nan	nan
0.3125
GTGCCGGC	2	0.395641	2	0.4	5	3.21888	3.24079	GCCGGCAC	NA	No
GTGCAGGC	3	1.17579	3	1.2	2.5	2.74887	2.81002	GCCTGCAC	6365	No
GCGCCGGC	3	2.08688	3	2.15385	1.39286	0.994071	1.08882	GCCGGCGC	21822	No
GTGCGGGC	2	1.2585	2	1.28571	1.55556	0.883666	0.926448	GCCCGCAC	10177	No
GTGTCGGC	1	0.592063	1	0.6	1.66667	0.510826	0.524142	GCCGACAC	NA	No
GTGCCTGC	1	0.592063	1	0.6	1.66667	0.510826	0.524142	GCAGGCAC	NA	No
GTGCTGGC	1	0.682407	1	0.692308	1.44444	0.367725	0.382129	GCCAGCAC	9156	No
GTACCGGC	1	0.738772	1	0.75	1.33333	0.287682	0.302766	GCCGGTAC	6203	No
GGGCCGGC	1	0.787559	1	0.8	1.25	0.223144	0.238817	GCCGGCCC	NA	No
GTGCCAGC	1	1.30438	1	1.33333	0.75	-0.287682	-0.265731	GCTGGCAC	21646	No
--G[CT]GC[ACG][AG]GC
--0	0	0	0	0.2	0.2	0	0
--0	0.4	0	1	0.6	0	0	1
--1	0	1	0	0.2	0.8	1	0
--0	0.6	0	0	0	0	0	0
0.3125
ATTGCAGG	4	1.79522	4	1.84615	2.16667	3.09276	3.20466	CCTGCAAT	NA	No
ATTGGAGG	1	0.329961	1	0.333333	3	1.09861	1.10878	CCTCCAAT	19258	No
ATTGCTGG	1	0.395641	1	0.4	2.5	0.916291	0.927247	CCAGCAAT	5447	No
ATAGCAGG	1	0.423758	1	0.428571	2.33333	0.847298	0.858592	CCTGCTAT	NA	No
ATTGAAGG	1	0.439371	1	0.444444	2.25	0.81093	0.822411	CCTTCAAT	NA	No
ATTGCAAG	1	0.657331	1	0.666667	1.5	0.405465	0.419567	CTTGCAAT	4858	No
ATGGCAGG	2	1.64401	2	1.6875	1.18519	0.339798	0.392023	CCTGCCAT	15702	No
ATTCCAGG	2	1.71766	2	1.76471	1.13333	0.250326	0.304364	CCTGGAAT	132	No
ATTGCAGA	1	0.907405	1	0.923077	1.08333	0.0800427	0.0971661	TCTGCAAT	NA	No
ATCGCAGG	1	1.07027	1	1.09091	0.916667	-0.0870114	-0.067912	CCTGCGAT	NA	No
ATTGCAGT	1	1.79522	1	1.84615	0.541667	-0.613104	-0.58513	ACTGCAAT	NA	No
--AT[CGT][CG]CAG[GT]
--1	0	0	0	0	1	0	0
--0	0	0.2	0.2	1	0	0	0
--0	0	0.2	0.8	0	0	1	0.8
--0	1	0.6	0	0	0	0	0.2
0.384615
GCCCAACA	3	1.03318	3	1.05263	2.85	3.14196	3.1979	TGTTGGGC	21572	No
GCCCGACA	2	0.657331	2	0.666667	3	2.19722	2.22543	TGTCGGGC	13264	No
GCGCAACA	1	0.247714	1	0.25	4	1.38629	1.39548	TGTTGCGC	NA	No
GACCAACA	1	0.395641	1	0.4	2.5	0.916291	0.927247	TGTTGGTC	NA	No
GCCCAAGA	1	0.548494	1	0.555556	1.8	0.587787	0.600579	TCTTGGGC	6040	No
GCCCCACA	1	0.828598	1	0.842105	1.1875	0.17185	0.18802	TGTGGGGC	NA	No
GCCCACCA	1	1.10327	1	1.125	0.888889	-0.117783	-0.0982825	TGGTGGGC	NA	No
GCCCAACC	1	1.43931	1	1.47368	0.678571	-0.387766	-0.364165	GGTTGGGC	6539	No
TCCCAACA	1	1.54021	1	1.57895	0.633333	-0.456758	-0.431921	TGTTGGGA	7977	No
CCCCAACA	1	1.54021	1	1.57895	0.633333	-0.456758	-0.431921	TGTTGGGG	NA	No
--[CGT]CCCA[AC]C[AC]
--0	0	0	0	1	0.8	0	0.8
--0.2	1	1	1	0	0.2	1	0.2
--0.6	0	0	0	0	0	0	0
--0.2	0	0	0	0	0	0	0
0.444444
ATTTCTCA	3	1.03318	4	1.05263	3.8	5.34	3.1979	TGAGAAAT	NA	No
ATTTTTCA	3	1.59225	3	1.63333	1.83673	1.82397	1.9004	TGAAAAAT	16509	No
AGTTCTCA	1	0.423758	1	0.428571	2.33333	0.847298	0.858592	TGAGAACT	4638	No
ATATCTCA	1	0.592063	1	0.6	1.66667	0.510826	0.524142	TGAGATAT	NA	No
ATTTCACA	2	1.66958	2	1.71429	1.16667	0.308301	0.361156	TGTGAAAT	3725	No
ATTGCTCA	1	0.907405	1	0.923077	1.08333	0.0800427	0.0971661	TGAGCAAT	12210	No
ATCTCTCA	1	0.982132	1	1	1	4.68629e-10	0.0180292	TGAGAGAT	NA	No
ACTTCTCA	2	2.15617	2	2.22727	0.897959	-0.215261	-0.150374	TGAGAAGT	3079	No
CTTTCTCA	1	1.28749	1	1.31579	0.76	-0.274437	-0.252692	TGAGAAAG	NA	No
ATTCCTCA	1	1.35374	1	1.38462	0.722222	-0.325422	-0.302868	TGAGGAAT	313	No
AATTCTCA	1	1.39599	1	1.42857	0.7	-0.356675	-0.333604	TGAGAATT	NA	No
--[AC][ACT]T[CT][CT][AT]CA
--0.875	0.125	0	0	0	0.125	0	1
--0.125	0.25	0	0.125	0.875	0	1	0
--0	0	0	0	0	0	0	0
--0	0.625	1	0.875	0.125	0.875	0	0
0.318182
AGCTGGCT	3	1.03918	3	1.05882	2.83333	3.12436	3.18053	AGCCAGCT	296	No
AGCCGGCT	3	0.805285	3	0.818182	3.66667	3.89785	3.94551	AGCCGGCT	14	Yes
AGCTGGGT	2	0.592063	2	0.6	3.33333	2.40795	2.43458	ACCCAGCT	20386	No
AGTTGGCT	4	2.67183	4	2.77778	1.44	1.45857	1.61412	AGCCAACT	NA	No
AGCTGGTT	2	0.982132	2	1	2	1.38629	1.42235	AACCAGCT	13448	No
AGGTGGCT	1	0.247714	1	0.25	4	1.38629	1.39548	AGCCACCT	NA	No
AGCAGGCT	2	1.17579	2	1.2	1.66667	1.02165	1.06242	AGCCTGCT	3266	No
ATCTGGCT	1	0.412045	1	0.416667	2.4	0.875469	0.886622	AGCCAGAT	NA	No
AGCTGTCT	1	0.493968	1	0.5	2	0.693147	0.705284	AGACAGCT	NA	No
GGCTGGCT	2	2.05268	2	2.11765	0.944444	-0.114317	-0.051999	AGCCAGCC	15275	No
CGCTGGCT	1	1.37984	1	1.41176	0.708333	-0.34484	-0.321967	AGCCAGCG	NA	No
--[ACG]G[CT][AT]GGCT
--0.571429	0	0	0.142857	0	0	0	0
--0.142857	0	0.714286	0	0	0	1	0
--0.285714	1	0	0	1	1	0	0
--0	0	0.285714	0.857143	0	0	0	1
0.470588
TCCACCAA	3	1.03918	3	1.05882	2.83333	3.12436	3.18053	TTGGTGGA	19565	No
TCCACGAA	3	1.30438	3	1.33333	2.25	2.43279	2.49864	TTCGTGGA	NA	No
ACCACCAA	2	1.03918	2	1.05882	1.88889	1.27198	1.30942	TTGGTGGT	796	No
TCCTCCAA	2	1.03918	2	1.05882	1.88889	1.27198	1.30942	TTGGAGGA	16237	No
TCCAGCAA	1	0.371023	1	0.375	2.66667	0.980829	0.991491	TTGCTGGA	NA	No
TCAACCAA	1	0.493968	1	0.5	2	0.693147	0.705284	TTGGTTGA	NA	No
TCCACCGA	2	1.66958	2	1.71429	1.16667	0.308301	0.361156	TCGGTGGA	NA	No
TCCACCTA	1	0.921427	1	0.9375	1.06667	0.0645385	0.0818318	TAGGTGGA	NA	No
TCCACTAA	1	1.46456	1	1.5	0.666667	-0.405465	-0.381555	TTAGTGGA	NA	No
CCCACCAA	1	2.05268	1	2.11765	0.472222	-0.750306	-0.719147	TTGGTGGG	NA	No
--[ACT]CC[AT]C[CGT][AG]A
--0.125	0	0	0.875	0	0	0.875	1
--0.25	1	1	0	1	0.75	0	0
--0	0	0	0	0	0.125	0.125	0
--0.625	0	0	0.125	0	0.125	0	0
0.454545
GGGCAGGC	5	2.654	5	2.75862	1.8125	2.97354	3.16685	GCCTGCCC	3748	No
GTGCAGGC	3	1.17579	3	1.2	2.5	2.74887	2.81002	GCCTGCAC	6365	No
GGGGAGGC	2	0.750393	2	0.761905	2.625	1.93016	1.96061	GCCTCCCC	NA	No
GGGCAGTC	1	0.329961	1	0.333333	3	1.09861	1.10878	GACTGCCC	13470	No
GCGCAGGC	1	0.371023	1	0.375	2.66667	0.980829	0.991491	GCCTGCGC	21677	No
GGGCAGCC	3	2.31869	3	2.4	1.25	0.669431	0.772831	GGCTGCCC	13143	No
GGGTAGGC	1	0.493968	1	0.5	2	0.693147	0.705284	GCCTACCC	NA	No
GGCCAGGC	1	0.56406	1	0.571429	1.75	0.559616	0.572595	GCCTGGCC	NA	No
GGGCTGGC	2	1.54021	2	1.57895	1.26667	0.472778	0.522453	GCCAGCCC	15074	No
GGGCAGGG	2	1.61312	2	1.65517	1.20833	0.378484	0.42995	CCCTGCCC	19491	No
GGGCATGC	1	0.657331	1	0.666667	1.5	0.405465	0.419567	GCATGCCC	NA	No
GGTCAGGC	1	0.738772	1	0.75	1.33333	0.287682	0.302766	GCCTGACC	NA	No
GGGCAGAC	1	0.757543	1	0.769231	1.3	0.262364	0.277675	GTCTGCCC	NA	No
GGGCCGGC	1	0.787559	1	0.8	1.25	0.223144	0.238817	GCCGGCCC	NA	No
CGGCAGGC	1	1.01559	1	1.03448	0.966667	-0.0339016	-0.0154664	GCCTGCCG	NA	No
GGGAAGGC	1	1.37984	1	1.41176	0.708333	-0.34484	-0.321967	GCCTTCCC	20370	No
GAGCAGGC	1	1.84142	1	1.89474	0.527778	-0.63908	-0.610535	GCCTGCTC	NA	No
GGGCAGGT	1	1.87589	1	1.93103	0.517857	-0.658056	-0.629085	ACCTGCCC	18811	No
AGGCAGGC	2	2.97375	2	3.10345	0.644444	-0.878733	-0.79335	GCCTGCCT	10363	No
TGGCAGGC	2	2.97375	2	3.10345	0.644444	-0.878733	-0.79335	GCCTGCCA	21284	No
--[ACGT][AGT]G[AC][AT]G[CG][CGT]
--0.133333	0.0666667	0	0.0666667	0.933333	0	0	0
--0.0666667	0	0	0.933333	0	0	0.133333	0.866667
--0.666667	0.866667	1	0	0	1	0.866667	0.0666667
--0.133333	0.0666667	0	0	0.0666667	0	0	0.0666667
