# Supplementary material for: Word-based characterization of promoters involved in human DNA repair pathways
Source: BMC Genomics. 2009 Jul 7;10(Suppl 1):S18. doi: 10.1186/1471-2164-10-S1-S18 (PMC2709261; doi:10.1186/1471-2164-10-S1-S18)
Supplement: Additional file 7 — Edit distance clusters in bidirectional promoters. Entire set of edit distance based clusters for the bidirectional promoters with detailed cluster element information position weight matrix and corresponding regular expression motif. [file 1471-2164-10-S1-S18-S7.csv]

0.425606
TCGCGCCA	4	0.918299	4	0.9375	4.26667	5.80333	5.88611	TGGCGCGA	12538	No
TCGCCCCA	3	0.805161	3	0.820513	3.65625	3.88931	3.94598	TGGGGCGA	2834	No
TAGCTCCA	2	0.352982	2	0.357143	5.6	3.44553	3.46897	TGGAGCTA	NA	No
TCTCGCGA	2	0.438673	2	0.444444	4.5	3.00815	3.0343	TCGCGAGA	4937	No
TCGCCACA	2	0.455424	2	0.461538	4.33333	2.93267	2.95935	TGTGGCGA	4669	No
TCGCTCTA	1	0.0763577	1	0.0769231	13	2.56495	2.57233	TAGAGCGA	NA	No
TCCGCCAG	4	2.15985	4	2.25	1.77778	2.30146	2.46501	CTGGCGGA	3209	No
ATCGCGCC	2	0.655751	2	0.666667	3	2.19722	2.23024	GGCGCGAT	NA	No
TGCGGCCA	2	0.707627	2	0.72	2.77778	2.0433	2.07797	TGGCCGCA	1426	No
TCGGGCGA	1	0.129369	1	0.130435	7.66667	2.03688	2.04509	TCGCCCGA	NA	No
TCCCGCCT	3	1.52766	3	1.575	1.90476	1.93307	2.02463	AGGCGGGA	1076	No
CGCGCGCA	5	3.41751	5	3.63636	1.375	1.59227	1.90263	TGCGCGCG	NA	No
CGCGTCCA	3	1.63394	3	1.6875	1.77778	1.72609	1.82285	TGGACGCG	17963	No
TGGCCCCA	2	0.812013	2	0.827586	2.41667	1.76478	1.80277	TGGGGCCA	15482	No
CCGGGCCA	3	1.6826	3	1.73913	1.725	1.63568	1.73482	TGGCCCGG	19138	No
TCGGGTCA	2	0.852649	2	0.869565	2.3	1.66582	1.70511	TGACCCGA	1123	No
ACTCGCCA	1	0.185803	1	0.1875	5.33333	1.67398	1.68307	TGGCGAGT	NA	No
TAGCGCAA	1	0.198151	1	0.2	5	1.60944	1.61872	TTGCGCTA	NA	No
TAGCGGCA	1	0.198151	1	0.2	5	1.60944	1.61872	TGCCGCTA	155	No
TGGTGCCA	2	0.904372	2	0.923077	2.16667	1.54638	1.58732	TGGCACCA	2402	No
TCCCCCCA	2	0.904372	2	0.923077	2.16667	1.54638	1.58732	TGGGGGGA	1048	No
CCGCGCCG	5	3.68361	6	3.9375	1.52381	2.52728	1.52772	CGGCGCGG	NA	No
CGTCGCCA	1	0.220092	1	0.222222	4.5	1.50408	1.51371	TGGCGACG	8973	No
ATCGCCCA	1	0.228527	1	0.230769	4.33333	1.46634	1.4761	TGGGCGAT	NA	No
TCTTGCCA	2	0.978574	2	1	2	1.38629	1.42961	TGGCAAGA	NA	No
TCCGGCCA	2	0.978574	2	1	2	1.38629	1.42961	TGGCCGGA	13924	No
TTGCGACA	2	0.978574	2	1	2	1.38629	1.42961	TGTCGCAA	NA	No
TGGCACCA	1	0.247497	1	0.25	4	1.38629	1.39635	TGGTGCCA	1794	No
TCTCGCCT	1	0.247497	1	0.25	4	1.38629	1.39635	AGGCGAGA	13907	No
TCACGGCA	4	2.84694	4	3	1.33333	1.15073	1.3602	TGCCGTGA	NA	No
ATCCGCCA	2	1.02044	2	1.04348	1.91667	1.30118	1.34583	TGGCGGAT	NA	No
TAGCGCGA	1	0.263929	1	0.266667	3.75	1.32176	1.33207	TCGCGCTA	NA	No
TAGCGCCA	1	0.263929	1	0.266667	3.75	1.32176	1.33207	TGGCGCTA	4916	No
TCTCGCCC	3	1.92725	3	2	1.5	1.2164	1.32756	GGGCGAGA	19649	No
TCGCTTCA	1	0.269902	1	0.272727	3.66667	1.29928	1.3097	TGAAGCGA	NA	No
TTGCTCCA	1	0.269902	1	0.272727	3.66667	1.29928	1.3097	TGGAGCAA	18307	No
CCGCGCCT	4	2.90348	4	3.0625	1.30612	1.06825	1.28154	AGGCGCGG	13302	No
TGCTGCCA	1	0.290975	1	0.294118	3.4	1.22378	1.23452	TGGCAGCA	NA	No
TCGCGCGC	3	2.00836	3	2.08696	1.4375	1.08872	1.20388	GCGCGCGA	10395	No
TGCGCTCA	1	0.30434	1	0.307692	3.25	1.17865	1.18961	TGAGCGCA	13791	No
TCGCACCC	1	0.30434	1	0.307692	3.25	1.17865	1.18961	GGGTGCGA	579	No
GCGCGTCA	2	1.11591	2	1.14286	1.75	1.11923	1.16696	TGACGCGC	NA	No
TCGCGCAG	1	0.314664	1	0.318182	3.14286	1.14513	1.15625	CTGCGCGA	17064	No
TCACGCCG	2	1.14813	2	1.17647	1.7	1.06126	1.11002	CGGCGTGA	NA	No
TCAGCGCA	1	0.329571	1	0.333333	3	1.09861	1.10996	TGCGCTGA	13898	No
TGGCGCTA	1	0.343823	1	0.347826	2.875	1.05605	1.06763	TAGCGCCA	2888	No
TTGCCCCA	1	0.348851	1	0.352941	2.83333	1.04145	1.05311	TGGGGCAA	10671	No
TCGCGAGA	1	0.348851	1	0.352941	2.83333	1.04145	1.05311	TCTCGCGA	123	No
TGCGCGCA	2	1.18228	2	1.21212	1.65	1.00155	1.05141	TGCGCGCA	4944	Yes
ACGCTCCA	1	0.370528	1	0.375	2.66667	0.980829	0.992826	TGGAGCGT	8704	No
GGGCGCCA	2	1.25263	2	1.28571	1.55556	0.883666	0.935796	TGGCGCCC	14189	No
TCGTGCGA	1	0.395077	1	0.4	2.5	0.916291	0.928675	TCGCACGA	NA	No
TCTCGCTA	1	0.395077	1	0.4	2.5	0.916291	0.928675	TAGCGAGA	4685	No
CGACGCCA	1	0.395077	1	0.4	2.5	0.916291	0.928675	TGGCGTCG	NA	No
CCTCGCCA	2	1.2782	2	1.3125	1.52381	0.842427	0.895383	TGGCGAGG	NA	No
TGCGCCAT	2	1.29808	2	1.33333	1.5	0.81093	0.864529	ATGGCGCA	12291	No
ACCCGCCA	1	0.444118	1	0.45	2.22222	0.798508	0.811665	TGGCGGGT	243	No
TCGCACCT	1	0.455424	1	0.461538	2.16667	0.77319	0.786526	AGGTGCGA	NA	No
TGGCTCCA	2	1.35101	2	1.38889	1.44	0.729286	0.784597	TGGAGCCA	12170	No
TCGGGCCG	2	1.3533	2	1.3913	1.4375	0.725811	0.781196	CGGCCCGA	NA	No
CTCGCGCA	1	0.460448	1	0.466667	2.14286	0.76214	0.775556	TGCGCGAG	20467	No
CGCGCCGA	3	2.31983	3	2.42308	1.2381	0.640722	0.77135	TCGGCGCG	NA	No
ACACGCCA	1	0.464289	1	0.470588	2.125	0.753772	0.767248	TGGCGTGT	NA	No
GCACGCCA	1	0.464289	1	0.470588	2.125	0.753772	0.767248	TGGCGTGC	6832	No
TCGAGCCA	1	0.469775	1	0.47619	2.1	0.741937	0.755501	TGGCTCGA	NA	No
TCACGACA	1	0.493082	1	0.5	2	0.693147	0.707079	TGTCGTGA	NA	No
TCGCTCCG	1	0.493082	1	0.5	2	0.693147	0.707079	CGGAGCGA	NA	No
TCTCACCA	1	0.493082	1	0.5	2	0.693147	0.707079	TGGTGAGA	6570	No
GCGCGCCC	3	2.39066	4	2.5	1.6	1.88001	0.681127	GGGCGCGC	21169	No
TCAGCCCA	1	0.514348	1	0.521739	1.91667	0.650588	0.664856	TGGGCTGA	NA	No
TCGCAGCA	1	0.514348	1	0.521739	1.91667	0.650588	0.664856	TGCTGCGA	NA	No
TCCTGCCA	1	0.547399	1	0.555556	1.8	0.587787	0.602578	TGGCAGGA	20145	No
GCGTGCCA	1	0.547399	1	0.555556	1.8	0.587787	0.602578	TGGCACGC	NA	No
TGCGCCTA	1	0.55174	1	0.56	1.78571	0.579818	0.594678	TAGGCGCA	NA	No
CGCGCCCA	2	1.49306	2	1.53846	1.3	0.524729	0.584645	TGGGCGCG	1520	No
TTGCACCA	1	0.5629	1	0.571429	1.75	0.559616	0.574653	TGGTGCAA	NA	No
TCAGGCCA	1	0.5629	1	0.571429	1.75	0.559616	0.574653	TGGCCTGA	NA	No
ACGCGCCC	2	1.51582	3	1.5625	1.92	1.95698	0.554376	GGGCGCGT	13085	No
TTCCGCCA	2	1.5184	2	1.56522	1.27778	0.490245	0.550985	TGGCGGAA	NA	No
TGGCGCCG	2	1.52428	2	1.57143	1.27273	0.482324	0.543255	CGGCGCCA	18575	No
TCGCGCTC	2	1.53139	2	1.57895	1.26667	0.472778	0.53394	GAGCGCGA	NA	No
TTGGGCCA	1	0.590784	1	0.6	1.66667	0.510826	0.526304	TGGCCCAA	9660	No
GCGCGCGA	1	0.599266	1	0.608696	1.64286	0.496437	0.51205	TCGCGCGC	3536	No
CGCGCCAC	2	1.55131	2	1.6	1.25	0.446287	0.508098	GTGGCGCG	19305	No
GCGCTCCA	1	0.615162	1	0.625	1.6	0.470004	0.485869	TGGAGCGC	NA	No
TCCCGCCC	5	4.56029	5	4.95	1.0101	0.0502517	0.46026	GGGCGGGA	21141	No
TCGCCCAA	1	0.632564	1	0.642857	1.55556	0.441833	0.457974	TTGGGCGA	NA	No
GCGAGCCA	2	1.61429	2	1.66667	1.2	0.364643	0.428505	TGGCTCGC	14880	No
GTCGGCCA	1	0.655751	1	0.666667	1.5	0.405465	0.421975	TGGCCGAC	NA	No
TTCGCGCC	1	0.655751	1	0.666667	1.5	0.405465	0.421975	GGCGCGAA	17265	No
TCGCGACA	1	0.655751	1	0.666667	1.5	0.405465	0.421975	TGTCGCGA	NA	No
GCGCGGCA	2	1.63084	2	1.68421	1.1875	0.343701	0.408102	TGCCGCGC	15250	No
TCGCGGCG	2	1.63084	3	1.68421	1.78125	1.73195	0.408102	CGCCGCGA	13079	No
TGCGCACA	1	0.670497	1	0.681818	1.46667	0.382992	0.399736	TGTGCGCA	NA	No
GTCGCCCA	1	0.680702	1	0.692308	1.44444	0.367725	0.384631	TGGGCGAC	3455	No
TCGGGCCA	1	0.683955	1	0.695652	1.4375	0.362905	0.379863	TGGCCCGA	NA	No
TGGAGCCA	1	0.683955	1	0.695652	1.4375	0.362905	0.379863	TGGCTCCA	6971	No
ATGCGCCA	1	0.693903	1	0.705882	1.41667	0.348307	0.365423	TGGCGCAT	NA	No
TTGCGCCA	1	0.693903	2	0.705882	2.83333	2.08291	0.365423	TGGCGCAA	NA	No
CCGCGCAA	1	0.714694	1	0.727273	1.375	0.318454	0.3359	TTGCGCGG	NA	No
GCGCGCCT	2	1.69283	2	1.75	1.14286	0.267063	0.333487	AGGCGCGC	15263	No
TGGCGCGA	1	0.727778	1	0.740741	1.35	0.300105	0.317759	TCGCGCCA	1	No
TGCCGCCA	1	0.727778	1	0.740741	1.35	0.300105	0.317759	TGGCGGCA	19905	No
TCGCTCCT	1	0.73677	1	0.75	1.33333	0.287682	0.30548	AGGAGCGA	4926	No
TGCGCCCA	1	0.755437	1	0.769231	1.3	0.262364	0.280459	TGGGCGCA	NA	No
CCGCACCA	1	0.755437	1	0.769231	1.3	0.262364	0.280459	TGGTGCGG	NA	No
GCGCACCA	1	0.755437	1	0.769231	1.3	0.262364	0.280459	TGGTGCGC	NA	No
TCGTGCCC	1	0.76373	1	0.777778	1.28571	0.251314	0.269541	GGGCACGA	NA	No
GTCCGCCA	1	0.768416	1	0.782609	1.27778	0.245122	0.263424	TGGCGGAC	2080	No
TGCGCCAA	1	0.785281	1	0.8	1.25	0.223144	0.241714	TTGGCGCA	NA	No
TCGGCCAA	1	0.785281	2	0.8	2.5	1.83258	0.241714	TTGGCCGA	NA	No
TCGCGCTT	2	1.77941	2	1.84211	1.08571	0.164476	0.233732	AAGCGCGA	NA	No
TCAGCGCC	1	0.81758	1	0.833333	1.2	0.182322	0.201407	GGCGCTGA	14545	No
CCACGCCA	2	1.81716	2	1.88235	1.0625	0.121249	0.191742	TGGCGTGG	NA	No
TCGCGGCA	1	0.826074	1	0.842105	1.1875	0.17185	0.191071	TGCCGCGA	NA	No
TCGCCCAG	1	0.84063	1	0.857143	1.16667	0.154151	0.173604	CTGGGCGA	4819	No
TGGCGCCC	1	0.84063	1	0.857143	1.16667	0.154151	0.173604	GGGCGCCA	5526	No
TCGCTGCC	1	0.84063	1	0.857143	1.16667	0.154151	0.173604	GGCAGCGA	18573	No
TCGCGTCA	1	0.84063	1	0.857143	1.16667	0.154151	0.173604	TGACGCGA	4051	No
TCGAGCCC	1	0.84063	1	0.857143	1.16667	0.154151	0.173604	GGGCTCGA	NA	No
AGGCGCCA	1	0.84063	1	0.857143	1.16667	0.154151	0.173604	TGGCGCCT	15500	No
TCGGCGCC	1	0.854006	1	0.870968	1.14815	0.13815	0.157817	GGCGCCGA	14044	No
TTGCGCCC	1	0.865017	1	0.882353	1.13333	0.125163	0.145006	GGGCGCAA	NA	No
TCGCGTCC	2	1.86046	2	1.92857	1.03704	0.0727353	0.144648	GGACGCGA	6291	No
GCCCGCCA	1	0.882077	1	0.9	1.11111	0.105361	0.125476	TGGCGGGC	7135	No
GCGCGCAA	1	0.890862	1	0.909091	1.1	0.0953102	0.115566	TTGCGCGC	NA	No
CGCGCTCA	1	0.904372	1	0.923077	1.08333	0.0800427	0.100514	TGAGCGCG	10490	No
TCTGGCCA	1	0.918299	1	0.9375	1.06667	0.0645385	0.0852326	TGGCCAGA	5382	No
CGCGCCAT	2	1.92725	2	2	1	1.61434e-09	0.0741069	ATGGCGCG	14527	No
CCGCGCGA	1	0.936656	1	0.956522	1.04545	0.0444518	0.0654395	TCGCGCGG	18184	No
CCCCGCCA	1	0.954478	1	0.975	1.02564	0.0253178	0.0465908	TGGCGGGG	20788	No
TCTCCCCA	1	0.978574	1	1	1	8.07168e-10	0.0216589	TGGGGAGA	NA	No
TGGGGCCA	1	0.978574	1	1	1	8.07168e-10	0.0216589	TGGCCCCA	1085	No
TGGCGCCT	1	0.978574	1	1	1	8.07168e-10	0.0216589	AGGCGCCA	14390	No
TCCCGTCA	1	0.978574	1	1	1	8.07168e-10	0.0216589	TGACGGGA	NA	No
TTTCGCCA	1	0.978574	1	1	1	8.07168e-10	0.0216589	TGGCGAAA	NA	No
TTCGGCCA	1	0.978574	1	1	1	8.07168e-10	0.0216589	TGGCCGAA	1249	No
GCGCCCCA	1	1.00327	1	1.02564	0.975	-0.0253178	-0.0032632	TGGGGCGC	18454	No
TCGCAGCC	2	2.00836	2	2.08696	0.958333	-0.0851192	-0.00834262	GGCTGCGA	12165	No
TCCCGCGA	1	1.01424	1	1.03704	0.964286	-0.0363676	-0.0141372	TCGCGGGA	NA	No
TAGCGCCT	1	1.04274	1	1.06667	0.9375	-0.0645385	-0.0418509	AGGCGCTA	NA	No
TGCGCCAC	1	1.04274	1	1.06667	0.9375	-0.0645385	-0.0418509	GTGGCGCA	17751	No
TGCAGCCA	1	1.06604	1	1.09091	0.916667	-0.0870114	-0.0639497	TGGCTGCA	NA	No
CGCGCACA	1	1.06604	1	1.09091	0.916667	-0.0870114	-0.0639497	TGTGCGCG	7181	No
ACGCGCCT	1	1.06877	1	1.09375	0.914286	-0.0896122	-0.0665066	AGGCGCGT	16946	No
CGCAGCCA	2	2.0966	2	2.18182	0.916667	-0.174023	-0.0943351	TGGCTGCG	5070	No
TCACGCCC	1	1.14813	1	1.17647	0.85	-0.162519	-0.138138	GGGCGTGA	12443	No
GCGCGCCG	2	2.15985	2	2.25	0.888889	-0.235566	-0.153787	CGGCGCGC	18736	No
TCCGCCAC	2	2.15985	2	2.25	0.888889	-0.235566	-0.153787	GTGGCGGA	NA	No
CGCGCCAA	1	1.17067	1	1.2	0.833333	-0.182322	-0.157577	TTGGCGCG	14537	No
CGCGCCAG	1	1.17067	1	1.2	0.833333	-0.182322	-0.157577	CTGGCGCG	12543	No
TCCCTCCA	1	1.17067	1	1.2	0.833333	-0.182322	-0.157577	TGGAGGGA	4922	No
TCCGCGCA	2	2.16579	2	2.25641	0.886364	-0.241256	-0.15928	TGCGCGGA	16955	No
TCGCGCGG	1	1.18732	1	1.21739	0.821429	-0.19671	-0.171698	CCGCGCGA	15233	No
CCGCGGCA	1	1.23109	1	1.26316	0.791667	-0.233615	-0.207897	TGCCGCGG	5517	No
CTCGGCCA	2	2.23699	2	2.33333	0.857143	-0.308301	-0.223967	TGGCCGAG	NA	No
CGGCGCCA	1	1.25263	1	1.28571	0.777778	-0.251314	-0.225249	TGGCGCCG	9926	No
TAGCGCCG	1	1.29808	1	1.33333	0.75	-0.287682	-0.260883	CGGCGCTA	15237	No
TAGCGCCC	1	1.29808	1	1.33333	0.75	-0.287682	-0.260883	GGGCGCTA	NA	No
TCGCGACC	1	1.29808	1	1.33333	0.75	-0.287682	-0.260883	GGTCGCGA	4682	No
TCGGCCAC	1	1.29808	1	1.33333	0.75	-0.287682	-0.260883	GTGGCCGA	10100	No
GTCGCGCC	1	1.29808	1	1.33333	0.75	-0.287682	-0.260883	GGCGCGAC	NA	No
TCGCCGCC	1	1.29808	1	1.33333	0.75	-0.287682	-0.260883	GGCGGCGA	20365	No
TCGCCCCT	1	1.29808	1	1.33333	0.75	-0.287682	-0.260883	AGGGGCGA	NA	No
TCTGCGCC	1	1.36158	1	1.4	0.714286	-0.336472	-0.308646	GGCGCAGA	NA	No
ACGCGCCG	1	1.36753	1	1.40625	0.711111	-0.340927	-0.313004	CGGCGCGT	6771	No
TCACGCCT	1	1.42868	2	1.47059	1.36	0.614969	-0.356749	AGGCGTGA	12482	No
TCGCCCAC	1	1.45659	1	1.5	0.666667	-0.405465	-0.376099	GTGGGCGA	NA	No
TCCGTCCA	1	1.45659	1	1.5	0.666667	-0.405465	-0.376099	TGGACGGA	NA	No
TCCAGCCA	2	2.42601	2	2.53846	0.787879	-0.476822	-0.386203	TGGCTGGA	618	No
TCGCGCCC	1	1.51582	1	1.5625	0.64	-0.446287	-0.415959	GGGCGCGA	13089	No
TCGGGCCC	1	1.5184	1	1.56522	0.638889	-0.448025	-0.417655	GGGCCCGA	3537	No
TCGCGCTG	1	1.53139	1	1.57895	0.633333	-0.456758	-0.426177	CAGCGCGA	17049	No
TCGGCCAG	1	1.55131	1	1.6	0.625	-0.470004	-0.439098	CTGGCCGA	NA	No
TCTGCGCA	1	1.55131	1	1.6	0.625	-0.470004	-0.439098	TGCGCAGA	NA	No
TCTGCCCA	2	2.49994	2	2.61905	0.763636	-0.539327	-0.44624	TGGGCAGA	580	No
CCGCGCCA	2	2.5054	2	2.625	0.761905	-0.543867	-0.450599	TGGCGCGG	NA	No
TGGCGGCA	1	1.58568	1	1.63636	0.611111	-0.492476	-0.461012	TGCCGCCA	12539	No
CTGCGCCA	1	1.59578	1	1.64706	0.607143	-0.498991	-0.467362	TGGCGCAG	687	No
CGCCGCCA	1	1.61429	1	1.66667	0.6	-0.510826	-0.478895	TGGCGGCG	9234	No
CCGCGTCA	1	1.6592	1	1.71429	0.583333	-0.538996	-0.506333	TGACGCGG	NA	No
TCCGCTCA	1	1.73986	1	1.8	0.555556	-0.587787	-0.553806	TGAGCGGA	NA	No
TCCCGCCG	1	1.73986	1	1.8	0.555556	-0.587787	-0.553806	CGGCGGGA	20667	No
CTCGCCCA	1	1.78321	1	1.84615	0.541667	-0.613104	-0.578414	TGGGCGAG	13199	No
CCGAGCCA	2	2.7173	2	2.85714	0.7	-0.71335	-0.61298	TGGCTCGG	14881	No
TCCGCGCC	3	3.69347	4	3.94872	1.01299	0.0516136	-0.623866	GGCGCGGA	8811	No
CTCGCGCC	1	2.23699	1	2.33333	0.428571	-0.847298	-0.805131	GGCGCGAG	9235	No
CTCCGCCA	1	2.49046	1	2.6087	0.383333	-0.95885	-0.912465	TGGCGGAG	12319	No
CCGCCCCA	4	5.0573	4	5.53846	0.722222	-1.30169	-0.938151	TGGGGCGG	20901	No
CCGCGCCC	2	4.0658	2	4.375	0.457143	-1.56552	-1.41893	GGGCGCGG	225	No
--[ACGT][ACGT][ACGT][ACG][ACGT][ACGT][ACGT][ACGT]
--0.0325203	0.0243902	0.0487805	0.0650407	0.0162602	0.0162602	0.105691	0.463415
--0.382114	0.691057	0.406504	0.601626	0.349593	0.764228	0.821138	0.300813
--0.0894309	0.195122	0.495935	0.333333	0.601626	0.186992	0.0487805	0.146341
--0.495935	0.0894309	0.0487805	0	0.0325203	0.0325203	0.0243902	0.0894309
0.548287
TCCCGGGA	8	3.97165	8	4.26667	1.875	5.02887	5.60208	TCCCGGGA	2	Yes
TCCCGGCT	6	2.54354	6	2.66667	2.25	4.86558	5.14921	AGCCGGGA	NA	No
ATCCGGGA	2	0.395077	2	0.4	5	3.21888	3.24364	TCCCGGAT	NA	No
TCTCGCGA	2	0.438673	2	0.444444	4.5	3.00815	3.0343	TCGCGAGA	4937	No
TTCCTGGA	2	0.493082	2	0.5	4	2.77259	2.80045	TCCAGGAA	9505	No
ACTCGGGA	2	0.590784	2	0.6	3.33333	2.40795	2.4389	TCCCGAGT	12413	No
TCCGGGGC	4	2.21328	4	2.30769	1.73333	2.20019	2.36728	GCCCCGGA	19758	No
TGTCGGGA	2	0.632564	2	0.642857	3.11111	2.26996	2.30224	TCCCGACA	NA	No
TCCGAGGA	3	1.39962	4	1.44	2.77778	4.0866	2.28723	TCCTCGGA	2858	No
TCGCCGGG	2	0.680702	2	0.692308	2.88889	2.12174	2.15556	CCCGGCGA	NA	No
TCCTGGGG	3	1.58568	3	1.63636	1.83333	1.81841	1.9128	CCCCAGGA	20522	No
GCCCTGGA	2	0.785281	2	0.8	2.5	1.83258	1.86972	TCCAGGGC	3742	No
TCCCCGCA	2	0.812013	2	0.827586	2.41667	1.76478	1.80277	TGCGGGGA	6211	No
TACCGGCA	1	0.165212	1	0.166667	6	1.79176	1.80053	TGCCGGTA	NA	No
TCACGTGA	4	2.63723	4	2.76923	1.44444	1.4709	1.66626	TCACGTGA	1414	Yes
CCCCGCGA	2	0.871337	2	0.888889	2.25	1.62186	1.66175	TCGCGGGG	12536	No
TTCCGGGG	2	0.882077	2	0.9	2.22222	1.59702	1.63725	CCCCGGAA	19747	No
ACCCGGCA	1	0.198151	1	0.2	5	1.60944	1.61872	TGCCGGGT	8883	No
CCCCGGGC	5	3.66039	6	3.91111	1.53409	2.56763	1.55934	GCCCGGGG	17781	No
TCCCGAGG	4	2.73808	4	2.88	1.38889	1.31402	1.51615	CCTCGGGA	20077	No
TACCAGGA	1	0.220092	1	0.222222	4.5	1.50408	1.51371	TCCTGGTA	NA	No
TCCAGGGA	2	0.941495	2	0.961538	2.08	1.46474	1.50687	TCCCTGGA	NA	No
TCCTGGCA	1	0.235755	1	0.238095	4.2	1.43508	1.44496	TGCCAGGA	12473	No
TCTGGGGA	2	0.978574	2	1	2	1.38629	1.42961	TCCCCAGA	NA	No
TCACGGCA	4	2.84694	4	3	1.33333	1.15073	1.3602	TGCCGTGA	NA	No
TCCTCGGA	1	0.258215	1	0.26087	3.83333	1.34373	1.35396	TCCGAGGA	435	No
CCCCCGGA	2	1.02044	2	1.04348	1.91667	1.30118	1.34583	TCCGGGGG	14902	No
TCCGCGGG	3	1.92725	3	2	1.5	1.2164	1.32756	CCCGCGGA	6129	No
TCCTAGGA	1	0.269902	1	0.272727	3.66667	1.29928	1.3097	TCCTAGGA	2983	Yes
TCCCGAGA	2	1.05556	2	1.08	1.85185	1.23237	1.27816	TCTCGGGA	13248	No
TTCTGGGA	1	0.282698	1	0.285714	3.5	1.25276	1.26338	TCCCAGAA	NA	No
TCACGGGC	1	0.282698	1	0.285714	3.5	1.25276	1.26338	GCCCGTGA	NA	No
GCCTGGGA	3	1.96968	3	2.04545	1.46667	1.14898	1.26223	TCCCAGGC	17122	No
TACCGGAA	2	1.11591	2	1.14286	1.75	1.11923	1.16696	TTCCGGTA	NA	No
TCCAGGGC	2	1.12645	2	1.15385	1.73333	1.10009	1.14816	GCCCTGGA	942	No
TTGCGGGA	1	0.329571	1	0.333333	3	1.09861	1.10996	TCCCGCAA	NA	No
TCCCTGGG	1	0.329571	1	0.333333	3	1.09861	1.10996	CCCAGGGA	19694	No
TCCGGGAG	3	2.0966	3	2.18182	1.375	0.955361	1.07489	CTCCCGGA	14422	No
CCCGGGTA	1	0.34596	1	0.35	2.85714	1.04982	1.06143	TACCCGGG	NA	No
TCGCGAGA	1	0.348851	1	0.352941	2.83333	1.04145	1.05311	TCTCGCGA	123	No
TCCCGTGT	1	0.352982	1	0.357143	2.8	1.02962	1.04134	ACACGGGA	NA	No
TCCGGGAA	1	0.359363	1	0.363636	2.75	1.0116	1.02342	TTCCCGGA	NA	No
TCCATGGA	2	1.21851	2	1.25	1.6	0.940007	0.991037	TCCATGGA	5333	Yes
ACCCGGAA	1	0.384169	1	0.388889	2.57143	0.944462	0.956673	TTCCGGGT	16990	No
TCCCTAGA	1	0.395077	1	0.4	2.5	0.916291	0.928675	TCTAGGGA	NA	No
CCCGCGGA	2	1.26274	2	1.2963	1.54286	0.867272	0.919729	TCCGCGGG	2910	No
TCTCAGGA	1	0.411432	1	0.416667	2.4	0.875469	0.888111	TCCTGAGA	12976	No
TGCGGGGA	3	2.23699	3	2.33333	1.28571	0.753943	0.880445	TCCCCGCA	1087	No
TCACCGGA	2	1.29808	2	1.33333	1.5	0.81093	0.864529	TCCGGTGA	NA	No
CCCCGTGA	1	0.42311	1	0.428571	2.33333	0.847298	0.860124	TCACGGGG	NA	No
GCCGGGGA	2	1.3103	2	1.34615	1.48571	0.791791	0.845785	TCCCCGGC	12419	No
ACCCGCGA	1	0.438673	1	0.444444	2.25	0.81093	0.824002	TCGCGGGT	10734	No
TTCCCGGG	2	1.33438	2	1.37143	1.45833	0.754588	0.809361	CCCGGGAA	17212	No
ACCTGGGA	1	0.448572	1	0.454545	2.2	0.788457	0.801686	TCCCAGGT	19171	No
ACCCGGGT	1	0.460448	1	0.466667	2.14286	0.76214	0.775556	ACCCGGGT	6982	Yes
TCCCGGAG	4	3.29619	4	3.5	1.14286	0.534126	0.774107	CTCCGGGA	17622	No
TTCCAGGA	1	0.464289	1	0.470588	2.125	0.753772	0.767248	TCCTGGAA	NA	No
TCCCAGCA	4	3.31402	4	3.52	1.13636	0.511333	0.752534	TGCTGGGA	8813	No
CCCCGGGG	3	2.33953	3	2.44444	1.22727	0.614383	0.745993	CCCCGGGG	7066	Yes
TGCTGGGA	2	1.41811	2	1.45946	1.37037	0.630162	0.687646	TCCCAGCA	7057	No
TGCCGGGT	1	0.514348	1	0.521739	1.91667	0.650588	0.664856	ACCCGGCA	1556	No
TGCCGGGA	1	0.514348	1	0.521739	1.91667	0.650588	0.664856	TCCCGGCA	NA	No
GCGCGGGA	3	2.40905	3	2.52	1.19048	0.52306	0.658141	TCCCGCGC	18205	No
CCGCGGGA	3	2.40905	3	2.52	1.19048	0.52306	0.658141	TCCCGCGG	13303	No
TCCCGGAC	2	1.45659	2	1.5	1.33333	0.575364	0.634096	GTCCGGGA	NA	No
TCTCCGGG	2	1.45659	2	1.5	1.33333	0.575364	0.634096	CCCGGAGA	NA	No
TCAAGGGA	1	0.53753	1	0.545455	1.83333	0.606136	0.620771	TCCCTTGA	NA	No
TCGGGGGA	1	0.53753	1	0.545455	1.83333	0.606136	0.620771	TCCCCCGA	14521	No
TCCACGGG	1	0.53753	1	0.545455	1.83333	0.606136	0.620771	CCCGTGGA	NA	No
TCCTGGGT	1	0.53753	1	0.545455	1.83333	0.606136	0.620771	ACCCAGGA	NA	No
TCCAGGAA	2	1.49306	2	1.53846	1.3	0.524729	0.584645	TTCCTGGA	200	No
TCACGGGT	1	0.5629	1	0.571429	1.75	0.559616	0.574653	ACCCGTGA	NA	No
ACCGGGGA	1	0.568265	1	0.576923	1.73333	0.550046	0.565168	TCCCCGGT	NA	No
GCCCGGAA	2	1.50925	2	1.55556	1.28571	0.502629	0.563071	TTCCGGGC	NA	No
GGCCGGGA	2	1.5184	2	1.56522	1.27778	0.490245	0.550985	TCCCGGCC	21139	No
ACCCGAGA	1	0.590784	1	0.6	1.66667	0.510826	0.526304	TCTCGGGT	17972	No
CTCCCGGG	7	6.50327	7	7.31429	0.957031	-0.307435	0.515232	CCCGGGAG	20888	No
TCCCGGCG	3	2.54354	3	2.66667	1.125	0.353349	0.495165	CGCCGGGA	16960	No
TGCCCGGG	3	2.55443	3	2.67857	1.12	0.339986	0.482349	CCCGGGCA	12115	No
TCGCGGGT	1	0.62978	1	0.64	1.5625	0.446287	0.462384	ACCCGCGA	6653	No
CCCGGGAC	3	2.59894	3	2.72727	1.1	0.285931	0.430528	GTCCCGGG	20982	No
ACCCGGGG	1	0.655751	1	0.666667	1.5	0.405465	0.421975	CCCCGGGT	20076	No
CCCGGGCA	3	2.62755	4	2.75862	1.45	1.48625	0.397681	TGCCCGGG	10662	No
TCCCGTGA	1	0.702073	1	0.714286	1.4	0.336472	0.353718	TCACGGGA	NA	No
TCCCGAGT	1	0.707627	1	0.72	1.38889	0.328504	0.345838	ACTCGGGA	350	No
TCCCCGGC	2	1.6826	2	1.73913	1.15	0.279524	0.345614	GCCGGGGA	6606	No
TGCCAGGA	1	0.714694	1	0.727273	1.375	0.318454	0.3359	TCCTGGCA	2088	No
TCGCGGGG	2	1.70224	3	1.76	1.70455	1.5999	0.322399	CCCCGCGA	1421	No
TACCTGGA	1	0.73677	1	0.75	1.33333	0.287682	0.30548	TCCAGGTA	NA	No
TCCTGAGA	1	0.73677	1	0.75	1.33333	0.287682	0.30548	TCTCAGGA	6188	No
GACCGGGA	2	1.71897	2	1.77778	1.125	0.235566	0.302845	TCCCGGTC	NA	No
TCCCAGGA	4	3.71413	5	3.97222	1.25874	1.15056	0.296597	TCCTGGGA	19059	No
TCTCGGGA	2	1.73986	2	1.8	1.11111	0.210721	0.278683	TCCCGAGA	3074	No
TCCCGCGT	1	0.76373	1	0.777778	1.28571	0.251314	0.269541	ACGCGGGA	14048	No
TCCCGCGG	2	1.75378	2	1.81481	1.10204	0.194327	0.262745	CCGCGGGA	8904	No
ACCCGGGA	1	0.785281	1	0.8	1.25	0.223144	0.241714	TCCCGGGT	20941	No
ACGCGGGA	1	0.824035	1	0.84	1.19048	0.174353	0.193542	TCCCGCGT	13275	No
TCGCGGCA	1	0.826074	1	0.842105	1.1875	0.17185	0.191071	TGCCGCGA	NA	No
CTCCCGGA	4	3.83867	6	4.11429	1.45833	2.26377	0.164671	TCCGGGAG	4752	No
TCCCCGGA	1	0.852649	1	0.869565	1.15	0.139762	0.159407	TCCGGGGA	NA	No
GCCAGGGA	2	1.85531	2	1.92308	1.04	0.0784414	0.150186	TCCCTGGC	NA	No
CCCGGGGA	2	1.85531	2	1.92308	1.04	0.0784414	0.150186	TCCCCGGG	18971	No
TCCCCCGA	1	0.865017	1	0.882353	1.13333	0.125163	0.145006	TCGGGGGA	9314	No
TCACGGAA	1	0.871337	1	0.888889	1.125	0.117783	0.137726	TTCCGTGA	NA	No
TCTCGGGG	1	0.882077	1	0.9	1.11111	0.105361	0.125476	CCCCGAGA	NA	No
GCCCGGGC	5	4.88508	6	5.33333	1.125	0.706698	0.116264	GCCCGGGC	14759	Yes
TCCACGGA	1	0.890862	1	0.909091	1.1	0.0953102	0.115566	TCCGTGGA	NA	No
TGCCGGGG	1	0.894681	1	0.913043	1.09524	0.0909718	0.111288	CCCCGGCA	NA	No
TCCAAGGA	1	0.904372	1	0.923077	1.08333	0.0800427	0.100514	TCCTTGGA	NA	No
TCCGGGGG	1	0.904372	1	0.923077	1.08333	0.0800427	0.100514	CCCCCGGA	2868	No
TCCTGCGA	1	0.921848	1	0.941176	1.0625	0.0606246	0.0813754	TCGCAGGA	NA	No
TCCCGTCA	1	0.978574	1	1	1	8.07168e-10	0.0216589	TGACGGGA	NA	No
ATCCCGGA	1	1.00609	1	1.02857	0.972222	-0.0281709	-0.00607105	TCCGGGAT	NA	No
TCCCGCGA	1	1.01424	1	1.03704	0.964286	-0.0363676	-0.0141372	TCGCGGGA	NA	No
CGCCGGGA	1	1.02044	1	1.04348	0.958333	-0.0425596	-0.0202297	TCCCGGCG	10578	No
TCTCGGGC	2	2.02051	2	2.1	0.952381	-0.0975803	-0.0204034	GCCCGAGA	NA	No
TTCCGGGT	1	1.02671	1	1.05	0.952381	-0.0487902	-0.0263597	ACCCGGAA	5430	No
TCCCAGGC	2	2.0567	2	2.13889	0.935065	-0.134279	-0.0559081	GCCTGGGA	3346	No
TCCCTGAA	1	1.06604	1	1.09091	0.916667	-0.0870114	-0.0639497	TTCAGGGA	NA	No
CCCGGGAT	1	1.06604	1	1.09091	0.916667	-0.0870114	-0.0639497	ATCCCGGG	20350	No
CCCGGGAA	1	1.06604	1	1.09091	0.916667	-0.0870114	-0.0639497	TTCCCGGG	6820	No
TCCCCTGA	1	1.09877	1	1.125	0.888889	-0.117783	-0.0941955	TCAGGGGA	19666	No
CTCCGGGA	2	2.11348	2	2.2	0.909091	-0.19062	-0.110375	TCCCGGAG	6985	No
TCCTCGGG	1	1.14568	1	1.17391	0.851852	-0.160343	-0.136001	CCCGAGGA	20486	No
GCCCGGGG	3	3.14721	3	3.33333	0.9	-0.316082	-0.143716	CCCCGGGC	1850	No
TCTCGGGT	1	1.17067	1	1.2	0.833333	-0.182322	-0.157577	ACCCGAGA	10186	No
TACAGGGA	1	1.17067	1	1.2	0.833333	-0.182322	-0.157577	TCCCTGTA	NA	No
TCCCGCGC	3	3.18039	3	3.37037	0.89011	-0.349231	-0.175172	GCGCGGGA	8902	No
GCCCGGGT	2	2.23699	4	2.33333	1.71429	2.15599	-0.223967	ACCCGGGC	NA	No
TCCCGAAA	1	1.29808	1	1.33333	0.75	-0.287682	-0.260883	TTTCGGGA	NA	No
TCCCCGGG	2	2.29053	2	2.3913	0.836364	-0.357384	-0.271272	CCCGGGGA	14512	No
TCCCGGAA	3	3.29619	3	3.5	0.857143	-0.462452	-0.282466	TTCCGGGA	NA	No
TCCTGGGA	1	1.32696	1	1.36364	0.733333	-0.310155	-0.282889	TCCCAGGA	13129	No
TCCCAGGT	2	2.33953	2	2.44444	0.818182	-0.401341	-0.313602	ACCTGGGA	6846	No
TCCCAGGG	2	2.33953	2	2.44444	0.818182	-0.401341	-0.313602	CCCTGGGA	NA	No
TCCCGGGG	3	3.34568	3	3.55556	0.84375	-0.509697	-0.327172	CCCCGGGA	21071	No
TCTTGGGA	1	1.38876	1	1.42857	0.7	-0.356675	-0.328409	TCCCAAGA	NA	No
TCCCGTGC	1	1.38876	1	1.42857	0.7	-0.356675	-0.328409	GCACGGGA	NA	No
TCCCGTGG	2	2.39066	2	2.5	0.8	-0.446287	-0.356846	CCACGGGA	NA	No
TCAGGGGA	1	1.47917	1	1.52381	0.65625	-0.421213	-0.391481	TCCCCTGA	17447	No
CCCAGGGA	1	1.49306	1	1.53846	0.65	-0.430783	-0.400825	TCCCTGGG	4141	No
CCCCGGAA	1	1.50925	1	1.55556	0.642857	-0.441833	-0.411611	TTCCGGGG	1474	No
GCCCCGGA	1	1.5184	1	1.56522	0.638889	-0.448025	-0.417655	TCCGGGGC	398	No
TCCGGGGT	1	1.56585	1	1.61538	0.619048	-0.479573	-0.448431	ACCCCGGA	NA	No
CCCCGGGT	1	1.6562	1	1.71111	0.584416	-0.537143	-0.504529	ACCCGGGG	11982	No
CCTCGGGA	2	2.57402	2	2.7	0.740741	-0.600209	-0.504645	TCCCGAGG	1896	No
TCCAGGGG	1	1.67473	1	1.73077	0.577778	-0.548566	-0.515649	CCCCTGGA	NA	No
TGGCGGGA	1	1.71897	1	1.77778	0.5625	-0.575364	-0.541725	TCCCGCCA	NA	No
ATCCCGGG	1	1.7667	1	1.82857	0.546875	-0.603535	-0.569115	CCCGGGAT	17210	No
CCCGAGGA	1	1.85243	1	1.92	0.520833	-0.652325	-0.6165	TCCTCGGG	17741	No
GCCCAGGA	3	3.71413	4	3.97222	1.00699	0.0278747	-0.640598	TCCTGGGC	20922	No
CCCCAGGA	3	3.71413	4	3.97222	1.00699	0.0278747	-0.640598	TCCTGGGG	904	No
GTCCCGGA	2	2.92445	2	3.08571	0.648148	-0.867272	-0.759918	TCCGGGAC	NA	No
CCCGGGAG	5	5.88702	6	6.54545	0.916667	-0.522068	-0.816557	CTCCCGGG	10385	No
TCCTGGGC	1	2.34883	1	2.45455	0.407407	-0.897942	-0.853917	GCCCAGGA	20521	No
TCCCGGGT	1	2.38044	1	2.48889	0.401786	-0.911836	-0.867286	ACCCGGGA	13746	No
GTCCCGGG	4	5.01312	6	5.48571	1.09375	0.537673	-0.903053	CCCGGGAC	10802	No
CCCCGGGA	1	2.78651	1	2.93333	0.340909	-1.07614	-1.02479	TCCCGGGG	19211	No
GCCCGGGA	1	3.73853	2	4	0.5	-1.38629	-1.31869	TCCCGGGC	21163	No
TCCCGGCC	1	3.73853	1	4	0.25	-1.38629	-1.31869	GGCCGGGA	9903	No
TCCCGAGC	2	4.01804	2	4.32	0.462963	-1.54022	-1.39529	GCTCGGGA	NA	No
TCCCGGGC	3	5.1829	4	5.68889	0.703125	-1.40888	-1.64025	GCCCGGGA	21138	No
--[ACGT][ACGT][ACGT][ACGT][ACGT][ACGT][ACG][ACGT]
--0.0113636	0.0170455	0.0340909	0.0397727	0.113636	0.0454545	0.136364	0.4375
--0.25	0.8125	0.886364	0.772727	0.181818	0.0284091	0.0795455	0.204545
--0.176136	0.0454545	0.0340909	0.142045	0.693182	0.892045	0.784091	0.284091
--0.5625	0.125	0.0454545	0.0454545	0.0113636	0.0340909	0	0.0738636
0.586667
GGCCCGCC	10	5.85012	11	6.5	1.69231	5.78702	5.36123	GGCGGGCC	21073	No
GCCCCTCC	8	4.63031	9	5.03226	1.78846	5.2322	4.37454	GGAGGGGC	7041	No
TGCCCGCG	5	2.19845	5	2.29167	2.18182	3.90079	4.10844	CGCGGGCA	NA	No
GCCCAGCC	3	0.940011	3	0.96	3.125	3.4183	3.48143	GGCTGGGC	21110	No
GGCCCACA	3	1.07983	3	1.10526	2.71429	2.99559	3.06544	TGTGGGCC	7517	No
GGCCGCCC	4	1.92725	4	2	2	2.77259	2.9208	GGGCGGCC	13334	No
GTCCCTCC	3	1.17067	3	1.2	2.5	2.74887	2.8231	GGAGGGAC	18631	No
GCCCGCGC	7	4.85386	7	5.2963	1.32168	1.95232	2.56294	GCGCGGGC	17116	No
AGGCCGCC	3	1.29808	3	1.33333	2.25	2.43279	2.51319	GGCGGCCT	17891	No
GCTCCGCC	5	3.02748	5	3.2	1.5625	2.23144	2.50854	GGCGGAGC	1887	No
GCCCGGCC	5	3.02748	7	3.2	2.1875	5.47932	2.50854	GGCCGGGC	15280	No
GGCGCACC	3	1.32696	3	1.36364	2.2	2.36537	2.44717	GGTGCGCC	12277	No
GGGCCCCC	3	1.34189	3	1.37931	2.175	2.33109	2.41361	GGGGGCCC	20518	No
GGCCTGCG	4	2.23699	4	2.33333	1.71429	2.15599	2.32465	CGCAGGCC	19178	No
GACCCGCC	3	1.45659	3	1.5	2	2.07944	2.16754	GGCGGGTC	18484	No
TGCCAGCC	2	0.693903	2	0.705882	2.83333	2.08291	2.11714	GGCTGGCA	14064	No
GGCCAGCC	4	2.3636	4	2.47059	1.61905	1.92735	2.10443	GGCTGGCC	NA	No
GGCTCGCT	2	0.73677	2	0.75	2.66667	1.96166	1.99725	AGCGAGCC	18613	No
AGTCCGCC	2	0.73677	2	0.75	2.66667	1.96166	1.99725	GGCGGACT	NA	No
GACCAGCC	2	0.802903	2	0.818182	2.44444	1.78764	1.82534	GGCTGGTC	12874	No
GTCCTGCC	2	0.81758	2	0.833333	2.4	1.75094	1.78911	GGCAGGAC	7036	No
GCCCCGCG	4	2.56457	4	2.68966	1.48718	1.58753	1.77802	CGCGGGGC	18579	No
CGGCCGCC	3	1.71897	3	1.77778	1.6875	1.56974	1.67066	GGCGGCCG	20548	No
GGATCGCC	1	0.198151	1	0.2	5	1.60944	1.61872	GGCGATCC	NA	No
AGCCCGCG	2	0.898181	2	0.916667	2.18182	1.56032	1.60106	CGCGGGCT	5423	No
GTGCCCCC	4	2.68671	4	2.82353	1.41667	1.39323	1.59191	GGGGGCAC	NA	No
CGCCCGCG	3	1.77117	3	1.83333	1.63636	1.47743	1.58091	CGCGGGCG	9851	No
TGCCCACC	3	1.77941	3	1.84211	1.62857	1.46311	1.56699	GGTGGGCA	14678	No
GGCCCTCA	2	0.941495	2	0.961538	2.08	1.46474	1.50687	TGAGGGCC	345	No
GGCGCGCC	4	2.7645	4	2.90909	1.375	1.27381	1.47773	GGCGCGCC	2029	Yes
GCACCGCC	5	3.73853	5	4	1.25	1.11572	1.45373	GGCGGTGC	15174	No
GGACGGCC	2	0.978574	2	1	2	1.38629	1.42961	GGCCGTCC	14494	No
GGCCCGTA	1	0.247497	1	0.25	4	1.38629	1.39635	TACGGGCC	NA	No
GCGCCCCC	2	1.00327	2	1.02564	1.95	1.33566	1.37977	GGGGGCGC	20850	No
GGTCCTCC	3	1.92725	3	2	1.5	1.2164	1.32756	GGAGGACC	10838	No
GGTCCGGC	3	1.92725	3	2	1.5	1.2164	1.32756	GCCGGACC	NA	No
CTCCCGCC	5	3.87326	5	4.15385	1.2037	0.927016	1.27671	GGCGGGAG	21175	No
GGGCCTCC	1	0.290975	1	0.294118	3.4	1.22378	1.23452	GGAGGCCC	NA	No
GGCCCTTC	1	0.296767	1	0.3	3.33333	1.20397	1.21481	GAAGGGCC	10584	No
GGACAGCC	1	0.296767	1	0.3	3.33333	1.20397	1.21481	GGCTGTCC	11156	No
GCCCCGAC	3	2.00498	3	2.08333	1.44	1.09393	1.20893	GTCGGGGC	19714	No
GCCCGCCC	7	5.93122	8	6.6	1.21212	1.53898	1.15976	GGGCGGGC	21174	No
GGCCCTCG	2	1.12645	2	1.15385	1.73333	1.10009	1.14816	CGAGGGCC	NA	No
GGTCCCCC	3	2.05153	3	2.13333	1.40625	1.02278	1.14008	GGGGGACC	14076	No
GGCCATCC	1	0.329571	1	0.333333	3	1.09861	1.10996	GGATGGCC	NA	No
TGCCTGCC	1	0.329571	1	0.333333	3	1.09861	1.10996	GGCAGGCA	611	No
GGGCCGCG	5	4.02963	7	4.33333	1.61538	3.35701	1.07882	CGCGGCCC	20999	No
GCCGCGCC	4	3.05515	4	3.23077	1.2381	0.854296	1.07786	GGCGCGGC	20876	No
GGCTCTCC	1	0.352982	1	0.357143	2.8	1.02962	1.04134	GGAGAGCC	2964	No
GGACCGCG	1	0.370528	1	0.375	2.66667	0.980829	0.992826	CGCGGTCC	14022	No
GGCCCCTC	4	3.12661	4	3.31034	1.20833	0.756968	0.985386	GAGGGGCC	19203	No
GTCCCCCC	1	0.376375	1	0.380952	2.625	0.965081	0.97717	GGGGGGAC	1361	No
GGTACGCC	1	0.395077	1	0.4	2.5	0.916291	0.928675	GGCGTACC	NA	No
GGTCAGCC	3	2.23699	3	2.33333	1.28571	0.753943	0.880445	GGCTGACC	2754	No
GTCCCGTC	2	1.29808	2	1.33333	1.5	0.81093	0.864529	GACGGGAC	NA	No
TGCCCCCC	2	1.29808	2	1.33333	1.5	0.81093	0.864529	GGGGGGCA	4142	No
GGCCTGAC	2	1.29808	2	1.33333	1.5	0.81093	0.864529	GTCAGGCC	13821	No
CGCCCCCC	2	1.29808	2	1.33333	1.5	0.81093	0.864529	GGGGGGCG	NA	No
GGTCCACC	1	0.42311	1	0.428571	2.33333	0.847298	0.860124	GGTGGACC	NA	No
GTCCCGGC	4	3.23244	4	3.42857	1.16667	0.616603	0.852231	GCCGGGAC	1742	No
TGCACGCC	1	0.438673	1	0.444444	2.25	0.81093	0.824002	GGCGTGCA	19055	No
AGCCCTCC	2	1.34694	2	1.38462	1.44444	0.73545	0.790628	GGAGGGCT	20806	No
GGACCGGC	2	1.36158	2	1.4	1.42857	0.71335	0.769002	GCCGGTCC	4624	No
GGTCCGCA	2	1.36158	2	1.4	1.42857	0.71335	0.769002	TGCGGACC	NA	No
GGTCCGCT	2	1.36158	2	1.4	1.42857	0.71335	0.769002	AGCGGACC	NA	No
TGCCCGGC	2	1.38876	2	1.42857	1.4	0.672944	0.729477	GCCGGGCA	19092	No
CGCCGGCC	6	5.33298	7	5.86957	1.19259	1.23291	0.707097	GGCCGGCG	16958	No
GATCCGCC	1	0.493082	1	0.5	2	0.693147	0.707079	GGCGGATC	8860	No
GGCACGAC	1	0.493082	1	0.5	2	0.693147	0.707079	GTCGTGCC	NA	No
GGCCTTCC	1	0.493082	1	0.5	2	0.693147	0.707079	GGAAGGCC	718	No
CGACCGCC	1	0.493082	1	0.5	2	0.693147	0.707079	GGCGGTCG	18393	No
GGCCCAGC	2	1.41344	2	1.45455	1.375	0.636907	0.69424	GCTGGGCC	19029	No
GGCCCCCG	2	1.41704	2	1.45833	1.37143	0.631706	0.689155	CGGGGGCC	9395	No
AACCCGCC	2	1.45659	2	1.5	1.33333	0.575364	0.634096	GGCGGGTT	NA	No
GGCTCGCC	2	1.45659	2	1.5	1.33333	0.575364	0.634096	GGCGAGCC	12519	No
GGTCGGCC	2	1.45659	2	1.5	1.33333	0.575364	0.634096	GGCCGACC	13694	No
GTGCCCGC	2	1.45659	2	1.5	1.33333	0.575364	0.634096	GCGGGCAC	17241	No
GACCGGCC	2	1.45659	2	1.5	1.33333	0.575364	0.634096	GGCCGGTC	NA	No
GGCGCGCG	3	2.43243	3	2.54545	1.17857	0.492909	0.629159	CGCGCGCC	13348	No
GGCCCGCA	1	0.533828	1	0.541667	1.84615	0.613104	0.627681	TGCGGGCC	314	No
AGGCCCGC	1	0.556835	1	0.565217	1.76923	0.570545	0.585486	GCGGGCCT	10397	No
GGCGCTCC	2	1.49306	2	1.53846	1.3	0.524729	0.584645	GGAGCGCC	NA	No
GACCCCCC	1	0.5629	1	0.571429	1.75	0.559616	0.574653	GGGGGGTC	NA	No
GGCCTCGC	2	1.51582	2	1.5625	1.28	0.49372	0.554376	GCGAGGCC	5471	No
GTCCCGCT	2	1.56585	2	1.61538	1.2381	0.427148	0.489432	AGCGGGAC	NA	No
TCCCCGCC	3	2.56457	3	2.68966	1.11538	0.327598	0.470469	GGCGGGGA	19096	No
GTCCGGCC	2	1.61429	2	1.66667	1.2	0.364643	0.428505	GGCCGGAC	20246	No
GACGCGCC	2	1.61429	2	1.66667	1.2	0.364643	0.428505	GGCGCGTC	19280	No
GGCCCCCT	2	1.61429	2	1.66667	1.2	0.364643	0.428505	AGGGGGCC	16974	No
GACCCGTC	1	0.655751	1	0.666667	1.5	0.405465	0.421975	GACGGGTC	NA	No
CGGCCCGC	6	5.61955	6	6.21739	0.965035	-0.213546	0.393048	GCGGGCCG	7042	No
GGTGCGCC	2	1.6592	2	1.71429	1.16667	0.308301	0.373628	GGCGCACC	320	No
GGACCCGC	2	1.69283	2	1.75	1.14286	0.267063	0.333487	GCGGGTCC	20755	No
GGCGAGCC	2	1.69283	3	1.75	1.71429	1.61699	0.333487	GGCTCGCC	8983	No
GCCTCGCC	2	1.69283	2	1.75	1.14286	0.267063	0.333487	GGCGAGGC	5470	No
GGGCCCGC	4	3.70033	4	3.95652	1.01099	0.0437163	0.311484	GCGGGCCC	20204	No
TGCTCGCC	1	0.73677	1	0.75	1.33333	0.287682	0.30548	GGCGAGCA	NA	No
CGCTCGCC	1	0.73677	1	0.75	1.33333	0.287682	0.30548	GGCGAGCG	18372	No
GGCACGGC	3	2.7173	3	2.85714	1.05	0.14637	0.296926	GCCGTGCC	NA	No
GGCCACCC	2	1.72643	2	1.78571	1.12	0.226657	0.29418	GGGTGGCC	2949	No
GGCCGCTC	1	0.76373	1	0.777778	1.28571	0.251314	0.269541	GAGCGGCC	19434	No
TGCCGGCC	1	0.768416	1	0.782609	1.27778	0.245122	0.263424	GGCCGGCA	14435	No
GGGCGGCC	2	1.75695	2	1.81818	1.1	0.19062	0.259141	GGCCGCCC	147	No
GGCGCGCT	3	2.7645	4	2.90909	1.375	1.27381	0.245252	AGCGCGCC	18177	No
CGCGCGCC	3	2.7645	3	2.90909	1.03125	0.092315	0.245252	GGCGCGCG	9241	No
GAGCCCGC	1	0.785281	1	0.8	1.25	0.223144	0.241714	GCGGGCTC	NA	No
GGCCGACC	1	0.785281	1	0.8	1.25	0.223144	0.241714	GGTCGGCC	9063	No
GGCCCACG	2	1.77941	2	1.84211	1.08571	0.164476	0.233732	CGTGGGCC	11614	No
GGCTCGCA	2	1.81027	2	1.875	1.06667	0.129077	0.199344	TGCGAGCC	6165	No
GTCCCGCG	2	1.81928	2	1.88462	1.06122	0.118847	0.189409	CGCGGGAC	5290	No
CGGCCCCC	2	1.83047	2	1.89655	1.05455	0.10622	0.177149	GGGGGCCG	1519	No
GCCCCACC	4	3.83867	4	4.11429	0.972222	-0.112684	0.164671	GGTGGGGC	17092	No
GGCCGGCA	1	0.852649	1	0.869565	1.15	0.139762	0.159407	TGCCGGCC	13301	No
GGGGCGCC	3	2.84694	3	3	1	2.4215e-09	0.157104	GGCGCCCC	17674	No
GGCCGTCC	1	0.857906	1	0.875	1.14286	0.133531	0.15326	GGACGGCC	2221	No
CGCCCTCC	4	3.87326	5	4.15385	1.2037	0.927016	0.128796	GGAGGGCG	3789	No
GCCCGCCA	1	0.882077	1	0.9	1.11111	0.105361	0.125476	TGGCGGGC	7135	No
GGCCGCGC	4	3.89485	4	4.17857	0.957265	-0.1747	0.106559	GCGCGGCC	8916	No
GCCCTGCC	1	0.904372	1	0.923077	1.08333	0.0800427	0.100514	GGCAGGGC	NA	No
GCCCCCCC	1	0.904372	1	0.923077	1.08333	0.0800427	0.100514	GGGGGGGC	8907	No
GGCCCCGC	4	3.90792	5	4.19355	1.19231	0.879453	0.0931571	GCGGGGCC	10383	No
GGCAGGCC	1	0.921848	1	0.941176	1.0625	0.0606246	0.0813754	GGCCTGCC	NA	No
GCCCCGTC	2	1.92725	2	2	1	1.61434e-09	0.0741069	GACGGGGC	14240	No
GGGCCGCA	2	1.92725	2	2	1	1.61434e-09	0.0741069	TGCGGCCC	18630	No
GCGCCGCC	2	1.92725	2	2	1	1.61434e-09	0.0741069	GGCGGCGC	13781	No
GGCCTGTC	1	0.932661	1	0.952381	1.05	0.0487902	0.069714	GACAGGCC	10830	No
GGCCGGGC	3	2.96481	3	3.13043	0.958333	-0.127679	0.0354003	GCCCGGCC	307	No
TACCCGCC	1	0.978574	1	1	1	8.07168e-10	0.0216589	GGCGGGTA	4196	No
GGCCCGAG	1	0.978574	1	1	1	8.07168e-10	0.0216589	CTCGGGCC	17279	No
GGCCGCAC	1	0.978574	1	1	1	8.07168e-10	0.0216589	GTGCGGCC	14530	No
GGCCAGCG	2	1.98214	2	2.05882	0.971429	-0.0579751	0.0179379	CGCTGGCC	1832	No
TTCCCGCC	1	1.01561	1	1.03846	0.962963	-0.0377403	-0.0154879	GGCGGGAA	2081	No
GGCCCCCA	1	1.01869	1	1.04167	0.96	-0.040822	-0.0185201	TGGGGGCC	20407	No
GGCCGGCG	1	1.02044	2	1.04348	1.91667	1.30118	-0.0202297	CGCCGGCC	7136	No
GGTCCGCC	1	1.02671	1	1.05	0.952381	-0.0487902	-0.0263597	GGCGGACC	747	No
GTCCCGCA	1	1.0526	1	1.07692	0.928571	-0.074108	-0.0512621	TGCGGGAC	NA	No
GGCCGCCT	1	1.08544	1	1.11111	0.9	-0.105361	-0.0819872	AGGCGGCC	6218	No
GGCCGCCA	1	1.08544	1	1.11111	0.9	-0.105361	-0.0819872	TGGCGGCC	20340	No
GGGCCACC	1	1.08544	1	1.11111	0.9	-0.105361	-0.0819872	GGTGGCCC	7049	No
GGCCAGGC	3	3.09285	3	3.27273	0.916667	-0.261034	-0.0914415	GCCTGGCC	18953	No
GGCGCCCC	1	1.12645	1	1.15385	0.866667	-0.143101	-0.119068	GGGGCGCC	14470	No
GGCTCCGC	3	3.14721	3	3.33333	0.9	-0.316082	-0.143716	GCGGAGCC	9476	No
TGGCCCGC	2	2.16993	2	2.26087	0.884615	-0.245205	-0.163092	GCGGGCCA	NA	No
AGCGCGCC	1	1.18228	1	1.21212	0.825	-0.192372	-0.167441	GGCGCGCT	13347	No
GGCGTGCC	2	2.18091	2	2.27273	0.88	-0.255667	-0.173191	GGCACGCC	NA	No
GGCCCGGC	2	2.19294	4	2.28571	1.75	2.23846	-0.184188	GCCGGGCC	12116	No
CGCCCGGC	2	2.19294	2	2.28571	0.875	-0.267063	-0.184188	GCCGGGCG	13900	No
GGCCAGCA	1	1.20445	1	1.23529	0.809524	-0.211309	-0.186021	TGCTGGCC	NA	No
AGACCGCC	1	1.21851	1	1.25	0.8	-0.223144	-0.197629	GGCGGTCT	NA	No
GTCACGCC	1	1.21851	1	1.25	0.8	-0.223144	-0.197629	GGCGTGAC	997	No
GGCCCTGC	1	1.25263	1	1.28571	0.777778	-0.251314	-0.225249	GCAGGGCC	6195	No
GGGCCGGC	1	1.29808	1	1.33333	0.75	-0.287682	-0.260883	GCCGGCCC	21089	No
GACCCGGC	1	1.29808	1	1.33333	0.75	-0.287682	-0.260883	GCCGGGTC	1512	No
CGCACGCC	1	1.29808	1	1.33333	0.75	-0.287682	-0.260883	GGCGTGCG	6807	No
GTCGCGCC	1	1.29808	1	1.33333	0.75	-0.287682	-0.260883	GGCGCGAC	NA	No
GGCCTCCC	2	2.28098	2	2.38095	0.84	-0.348707	-0.262913	GGGAGGCC	8880	No
GCCCGCCG	2	2.29855	2	2.4	0.833333	-0.364643	-0.278265	CGGCGGGC	6902	No
GCCCCGCC	5	5.29818	7	5.82759	1.20118	1.28315	-0.28963	GGCGGGGC	20457	No
GTCCCGCC	2	2.31983	2	2.42308	0.825397	-0.383782	-0.296697	GGCGGGAC	13122	No
ATCCCGCC	1	1.34694	1	1.38462	0.722222	-0.325422	-0.297833	GGCGGGAT	3681	No
GGCGCGTC	1	1.41344	2	1.45455	1.375	0.636907	-0.346027	GACGCGCC	10852	No
GGGACGCC	2	2.39066	2	2.5	0.8	-0.446287	-0.356846	GGCGTCCC	9213	No
GTCCAGCC	2	2.39066	2	2.5	0.8	-0.446287	-0.356846	GGCTGGAC	NA	No
GGTTCGCC	1	1.45659	1	1.5	0.666667	-0.405465	-0.376099	GGCGAACC	NA	No
GGCCCATC	1	1.45659	1	1.5	0.666667	-0.405465	-0.376099	GATGGGCC	NA	No
GGCGCCGC	2	2.42601	2	2.53846	0.787879	-0.476822	-0.386203	GCGGCGCC	1312	No
GGGTCGCC	2	2.43243	2	2.54545	0.785714	-0.482324	-0.391491	GGCGACCC	NA	No
CGCCCACC	2	2.46318	2	2.57895	0.77551	-0.508468	-0.416609	GGTGGGCG	10798	No
GGCCCACC	2	2.46318	2	2.57895	0.77551	-0.508468	-0.416609	GGTGGGCC	NA	No
GGCCGGCC	1	1.5184	1	1.56522	0.638889	-0.448025	-0.417655	GGCCGGCC	19761	Yes
GGCACCGC	2	2.54354	2	2.66667	0.75	-0.575364	-0.48082	GCGGTGCC	19324	No
GGGCTGCC	1	1.63848	3	1.69231	1.77273	1.71756	-0.493768	GGCAGCCC	NA	No
CCCCCGCC	2	2.56457	3	2.68966	1.11538	0.327598	-0.497284	GGCGGGGG	7075	No
GGCTCGGC	1	1.6592	1	1.71429	0.583333	-0.538996	-0.506333	GCCGAGCC	19023	No
GGCCCTCC	1	1.67473	1	1.73077	0.577778	-0.548566	-0.515649	GGAGGGCC	803	No
TGCCCTCC	1	1.67473	1	1.73077	0.577778	-0.548566	-0.515649	GGAGGGCA	NA	No
GAGCCGCC	4	4.56232	4	4.95238	0.807692	-0.854296	-0.526146	GGCGGCTC	3059	No
GGCCTGGC	1	1.71897	1	1.77778	0.5625	-0.575364	-0.541725	GCCAGGCC	8878	No
GGCCGGAC	1	1.72643	1	1.78571	0.56	-0.579818	-0.546057	GTCCGGCC	10844	No
GCCCCGCA	1	1.73338	1	1.7931	0.557692	-0.583948	-0.550073	TGCGGGGC	20949	No
GGCTCCCC	3	3.61284	4	3.85714	1.03704	0.145471	-0.55765	GGGGAGCC	20400	No
GTTCCGCC	1	1.78321	1	1.84615	0.541667	-0.613104	-0.578414	GGCGGAAC	18880	No
GGGCCGAC	1	1.81716	1	1.88235	0.53125	-0.632523	-0.597276	GTCGGCCC	NA	No
GCCACGCC	2	2.7173	2	2.85714	0.7	-0.71335	-0.61298	GGCGTGGC	13546	No
CGCCCGCC	1	1.92725	1	2	0.5	-0.693147	-0.656094	GGCGGGCG	4927	No
GACCCTCC	1	1.92725	1	2	0.5	-0.693147	-0.656094	GGAGGGTC	2176	No
GCCCGCCT	1	2.02051	1	2.1	0.47619	-0.741937	-0.703349	AGGCGGGC	4727	No
GGTCCCGC	2	2.94738	2	3.11111	0.642857	-0.883666	-0.775536	GCGGGACC	10805	No
GGTCCGCG	2	2.98245	2	3.15	0.634921	-0.908511	-0.799194	CGCGGACC	5167	No
GGCGCGGC	1	2.23699	1	2.33333	0.428571	-0.847298	-0.805131	GCCGCGCC	4740	No
GGCCCCAC	1	2.34883	1	2.45455	0.407407	-0.897942	-0.853917	GTGGGGCC	731	No
GGCCCGGG	3	3.98823	4	4.28571	0.933333	-0.275971	-0.854202	CCCGGGCC	17041	No
GCGCCCGC	2	3.19314	2	3.38462	0.590909	-1.05219	-0.935712	GCGGGCGC	18431	No
GCCCCGCT	1	2.56457	1	2.68966	0.371795	-0.989413	-0.941789	AGCGGGGC	12423	No
GGCGGGCC	1	2.78846	2	2.93548	0.681319	-0.76745	-1.02549	GGCCCGCC	3	No
GCCCCGGC	1	2.96481	1	3.13043	0.319444	-1.14117	-1.08681	GCCGGGGC	NA	No
GGCGCGCA	1	3.41751	1	3.63636	0.275	-1.29098	-1.22891	TGCGCGCC	NA	No
GGCCCGCG	1	5.40641	1	5.95833	0.167832	-1.78479	-1.68758	CGCGGGCC	NA	No
--[ACGT][ACGT][ACGT][ACGT][ACGT][ACGT][ACGT][ACGT]
--0.0227273	0.0378788	0.0227273	0.0378788	0.0492424	0.0530303	0.0265152	0.0454545
--0.113636	0.223485	0.742424	0.787879	0.768939	0.268939	0.700758	0.799242
--0.82197	0.647727	0.159091	0.125	0.143939	0.617424	0.246212	0.117424
--0.0416667	0.0909091	0.0757576	0.0492424	0.0378788	0.0606061	0.0265152	0.0378788
0.545455
TCCCGGCT	6	2.54354	6	2.66667	2.25	4.86558	5.14921	AGCCGGGA	NA	No
TCCCGGGA	8	3.97165	8	4.26667	1.875	5.02887	5.60208	TCCCGGGA	2	Yes
CCCCAGCT	3	0.940011	3	0.96	3.125	3.4183	3.48143	AGCTGGGG	1823	No
TCTCGGCG	2	0.395077	2	0.4	5	3.21888	3.24364	CGCCGAGA	9863	No
TCCACGCT	2	0.42311	2	0.428571	4.66667	3.08089	3.10654	AGCGTGGA	2883	No
TCTCTGCT	3	1.29808	3	1.33333	2.25	2.43279	2.51319	AGCAGAGA	13968	No
GCCCGGCC	5	3.02748	7	3.2	2.1875	5.47932	2.50854	GGCCGGGC	15280	No
TCTCGGAT	2	0.590784	2	0.6	3.33333	2.40795	2.4389	ATCCGAGA	NA	No
TTCTGGCT	2	0.655751	2	0.666667	3	2.19722	2.23024	AGCCAGAA	6427	No
TCCCCTCT	4	2.37582	4	2.48387	1.61039	1.9059	2.0838	AGAGGGGA	14675	No
TCCCGCCT	3	1.52766	3	1.575	1.90476	1.93307	2.02463	AGGCGGGA	1076	No
TCCGGCGT	3	1.55131	3	1.6	1.875	1.88583	1.97854	ACGCCGGA	NA	No
TTCAGGCT	2	0.802903	2	0.818182	2.44444	1.78764	1.82534	AGCCTGAA	2267	No
ACCCCGCT	2	0.812013	2	0.827586	2.41667	1.76478	1.80277	AGCGGGGT	14937	No
TCCCCGCA	2	0.812013	2	0.827586	2.41667	1.76478	1.80277	TGCGGGGA	6211	No
TACCGGCA	1	0.165212	1	0.166667	6	1.79176	1.80053	TGCCGGTA	NA	No
CTCCCGCT	4	2.63723	4	2.76923	1.44444	1.4709	1.66626	AGCGGGAG	150	No
TCCTGGTT	2	0.871337	2	0.888889	2.25	1.62186	1.66175	AACCAGGA	NA	No
ACCCGGCA	1	0.198151	1	0.2	5	1.60944	1.61872	TGCCGGGT	8883	No
TCCCGCTG	2	0.904372	2	0.923077	2.16667	1.54638	1.58732	CAGCGGGA	10733	No
CCCGGCCT	3	1.81027	3	1.875	1.6	1.41001	1.51541	AGGCCGGG	20615	No
CCCCGGAT	1	0.220092	1	0.222222	4.5	1.50408	1.51371	ATCCGGGG	NA	No
TTCCAGCT	3	1.84222	3	1.90909	1.57143	1.35596	1.46293	AGCTGGAA	20627	No
TCCTGGCA	1	0.235755	1	0.238095	4.2	1.43508	1.44496	TGCCAGGA	12473	No
ACCCGTCT	2	0.978574	2	1	2	1.38629	1.42961	AGACGGGT	7533	No
CCCGGCTC	6	4.75264	6	5.17647	1.15909	0.885816	1.39836	GAGCCGGG	20687	No
TCTCGCCT	1	0.247497	1	0.25	4	1.38629	1.39635	AGGCGAGA	13907	No
CGCCGGCT	3	1.88661	3	1.95652	1.53333	1.28233	1.39149	AGCCGGCG	209	No
TCCGGGCC	2	1.01178	2	1.03448	1.93333	1.31849	1.36287	GGCCCGGA	NA	No
TCACGGCA	4	2.84694	4	3	1.33333	1.15073	1.3602	TGCCGTGA	NA	No
TCAGGGCT	1	0.263929	1	0.266667	3.75	1.32176	1.33207	AGCCCTGA	NA	No
CCCGCGCT	3	1.92725	3	2	1.5	1.2164	1.32756	AGCGCGGG	20429	No
TCCGGCTA	1	0.290975	1	0.294118	3.4	1.22378	1.23452	TAGCCGGA	NA	No
ATCCCGGC	2	1.11591	2	1.14286	1.75	1.11923	1.16696	GCCGGGAT	5012	No
CCGCGGCT	1	0.31231	1	0.315789	3.16667	1.15268	1.16376	AGCCGCGG	20743	No
TCGGGGCT	3	2.03694	3	2.11765	1.41667	1.04492	1.1615	AGCCCCGA	17478	No
CCCCGGCG	3	2.05153	4	2.13333	1.875	2.51443	1.14008	CGCCGGGG	1785	No
TCTCGTCT	1	0.329571	1	0.333333	3	1.09861	1.10996	AGACGAGA	NA	No
CACCGGCT	1	0.329571	1	0.333333	3	1.09861	1.10996	AGCCGGTG	NA	No
TACCTGCT	1	0.329571	1	0.333333	3	1.09861	1.10996	AGCAGGTA	NA	No
TCCCTGTT	1	0.329571	1	0.333333	3	1.09861	1.10996	AACAGGGA	NA	No
TGCCTGCT	1	0.329571	1	0.333333	3	1.09861	1.10996	AGCAGGCA	NA	No
ACTCGGCT	2	1.17067	2	1.2	1.66667	1.02165	1.07114	AGCCGAGT	NA	No
TCCCGTGT	1	0.352982	1	0.357143	2.8	1.02962	1.04134	ACACGGGA	NA	No
TCCAGGAT	2	1.20012	2	1.23077	1.625	0.971016	1.02145	ATCCTGGA	NA	No
TTGCGGCT	2	1.20445	2	1.23529	1.61905	0.963676	1.01425	AGCCGCAA	2604	No
CCCCCGCT	2	1.21027	2	1.24138	1.61111	0.953848	1.00461	AGCGGGGG	9929	No
TCGCTGCT	2	1.25263	2	1.28571	1.55556	0.883666	0.935796	AGCAGCGA	8951	No
TCCCTTCT	2	1.27042	2	1.30435	1.53333	0.854888	0.907593	AGAAGGGA	NA	No
TCCTTGCT	1	0.42311	1	0.428571	2.33333	0.847298	0.860124	AGCAAGGA	18899	No
TCCCGTTT	1	0.42311	1	0.428571	2.33333	0.847298	0.860124	AAACGGGA	NA	No
GTCCCGGC	4	3.23244	4	3.42857	1.16667	0.616603	0.852231	GCCGGGAC	1742	No
TCCCGACG	1	0.438673	1	0.444444	2.25	0.81093	0.824002	CGTCGGGA	NA	No
TACCCGGT	1	0.438673	1	0.444444	2.25	0.81093	0.824002	ACCGGGTA	NA	No
TCACTGCT	2	1.32696	2	1.36364	1.46667	0.765985	0.820517	AGCAGTGA	4136	No
TCCCGCTT	1	0.455424	1	0.461538	2.16667	0.77319	0.786526	AAGCGGGA	3529	No
ACCCGGGT	1	0.460448	1	0.466667	2.14286	0.76214	0.775556	ACCCGGGT	6982	Yes
TCCCGGAG	4	3.29619	4	3.5	1.14286	0.534126	0.774107	CTCCGGGA	17622	No
TCCCAGCA	4	3.31402	4	3.52	1.13636	0.511333	0.752534	TGCTGGGA	8813	No
TGCCCGGC	2	1.38876	2	1.42857	1.4	0.672944	0.729477	GCCGGGCA	19092	No
TCTTGGCT	1	0.493082	1	0.5	2	0.693147	0.707079	AGCCAAGA	16470	No
TCCCATCT	2	1.41344	2	1.45455	1.375	0.636907	0.69424	AGATGGGA	NA	No
CCCGAGCT	3	2.39066	3	2.5	1.2	0.546965	0.681127	AGCTCGGG	NA	No
TGCCGGGT	1	0.514348	1	0.521739	1.91667	0.650588	0.664856	ACCCGGCA	1556	No
TGCCGGCG	1	0.514348	1	0.521739	1.91667	0.650588	0.664856	CGCCGGCA	4954	No
TCGCCGCT	2	1.43902	2	1.48148	1.35	0.600209	0.658371	AGCGGCGA	4910	No
TCCCGGAC	2	1.45659	2	1.5	1.33333	0.575364	0.634096	GTCCGGGA	NA	No
TCGCGGTT	1	0.53753	1	0.545455	1.83333	0.606136	0.620771	AACCGCGA	365	No
TCCTGGGT	1	0.53753	1	0.545455	1.83333	0.606136	0.620771	ACCCAGGA	NA	No
GCCTGGCT	2	1.47917	2	1.52381	1.3125	0.543867	0.603333	AGCCAGGC	1782	No
TCCCTGCG	2	1.49306	2	1.53846	1.3	0.524729	0.584645	CGCAGGGA	NA	No
TCACGGGT	1	0.5629	1	0.571429	1.75	0.559616	0.574653	ACCCGTGA	NA	No
TCCGCGGT	2	1.50925	2	1.55556	1.28571	0.502629	0.563071	ACCGCGGA	66	No
TCGCAGCT	2	1.5184	2	1.56522	1.27778	0.490245	0.550985	AGCTGCGA	8886	No
TCACCGCT	1	0.590784	1	0.6	1.66667	0.510826	0.526304	AGCGGTGA	NA	No
TCCAGGCG	1	0.590784	1	0.6	1.66667	0.510826	0.526304	CGCCTGGA	NA	No
CCCGGGCT	6	5.49764	6	6.06897	0.988636	-0.0685722	0.524643	AGCCCGGG	4723	No
TCCCAGCC	3	2.51913	3	2.64	1.13636	0.3835	0.524092	GGCTGGGA	21021	No
GCTCGGCT	2	1.55131	2	1.6	1.25	0.446287	0.508098	AGCCGAGC	13286	No
TCCCTGCT	1	0.605788	1	0.615385	1.625	0.485508	0.501224	AGCAGGGA	19783	No
TCCCTGCC	1	0.605788	1	0.615385	1.625	0.485508	0.501224	GGCAGGGA	23	No
TCCCGGCG	3	2.54354	3	2.66667	1.125	0.353349	0.495165	CGCCGGGA	16960	No
GTCCCGCT	2	1.56585	2	1.61538	1.2381	0.427148	0.489432	AGCGGGAC	NA	No
TGCTGGCT	1	0.621575	1	0.631579	1.58333	0.459532	0.475499	AGCCAGCA	12302	No
TCCCCGCC	3	2.56457	3	2.68966	1.11538	0.327598	0.470469	GGCGGGGA	19096	No
TCTGGGCT	1	0.626237	1	0.636364	1.57143	0.451985	0.468026	AGCCCAGA	14791	No
TCGCGGGT	1	0.62978	1	0.64	1.5625	0.446287	0.462384	ACCCGCGA	6653	No
TCCCGCCC	5	4.56029	5	4.95	1.0101	0.0502517	0.46026	GGGCGGGA	21141	No
CCCCGACT	2	1.61429	2	1.66667	1.2	0.364643	0.428505	AGTCGGGG	NA	No
TCCTGGCC	2	1.61429	2	1.66667	1.2	0.364643	0.428505	GGCCAGGA	19893	No
TCCTGCCT	2	1.61429	2	1.66667	1.2	0.364643	0.428505	AGGCAGGA	1461	No
GCCCGGTT	1	0.655751	1	0.666667	1.5	0.405465	0.421975	AACCGGGC	NA	No
TGACGGCT	1	0.655751	1	0.666667	1.5	0.405465	0.421975	AGCCGTCA	NA	No
TCACCGGT	1	0.655751	1	0.666667	1.5	0.405465	0.421975	ACCGGTGA	NA	No
TCCCGAAT	1	0.655751	1	0.666667	1.5	0.405465	0.421975	ATTCGGGA	2655	No
TCCCGTCC	1	0.655751	1	0.666667	1.5	0.405465	0.421975	GGACGGGA	NA	No
TACCCGGC	1	0.655751	1	0.666667	1.5	0.405465	0.421975	GCCGGGTA	NA	No
TCTCCGCT	2	1.62687	2	1.68	1.19048	0.348707	0.412979	AGCGGAGA	606	No
TCGCGGCG	2	1.63084	3	1.68421	1.78125	1.73195	0.408102	CGCCGCGA	13079	No
TCCGCGCT	2	1.63848	2	1.69231	1.18182	0.334108	0.398758	AGCGCGGA	16953	No
TCCCGAGT	1	0.707627	1	0.72	1.38889	0.328504	0.345838	ACTCGGGA	350	No
TCCCCGGC	2	1.6826	2	1.73913	1.15	0.279524	0.345614	GCCGGGGA	6606	No
CCCAGGCT	2	1.69283	2	1.75	1.14286	0.267063	0.333487	AGCCTGGG	21059	No
TCTCGGTT	1	0.73677	1	0.75	1.33333	0.287682	0.30548	AACCGAGA	3833	No
ACCGGGCT	1	0.745139	1	0.758621	1.31818	0.276253	0.294184	AGCCCGGT	NA	No
TCCCCACT	2	1.73986	2	1.8	1.11111	0.210721	0.278683	AGTGGGGA	684	No
TCCAGGCC	2	1.73986	2	1.8	1.11111	0.210721	0.278683	GGCCTGGA	13091	No
TGCGGGCT	1	0.760252	1	0.774194	1.29167	0.255933	0.274105	AGCCCGCA	NA	No
TCCCGCGT	1	0.76373	1	0.777778	1.28571	0.251314	0.269541	ACGCGGGA	14048	No
TGCCGGCC	1	0.768416	1	0.782609	1.27778	0.245122	0.263424	GGCCGGCA	14435	No
ACCCGGCG	1	0.785281	1	0.8	1.25	0.223144	0.241714	CGCCGGGT	16961	No
TTCCGGCT	2	1.81027	2	1.875	1.06667	0.129077	0.199344	AGCCGGAA	14111	No
CTCCGGCT	2	1.81027	2	1.875	1.06667	0.129077	0.199344	AGCCGGAG	17065	No
TCGCGGCA	1	0.826074	1	0.842105	1.1875	0.17185	0.191071	TGCCGCGA	NA	No
TTCCCGGC	1	0.84063	1	0.857143	1.16667	0.154151	0.173604	GCCGGGAA	NA	No
TCCCTACT	1	0.84063	1	0.857143	1.16667	0.154151	0.173604	AGTAGGGA	NA	No
ACCTGGCT	2	1.83816	2	1.90476	1.05	0.0975803	0.168762	AGCCAGGT	NA	No
TTCCGGCC	3	2.84694	3	3	1	2.4215e-09	0.157104	GGCCGGAA	7087	No
TCCGGCTG	1	0.865017	1	0.882353	1.13333	0.125163	0.145006	CAGCCGGA	NA	No
GCCGGGCT	3	2.87815	3	3.03448	0.988636	-0.0342861	0.124398	AGCCCGGC	NA	No
GCCCTGCT	1	0.904372	1	0.923077	1.08333	0.0800427	0.100514	AGCAGGGC	17488	No
CCCGGCTT	1	0.921848	1	0.941176	1.0625	0.0606246	0.0813754	AAGCCGGG	10837	No
GCCAGGCT	2	1.92725	2	2	1	1.61434e-09	0.0741069	AGCCTGGC	686	No
TCCCGTCT	2	1.92725	2	2	1	1.61434e-09	0.0741069	AGACGGGA	NA	No
TGGCGGCT	2	1.92725	3	2	1.5	1.2164	0.0741069	AGCCGCCA	8896	No
GCCCAGCT	1	0.940011	1	0.96	1.04167	0.040822	0.0618634	AGCTGGGC	20444	No
TCCAGGCT	1	0.978574	1	1	1	8.07168e-10	0.0216589	AGCCTGGA	9868	No
TCCCGTCA	1	0.978574	1	1	1	8.07168e-10	0.0216589	TGACGGGA	NA	No
ACCCGACT	1	0.978574	1	1	1	8.07168e-10	0.0216589	AGTCGGGT	1856	No
TCCCTCCT	1	1.00609	1	1.02857	0.972222	-0.0281709	-0.00607105	AGGAGGGA	21036	No
GTCCGGCT	1	1.01869	1	1.04167	0.96	-0.040822	-0.0185201	AGCCGGAC	17066	No
TTCCGGGT	1	1.02671	1	1.05	0.952381	-0.0487902	-0.0263597	ACCCGGAA	5430	No
ACCCGCCT	1	1.02671	1	1.05	0.952381	-0.0487902	-0.0263597	AGGCGGGT	13947	No
CCCCGGCC	3	3.02748	3	3.2	0.9375	-0.193616	-0.0273514	GGCCGGGG	20206	No
TCCCAGGC	2	2.0567	2	2.13889	0.935065	-0.134279	-0.0559081	GCCTGGGA	3346	No
TCCGGCTC	3	3.05922	3	3.23529	0.927273	-0.226523	-0.0586431	GAGCCGGA	5297	No
TCCGGGCT	1	1.11118	1	1.13793	0.878788	-0.129212	-0.105425	AGCCCGGA	1293	No
TCCCAGCG	2	2.11348	2	2.2	0.909091	-0.19062	-0.110375	CGCTGGGA	7040	No
TCTCAGCT	1	1.13874	1	1.16667	0.857143	-0.154151	-0.12992	AGCTGAGA	9153	No
TCATGGCT	1	1.14813	1	1.17647	0.85	-0.162519	-0.138138	AGCCATGA	NA	No
TCCTGGCG	1	1.16155	1	1.19048	0.84	-0.174353	-0.149756	CGCCAGGA	12471	No
TCTCGGGT	1	1.17067	1	1.2	0.833333	-0.182322	-0.157577	ACCCGAGA	10186	No
ACCCGGCC	1	1.17067	1	1.2	0.833333	-0.182322	-0.157577	GGCCGGGT	19763	No
CCCCGCCT	2	2.18302	2	2.275	0.879121	-0.257666	-0.17512	AGGCGGGG	21109	No
TCCCGCGC	3	3.18039	3	3.37037	0.89011	-0.349231	-0.175172	GCGCGGGA	8902	No
TCTCCGGC	1	1.19677	1	1.22727	0.814815	-0.204794	-0.17963	GCCGGAGA	NA	No
CCCTGGCT	2	2.19294	3	2.28571	1.3125	0.815801	-0.184188	AGCCAGGG	20826	No
TCCAGCCT	3	3.19314	3	3.38462	0.886364	-0.361884	-0.187173	AGGCTGGA	20443	No
TCCCCGCT	1	1.21027	1	1.24138	0.805556	-0.216223	-0.190841	AGCGGGGA	19871	No
CCCGGCGT	1	1.24718	1	1.28	0.78125	-0.24686	-0.220883	ACGCCGGG	NA	No
GCCCGGGT	2	2.23699	4	2.33333	1.71429	2.15599	-0.223967	ACCCGGGC	NA	No
TCCGCGGC	1	1.29808	1	1.33333	0.75	-0.287682	-0.260883	GCCGCGGA	20794	No
ACCCGGTT	1	1.29808	1	1.33333	0.75	-0.287682	-0.260883	AACCGGGT	NA	No
TCCCGGAA	3	3.29619	3	3.5	0.857143	-0.462452	-0.282466	TTCCGGGA	NA	No
TCCCAGGT	2	2.33953	2	2.44444	0.818182	-0.401341	-0.313602	ACCTGGGA	6846	No
CCCGGCTG	1	1.37277	1	1.41176	0.708333	-0.34484	-0.316833	CAGCCGGG	NA	No
TCCCGGGG	3	3.34568	3	3.55556	0.84375	-0.509697	-0.327172	CCCCGGGA	21071	No
TCCCGTGC	1	1.38876	1	1.42857	0.7	-0.356675	-0.328409	GCACGGGA	NA	No
TCCTCGGC	1	1.39466	1	1.43478	0.69697	-0.361013	-0.332651	GCCGAGGA	NA	No
TCACGCCT	1	1.42868	2	1.47059	1.36	0.614969	-0.356749	AGGCGTGA	12482	No
TCACGGCG	2	2.39066	2	2.5	0.8	-0.446287	-0.356846	CGCCGTGA	2682	No
TCACGGCC	1	1.45659	1	1.5	0.666667	-0.405465	-0.376099	GGCCGTGA	NA	No
TCCGGGGT	1	1.56585	1	1.61538	0.619048	-0.479573	-0.448431	ACCCCGGA	NA	No
TCCCAGCT	2	2.51913	2	2.64	0.757576	-0.555263	-0.461535	AGCTGGGA	12120	No
TTCCGGCG	3	3.51822	4	3.75	1.06667	0.258154	-0.478026	CGCCGGAA	14400	No
CCCCGGGT	1	1.6562	1	1.71111	0.584416	-0.537143	-0.504529	ACCCGGGG	11982	No
TCGCCGGC	1	1.67473	1	1.73077	0.577778	-0.548566	-0.515649	GCCGGCGA	21	No
TCCTGGAT	1	1.72643	2	1.78571	1.12	0.226657	-0.546057	ATCCAGGA	6594	No
TCCCGCCG	1	1.73986	1	1.8	0.555556	-0.587787	-0.553806	CGGCGGGA	20667	No
TCCTGGCT	1	1.83816	1	1.90476	0.525	-0.644357	-0.608766	AGCCAGGA	14788	No
GCCCGCCT	1	2.02051	1	2.1	0.47619	-0.741937	-0.703349	AGGCGGGC	4727	No
CCCCGTCT	2	2.84694	2	3	0.666667	-0.81093	-0.706194	AGACGGGG	16501	No
GCCCGGCT	1	2.05153	1	2.13333	0.46875	-0.757686	-0.718586	AGCCGGGC	60	No
CCCCGGCT	1	2.05153	1	2.13333	0.46875	-0.757686	-0.718586	AGCCGGGG	NA	No
TCCCGGGT	1	2.38044	1	2.48889	0.401786	-0.911836	-0.867286	ACCCGGGA	13746	No
CCTCGGCT	3	4.08749	4	4.4	0.909091	-0.381241	-0.927954	AGCCGAGG	NA	No
GCCCCGCT	1	2.56457	1	2.68966	0.371795	-0.989413	-0.941789	AGCGGGGC	12423	No
CTCCCGGC	3	4.23572	3	4.57143	0.65625	-1.26364	-1.03482	GCCGGGAG	20758	No
TCCCGCTC	2	3.46713	3	3.69231	0.8125	-0.622918	-1.10036	GAGCGGGA	20807	No
TCCCGGCC	1	3.73853	1	4	0.25	-1.38629	-1.31869	GGCCGGGA	9903	No
TCCCGAGC	2	4.01804	2	4.32	0.462963	-1.54022	-1.39529	GCTCGGGA	NA	No
TCCCGGGC	3	5.1829	4	5.68889	0.703125	-1.40888	-1.64025	GCCCGGGA	21138	No
--[ACGT][CGT][ACGT][ACGT][ACGT][ACGT][ACGT][ACGT]
--0.03125	0	0.0416667	0.0364583	0.0989583	0.03125	0.046875	0.0572917
--0.229167	0.869792	0.854167	0.755208	0.161458	0.177083	0.640625	0.333333
--0.109375	0.015625	0.046875	0.151042	0.708333	0.75	0.25	0.114583
--0.630208	0.114583	0.0572917	0.0572917	0.03125	0.0416667	0.0625	0.494792
0.587007
CAGGGGCC	4	1.1085	4	1.13514	3.52381	5.03817	5.13315	GGCCCCTG	14546	No
CAGCAGCC	6	3.02748	6	3.2	1.875	3.77165	4.10418	GGCTGCTG	19198	No
GAGGGGAC	5	2.41485	5	2.52632	1.97917	3.41338	3.639	GTCCCCTC	18206	No
CCGGGCCC	6	3.66209	6	3.91304	1.53333	2.56466	2.96235	GGGCCCGG	19144	No
TAGGAGCC	2	0.55174	2	0.56	3.57143	2.54593	2.57565	GGCTCCTA	NA	No
CGGGTGCC	2	0.605788	2	0.615385	3.25	2.35731	2.38874	GGCACCCG	1957	No
CTTGGGCC	2	0.655751	2	0.666667	3	2.19722	2.23024	GGCCCAAG	17887	No
AAGGGGCT	4	2.32846	4	2.43243	1.64444	1.98961	2.16435	AGCCCCTT	16943	No
CAGGGCGC	2	0.693903	2	0.705882	2.83333	2.08291	2.11714	GCGCCCTG	17551	No
CCGGGGCT	5	3.3224	6	3.52941	1.7	3.18377	2.04375	AGCCCCGG	158	No
GTGGGGCC	3	1.53139	3	1.57895	1.9	1.92556	2.01731	GGCCCCAC	20926	No
CGGGGGTC	3	1.53139	3	1.57895	1.9	1.92556	2.01731	GACCCCCG	NA	No
CGGGGCGC	4	2.44955	4	2.5641	1.56	1.77874	1.96155	GCGCCCCG	18453	No
TAGGGCCC	2	0.76373	2	0.777778	2.57143	1.88892	1.92538	GGGCCCTA	NA	No
CAGGGGTC	3	1.61429	3	1.66667	1.8	1.76336	1.85915	GACCCCTG	3511	No
CAGGGTTC	2	0.84063	2	0.857143	2.33333	1.6946	1.7335	GAACCCTG	NA	No
GAGGGGCA	3	1.69919	3	1.75676	1.70769	1.60543	1.70538	TGCCCCTC	1089	No
AGGGCGCC	2	0.882077	2	0.9	2.22222	1.59702	1.63725	GGCGCCCT	6898	No
CAGGACCC	3	1.73986	3	1.8	1.66667	1.53248	1.63442	GGGTCCTG	18609	No
CAAGGGGC	3	1.75695	3	1.81818	1.65	1.50233	1.60511	GCCCCTTG	12542	No
CGGGGCTC	6	4.60287	8	5	1.6	3.76003	1.59047	GAGCCCCG	10554	No
ACAGGGCC	2	0.914276	2	0.933333	2.14286	1.52428	1.56554	GGCCCTGT	6410	No
CAGCCGCC	3	1.83816	3	1.90476	1.575	1.36277	1.46954	GGCGGCTG	1046	No
CAGGAACC	2	0.978574	2	1	2	1.38629	1.42961	GGTTCCTG	NA	No
TAGGGGGC	2	0.978574	2	1	2	1.38629	1.42961	GCCCCCTA	NA	No
CAGGCGCG	3	1.87531	3	1.94444	1.54286	1.30091	1.40951	CGCGCCTG	12092	No
TAGGGGCT	3	1.87672	3	1.94595	1.54167	1.29859	1.40726	AGCCCCTA	83	No
CAGGTGCA	1	0.247497	1	0.25	4	1.38629	1.39635	TGCACCTG	5589	No
CAACGGCC	1	0.247497	1	0.25	4	1.38629	1.39635	GGCCGTTG	14228	No
AGGGGCCC	3	1.88986	3	1.96	1.53061	1.277	1.38632	GGGCCCCT	20778	No
CAGAGACC	4	2.84694	4	3	1.33333	1.15073	1.3602	GGTCTCTG	12454	No
CAGAGGCA	1	0.274879	1	0.277778	3.6	1.28093	1.29142	TGCCTCTG	5533	No
CAGGGGTA	1	0.274879	1	0.277778	3.6	1.28093	1.29142	TACCCCTG	NA	No
CAAGTGCC	2	1.06604	2	1.09091	1.83333	1.21227	1.25839	GGCACTTG	NA	No
CAGTGCCC	2	1.06604	2	1.09091	1.83333	1.21227	1.25839	GGGCACTG	12876	No
CAGGAGGC	2	1.09877	2	1.125	1.77778	1.15073	1.1979	GCCTCCTG	19749	No
CAGTGGCC	1	0.30434	1	0.307692	3.25	1.17865	1.18961	GGCCACTG	16455	No
CTGGGGCG	3	2.02541	3	2.10526	1.425	1.06252	1.17852	CGCCCCAG	20961	No
CAGGGCCA	2	1.13874	2	1.16667	1.71429	1.07799	1.12645	TGGCCCTG	4148	No
CAGGGGGG	1	0.329571	1	0.333333	3	1.09861	1.10996	CCCCCCTG	NA	No
CAGTGGAC	1	0.329571	1	0.333333	3	1.09861	1.10996	GTCCACTG	6577	No
CAGGTCCC	2	1.17067	2	1.2	1.66667	1.02165	1.07114	GGGACCTG	208	No
CAAGGACC	2	1.17067	2	1.2	1.66667	1.02165	1.07114	GGTCCTTG	16552	No
CGGGGCCA	2	1.17067	2	1.2	1.66667	1.02165	1.07114	TGGCCCCG	19093	No
CACGGACC	2	1.17067	2	1.2	1.66667	1.02165	1.07114	GGTCCGTG	478	No
TAGGGGCG	4	3.06636	4	3.24324	1.23333	0.838882	1.06321	CGCCCCTA	17787	No
CTGGGGTC	3	2.12325	3	2.21053	1.35714	0.916145	1.037	GACCCCAG	18373	No
CCTGGGCC	2	1.19677	2	1.22727	1.62963	0.976706	1.02703	GGCCCAGG	20650	No
CAGATGCC	1	0.359363	1	0.363636	2.75	1.0116	1.02342	GGCATCTG	NA	No
CAGGAGCG	3	2.15058	3	2.24	1.33929	0.876409	0.998618	CGCTCCTG	20781	No
CAGCGGCC	4	3.11733	4	3.3	1.21212	0.769488	0.997275	GGCCGCTG	NA	No
CAGCGGCT	4	3.11733	4	3.3	1.21212	0.769488	0.997275	AGCCGCTG	5060	No
CAAGGTCC	1	0.370528	1	0.375	2.66667	0.980829	0.992826	GGACCTTG	NA	No
CAGACGCC	2	1.21851	2	1.25	1.6	0.940007	0.991037	GGCGTCTG	1031	No
CAGGGGAT	2	1.23109	2	1.26316	1.58333	0.919065	0.9705	ATCCCCTG	NA	No
AAGGGACC	1	0.379972	1	0.384615	2.6	0.955511	0.967657	GGTCCCTT	NA	No
TAGGGACC	1	0.379972	1	0.384615	2.6	0.955511	0.967657	GGTCCCTA	9727	No
CAGCGACC	2	1.25263	2	1.28571	1.55556	0.883666	0.935796	GGTCGCTG	14447	No
GCAGGGCC	3	2.23699	3	2.33333	1.28571	0.753943	0.880445	GGCCCTGC	18554	No
AGGCGGCC	4	3.21503	4	3.40909	1.17333	0.639395	0.873835	GGCCGCCT	17329	No
CAGGGTCC	2	1.29808	2	1.33333	1.5	0.81093	0.864529	GGACCCTG	1473	No
AAGGCGCC	2	1.29808	2	1.33333	1.5	0.81093	0.864529	GGCGCCTT	2828	No
CAGGGTCG	2	1.29808	2	1.33333	1.5	0.81093	0.864529	CGACCCTG	NA	No
AAGGGGCA	2	1.31525	2	1.35135	1.48	0.784084	0.838238	TGCCCCTT	NA	No
CAAGGGCT	1	0.438673	1	0.444444	2.25	0.81093	0.824002	AGCCCTTG	NA	No
TAGGGTCC	1	0.438673	1	0.444444	2.25	0.81093	0.824002	GGACCCTA	NA	No
CACTGGCC	1	0.438673	1	0.444444	2.25	0.81093	0.824002	GGCCAGTG	5237	No
CAGCGGGC	2	1.39962	2	1.44	1.38889	0.657008	0.713893	GCCCGCTG	NA	No
GAGAGGCC	1	0.493082	1	0.5	2	0.693147	0.707079	GGCCTCTC	14221	No
CATGGGCC	1	0.493082	1	0.5	2	0.693147	0.707079	GGCCCATG	9026	No
CACGGGCC	1	0.493082	1	0.5	2	0.693147	0.707079	GGCCCGTG	NA	No
CTGGGGGC	3	2.39066	3	2.5	1.2	0.546965	0.681127	GCCCCCAG	NA	No
AGGGGTCC	4	3.38521	4	3.6	1.11111	0.421442	0.667516	GGACCCCT	3049	No
GAGGAGCC	3	2.40905	3	2.52	1.19048	0.52306	0.658141	GGCTCCTC	285	No
AGGGGCAC	1	0.518823	1	0.526316	1.9	0.641854	0.656193	GTGCCCCT	NA	No
CAGGGGAG	3	2.41485	4	2.52632	1.58333	1.83813	0.650922	CTCCCCTG	13350	No
CTGGGGCT	3	2.41485	3	2.52632	1.1875	0.515551	0.650922	AGCCCCAG	160	No
ACGGGGCC	1	0.52185	1	0.529412	1.88889	0.635989	0.650375	GGCCCCGT	242	No
CAAGGGTC	2	1.45659	2	1.5	1.33333	0.575364	0.634096	GACCCTTG	16258	No
GAGGTGCC	2	1.45659	2	1.5	1.33333	0.575364	0.634096	GGCACCTC	8201	No
CAGGAGCT	3	2.44579	3	2.56	1.17188	0.475815	0.612733	AGCTCCTG	896	No
CGGGGGCC	3	2.45191	4	2.56667	1.55844	1.77475	0.605237	GGCCCCCG	8812	No
CAGGGACA	2	1.49306	2	1.53846	1.3	0.524729	0.584645	TGTCCCTG	9736	No
ACAGGGGC	1	0.5629	1	0.571429	1.75	0.559616	0.574653	GCCCCTGT	NA	No
CGGGGGAC	2	1.5184	2	1.56522	1.27778	0.490245	0.550985	GTCCCCCG	15219	No
CAGGCTCC	1	0.590784	1	0.6	1.66667	0.510826	0.526304	GGAGCCTG	NA	No
AAGCGGCC	1	0.590784	1	0.6	1.66667	0.510826	0.526304	GGCCGCTT	1988	No
GCGGGGCC	3	2.5256	3	2.64706	1.13333	0.375489	0.516405	GGCCCCGC	14911	No
CAGGAGTC	1	0.605788	1	0.615385	1.625	0.485508	0.501224	GACTCCTG	20836	No
CAAGGCCC	1	0.605788	1	0.615385	1.625	0.485508	0.501224	GGGCCTTG	NA	No
GAAGGGCC	3	2.54354	3	2.66667	1.125	0.353349	0.495165	GGCCCTTC	3467	No
CTAGGGGC	3	2.54354	3	2.66667	1.125	0.353349	0.495165	GCCCCTAG	1459	No
AGGGGACC	3	2.59894	3	2.72727	1.1	0.285931	0.430528	GGTCCCCT	NA	No
CAGCGCCC	2	1.61429	2	1.66667	1.2	0.364643	0.428505	GGGCGCTG	19709	No
CACAGGCC	2	1.61429	2	1.66667	1.2	0.364643	0.428505	GGCCTGTG	6385	No
AGTGGGCC	1	0.655751	1	0.666667	1.5	0.405465	0.421975	GGCCCACT	NA	No
CGTGGGCC	1	0.655751	1	0.666667	1.5	0.405465	0.421975	GGCCCACG	13780	No
AGGTGGCC	1	0.655751	1	0.666667	1.5	0.405465	0.421975	GGCCACCT	NA	No
CATGGACC	1	0.655751	1	0.666667	1.5	0.405465	0.421975	GGTCCATG	NA	No
CATGAGCC	1	0.655751	1	0.666667	1.5	0.405465	0.421975	GGCTCATG	NA	No
TAGGCGCC	1	0.655751	1	0.666667	1.5	0.405465	0.421975	GGCGCCTA	9477	No
CAGTCGCC	1	0.655751	1	0.666667	1.5	0.405465	0.421975	GGCGACTG	8646	No
CGGGGCCC	2	1.62687	2	1.68	1.19048	0.348707	0.412979	GGGCCCCG	21037	No
GCAGGGGC	2	1.6592	2	1.71429	1.16667	0.308301	0.373628	GCCCCTGC	14505	No
CCGGGTCC	4	3.66209	5	3.91304	1.27778	1.22561	0.35304	GGACCCGG	18478	No
CGGGGCCT	1	0.707627	1	0.72	1.38889	0.328504	0.345838	AGGCCCCG	16913	No
TAGGTGCC	1	0.73677	1	0.75	1.33333	0.287682	0.30548	GGCACCTA	NA	No
CAGGTGTC	3	2.7173	3	2.85714	1.05	0.14637	0.296926	GACACCTG	10056	No
CAGGGACG	1	0.755437	1	0.769231	1.3	0.262364	0.280459	CGTCCCTG	NA	No
CGGAGGCC	2	1.73986	2	1.8	1.11111	0.210721	0.278683	GGCCTCCG	NA	No
CGGGGACC	2	1.75695	2	1.81818	1.1	0.19062	0.259141	GGTCCCCG	19819	No
CGGGGGCA	2	1.77117	2	1.83333	1.09091	0.174023	0.243009	TGCCCCCG	18470	No
AAGGGGCG	4	3.78594	4	4.05405	0.986667	-0.0536921	0.220004	CGCCCCTT	17785	No
CAGGCGCA	1	0.81758	1	0.833333	1.2	0.182322	0.201407	TGCGCCTG	20048	No
CGGCGGCC	3	2.80575	3	2.95455	1.01538	0.0458024	0.200823	GGCCGCCG	NA	No
AGGGGCCT	1	0.824035	1	0.84	1.19048	0.174353	0.193542	AGGCCCCT	935	No
CCGCGGCC	2	1.82877	2	1.89474	1.05556	0.108134	0.179008	GGCCGCGG	17363	No
CAGTGGGC	1	0.84063	1	0.857143	1.16667	0.154151	0.173604	GCCCACTG	12985	No
CAAAGGCC	1	0.84063	1	0.857143	1.16667	0.154151	0.173604	GGCCTTTG	8632	No
CGGGCGCC	3	2.84694	3	3	1	2.4215e-09	0.157104	GGCGCCCG	19656	No
GAGGGGGC	3	2.84694	3	3	1	2.4215e-09	0.157104	GCCCCCTC	20547	No
CAGGGACC	2	1.85531	2	1.92308	1.04	0.0784414	0.150186	GGTCCCTG	NA	No
CTGGGGAC	1	0.865017	1	0.882353	1.13333	0.125163	0.145006	GTCCCCAG	18028	No
CAAGGGCC	1	0.871337	1	0.888889	1.125	0.117783	0.137726	GGCCCTTG	NA	No
CAGAGGCT	2	1.87531	2	1.94444	1.02857	0.0563418	0.128742	AGCCTCTG	19721	No
GAGGGCCC	2	1.87531	2	1.94444	1.02857	0.0563418	0.128742	GGGCCCTC	10825	No
CAGTGGCT	1	0.904372	1	0.923077	1.08333	0.0800427	0.100514	AGCCACTG	14474	No
AGGGAGCC	1	0.907124	1	0.925926	1.08	0.076961	0.0974764	GGCTCCCT	18542	No
TCAGGGCC	1	0.914276	1	0.933333	1.07143	0.0689929	0.0896226	GGCCCTGA	NA	No
CCGTGGCC	4	3.91355	4	4.2	0.952381	-0.195161	0.0873997	GGCCACGG	NA	No
CAGGATCC	2	1.92725	2	2	1	1.61434e-09	0.0741069	GGATCCTG	NA	No
CAGAGGGC	2	1.92725	2	2	1	1.61434e-09	0.0741069	GCCCTCTG	4969	No
CAGGGTCT	2	1.92725	2	2	1	1.61434e-09	0.0741069	AGACCCTG	NA	No
CCGGGGGC	2	1.92725	2	2	1	1.61434e-09	0.0741069	GCCCCCGG	7128	No
CAGGAGCA	1	0.940011	1	0.96	1.04167	0.040822	0.0618634	TGCTCCTG	NA	No
CAGGGCCG	3	2.94738	3	3.11111	0.964286	-0.109103	0.0530913	CGGCCCTG	18701	No
CCGGGGTC	3	2.94738	3	3.11111	0.964286	-0.109103	0.0530913	GACCCCGG	NA	No
CACGGGTC	1	0.978574	1	1	1	8.07168e-10	0.0216589	GACCCGTG	18722	No
CACCGGCC	1	0.978574	1	1	1	8.07168e-10	0.0216589	GGCCGGTG	NA	No
CATGGGCA	1	0.978574	1	1	1	8.07168e-10	0.0216589	TGCCCATG	NA	No
CAGGGGGC	1	0.978574	1	1	1	8.07168e-10	0.0216589	GCCCCCTG	696	No
GACGGGCC	1	0.978574	1	1	1	8.07168e-10	0.0216589	GGCCCGTC	NA	No
CAGGCGGC	3	2.98956	3	3.15789	0.95	-0.15388	0.0104566	GCCGCCTG	9454	No
AGGGGGCC	2	2.02051	2	2.1	0.952381	-0.0975803	-0.0204034	GGCCCCCT	10914	No
CGAGGGGC	2	2.02806	2	2.10811	0.948718	-0.105287	-0.0278616	GCCCCTCG	20864	No
TTGGGGCC	1	1.02924	1	1.05263	0.95	-0.0512933	-0.0288222	GGCCCCAA	227	No
TCGGGGCC	1	1.0352	1	1.05882	0.944444	-0.0571584	-0.0345918	GGCCCCGA	19854	No
CCCGGGCC	5	5.03953	5	5.51724	0.90625	-0.4922	-0.0393761	GGCCCGGG	20929	No
CTCGGGCC	2	2.0706	2	2.15385	0.928571	-0.148216	-0.0693865	GGCCCGAG	16461	No
CATGCGCC	1	1.09877	1	1.125	0.888889	-0.117783	-0.0941955	GGCGCATG	NA	No
TCAGGGGC	1	1.11591	1	1.14286	0.875	-0.133531	-0.109668	GCCCCTGA	19866	No
CAGCGGCG	3	3.11733	3	3.3	0.909091	-0.285931	-0.11509	CGCCGCTG	17679	No
CGGGGGCG	3	3.11733	3	3.3	0.909091	-0.285931	-0.11509	CGCCCCCG	20875	No
GAGGGGTC	3	3.14721	3	3.33333	0.9	-0.316082	-0.143716	GACCCCTC	18061	No
CAGGTTCC	1	1.17067	1	1.2	0.833333	-0.182322	-0.157577	GGAACCTG	9947	No
CTGCGGCC	1	1.20445	1	1.23529	0.809524	-0.211309	-0.186021	GGCCGCAG	8850	No
CCGGTGCC	1	1.21851	1	1.25	0.8	-0.223144	-0.197629	GGCACCGG	11125	No
CTGGGGCA	1	1.23109	1	1.26316	0.791667	-0.233615	-0.207897	TGCCCCAG	18219	No
GAGGCGCC	2	2.23699	2	2.33333	0.857143	-0.308301	-0.223967	GGCGCCTC	21043	No
CAGTGTCC	1	1.25263	1	1.28571	0.777778	-0.251314	-0.225249	GGACACTG	8411	No
AAGGGTCC	1	1.29808	1	1.33333	0.75	-0.287682	-0.260883	GGACCCTT	14683	No
CTAGGGCC	1	1.29808	1	1.33333	0.75	-0.287682	-0.260883	GGCCCTAG	NA	No
CATTGGCC	1	1.29808	1	1.33333	0.75	-0.287682	-0.260883	GGCCAATG	15118	No
CAGGGGCG	2	2.32846	2	2.43243	0.822222	-0.391489	-0.304118	CGCCCCTG	3619	No
AGGGGCCA	1	1.36158	1	1.4	0.714286	-0.336472	-0.308646	TGGCCCCT	17298	No
CAGGGAGC	1	1.36158	1	1.4	0.714286	-0.336472	-0.308646	GCTCCCTG	5489	No
CTGGCGCC	1	1.37277	1	1.41176	0.708333	-0.34484	-0.316833	GGCGCCAG	945	No
GAGGGGCC	2	2.35335	3	2.45946	1.21978	0.596012	-0.325389	GGCCCCTC	5369	No
CAGAGGCG	2	2.39066	2	2.5	0.8	-0.446287	-0.356846	CGCCTCTG	12106	No
GAGCGGCC	1	1.45659	1	1.5	0.666667	-0.405465	-0.376099	GGCCGCTC	13276	No
CACGTGCC	1	1.45659	2	1.5	1.33333	0.575364	-0.376099	GGCACGTG	11063	No
CGGGGTCC	4	4.43214	4	4.8	0.833333	-0.729286	-0.410354	GGACCCCG	17134	No
CCAGGGGC	2	2.45628	2	2.57143	0.777778	-0.502629	-0.411	GCCCCTGG	248	No
AAGGGCCC	1	1.50925	1	1.55556	0.642857	-0.441833	-0.411611	GGGCCCTT	NA	No
CAGGAGAC	1	1.58568	1	1.63636	0.611111	-0.492476	-0.461012	GTCTCCTG	17496	No
CAGGGGTT	1	1.61429	1	1.66667	0.6	-0.510826	-0.478895	AACCCCTG	NA	No
CAGGCGCC	1	1.61429	1	1.66667	0.6	-0.510826	-0.478895	GGCGCCTG	12095	No
CGGTGGCC	1	1.61429	1	1.66667	0.6	-0.510826	-0.478895	GGCCACCG	20245	No
CTGGGACC	2	2.54354	2	2.66667	0.75	-0.575364	-0.48082	GGTCCCAG	18578	No
CCGGAGCC	2	2.54354	2	2.66667	0.75	-0.575364	-0.48082	GGCTCCGG	19931	No
AAGGAGCC	1	1.62687	1	1.68	0.595238	-0.518794	-0.486658	GGCTCCTT	NA	No
CAGGGGAA	1	1.63084	1	1.68421	0.59375	-0.521297	-0.489096	TTCCCCTG	11083	No
CACGGGGC	1	1.6592	2	1.71429	1.16667	0.308301	-0.506333	GCCCCGTG	NA	No
CAGGGCCC	2	2.59433	2	2.72222	0.734694	-0.616603	-0.520359	GGGCCCTG	16423	No
CCGGGACC	2	2.59894	2	2.72727	0.733333	-0.62031	-0.523911	GGTCCCGG	3414	No
CCGGGGCA	1	1.70667	1	1.76471	0.566667	-0.567984	-0.534546	TGCCCCGG	17684	No
CCGGGGCC	1	1.70667	1	1.76471	0.566667	-0.567984	-0.534546	GGCCCCGG	21067	No
AGGGGCGC	3	3.60315	4	3.84615	1.04	0.156883	-0.549592	GCGCCCCT	19954	No
CACGGCCC	1	1.73986	1	1.8	0.555556	-0.587787	-0.553806	GGGCCGTG	19668	No
AGGGGCCG	2	2.66528	2	2.8	0.714286	-0.672944	-0.574321	CGGCCCCT	20752	No
TGGGGGCC	1	1.80245	1	1.86667	0.535714	-0.624154	-0.589149	GGCCCCCA	16954	No
CCGAGGCC	2	2.7173	2	2.85714	0.7	-0.71335	-0.61298	GGCCTCGG	20401	No
CCGGCGCC	2	2.75918	2	2.90323	0.688889	-0.745351	-0.643572	GGCGCCGG	3577	No
AAGGGGGC	3	3.73853	3	4	0.75	-0.863046	-0.660238	GCCCCCTT	8821	No
CTGGAGCC	2	2.78651	2	2.93333	0.681818	-0.765985	-0.663285	GGCTCCAG	9498	No
CCGGGGCG	2	2.79363	2	2.94118	0.68	-0.771325	-0.668386	CGCCCCGG	20526	No
AGCGGGCC	1	1.95736	1	2.03226	0.492063	-0.709148	-0.671599	GGCCCGCT	NA	No
CTGGGGCC	1	2.02541	1	2.10526	0.475	-0.74444	-0.705771	GGCCCCAG	19201	No
CAGTGGCG	1	2.0706	1	2.15385	0.464286	-0.767255	-0.72784	CGCCACTG	15073	No
GAGGGGCG	4	4.83191	5	5.27027	0.948718	-0.263219	-0.75579	CGCCCCTC	14969	No
CAGGAGCC	1	2.15058	1	2.24	0.446429	-0.806476	-0.76574	GGCTCCTG	20780	No
GAGGGACC	1	2.21328	1	2.30769	0.433333	-0.836248	-0.794474	GGTCCCTC	14126	No
GAGGGGCT	2	2.99341	2	3.16216	0.632479	-0.916218	-0.80653	AGCCCCTC	20940	No
CGGGGCCG	1	2.29855	1	2.4	0.416667	-0.875469	-0.83228	CGGCCCCG	1368	No
CAGGGGAC	1	2.41485	1	2.52632	0.395833	-0.926762	-0.881638	GTCCCCTG	NA	No
CGGGGGCT	2	3.11733	2	3.3	0.606061	-1.00155	-0.887657	AGCCCCCG	1376	No
CAGGCCCC	2	3.14721	2	3.33333	0.6	-1.02165	-0.906741	GGGGCCTG	19325	No
CACGCGCC	1	2.64502	3	2.77778	1.08	0.230883	-0.97268	GGCGCGTG	20327	No
CCAGGGCC	1	2.66528	1	2.8	0.357143	-1.02962	-0.980308	GGCCCTGG	18556	No
AGGGGCTC	2	3.51822	2	3.75	0.533333	-1.25722	-1.12961	GAGCCCCT	18263	No
--[ACGT][ACGT][ACGT][ACGT][ACGT][ACGT][ACGT][ACGT]
--0.134387	0.501976	0.0750988	0.0434783	0.0790514	0.0671937	0.0395257	0.0395257
--0.703557	0.181818	0.0592885	0.0948617	0.0790514	0.150198	0.766798	0.72332
--0.130435	0.221344	0.853755	0.826087	0.810277	0.715415	0.114625	0.150198
--0.0316206	0.0948617	0.0118577	0.0355731	0.0316206	0.0671937	0.0790514	0.0869565
0.446903
AGGGCCGT	5	1.80245	5	1.86667	2.67857	4.92642	5.10145	ACGGCCCT	613	No
GGGGCCGG	5	1.92725	5	2	2.5	4.58145	4.76672	CCGGCCCC	20866	No
CGGGCCGA	5	2.05153	5	2.13333	2.34375	4.25876	4.45426	TCGGCCCG	6128	No
GGGCCTGT	3	0.932661	3	0.952381	3.15	3.44221	3.50498	ACAGGCCC	4731	No
AGGGGCGG	11	8.26224	11	9.61538	1.144	1.47984	3.14819	CCGCCCCT	3068	No
TGGGCCGC	3	1.17067	3	1.2	2.5	2.74887	2.8231	GCGGCCCA	51	No
AGGGCAGT	2	0.493082	2	0.5	4	2.77259	2.80045	ACTGCCCT	19232	No
AGGGTCGC	3	1.36158	3	1.4	2.14286	2.28642	2.3699	GCGACCCT	NA	No
AGGGCACT	1	0.110236	1	0.111111	9	2.19722	2.20513	AGTGCCCT	NA	No
AGGTGCCG	2	0.680702	2	0.692308	2.88889	2.12174	2.15556	CGGCACCT	5177	No
ACGGCCCT	2	0.693903	2	0.705882	2.83333	2.08291	2.11714	AGGGCCGT	6	No
GGGGCCAT	2	0.702073	2	0.714286	2.8	2.05924	2.09373	ATGGCCCC	NA	No
TCGGCCGT	1	0.123989	1	0.125	8	2.07944	2.08756	ACGGCCGA	NA	No
AGGTCCTT	2	0.73677	2	0.75	2.66667	1.96166	1.99725	AAGGACCT	3471	No
AGGCCCCT	3	1.60344	4	1.65517	2.41667	3.52956	1.87938	AGGGGCCT	14046	No
CGGACCGT	1	0.165212	1	0.166667	6	1.79176	1.80053	ACGGTCCG	NA	No
ACGGGCCT	1	0.172375	1	0.173913	5.75	1.7492	1.75808	AGGCCCGT	NA	No
TGGCCCGT	1	0.172375	1	0.173913	5.75	1.7492	1.75808	ACGGGCCA	NA	No
AGGGTCCT	2	0.83225	2	0.848485	2.35714	1.7149	1.75354	AGGACCCT	2975	No
AGGGCGGT	2	0.834746	2	0.851064	2.35	1.70883	1.74755	ACCGCCCT	14193	No
AGGAGCGT	3	1.69283	3	1.75	1.71429	1.61699	1.71663	ACGCTCCT	17398	No
GGGGTCGT	2	0.882077	2	0.9	2.22222	1.59702	1.63725	ACGACCCC	NA	No
AGGGCTGT	2	0.890862	2	0.909091	2.2	1.57691	1.61743	ACAGCCCT	NA	No
AGGAGCCT	2	0.894681	2	0.913043	2.19048	1.56824	1.60887	AGGCTCCT	4661	No
AGGGCCCG	3	1.81928	3	1.88462	1.59184	1.39467	1.50051	CGGGCCCT	16952	No
GGGCCGTT	3	1.84222	3	1.90909	1.57143	1.35596	1.46293	AACGGCCC	10077	No
AGGGCCAG	3	1.86046	3	1.92857	1.55556	1.3255	1.43337	CTGGCCCT	6944	No
AGGGTCAT	2	0.978574	2	1	2	1.38629	1.42961	ATGACCCT	NA	No
AGGGGCTT	2	0.978574	2	1	2	1.38629	1.42961	AAGCCCCT	14298	No
AGGACCGA	1	0.247497	1	0.25	4	1.38629	1.39635	TCGGTCCT	2707	No
TGGGGCGT	1	0.253818	1	0.25641	3.9	1.36098	1.37114	ACGCCCCA	NA	No
AGGACCCT	2	1.0352	2	1.05882	1.88889	1.27198	1.31711	AGGGTCCT	1247	No
AGGGACGC	2	1.08544	2	1.11111	1.8	1.17557	1.22232	GCGTCCCT	NA	No
GAGGGCGT	2	1.14813	2	1.17647	1.7	1.06126	1.11002	ACGCCCTC	NA	No
ATGACCGT	1	0.329571	1	0.333333	3	1.09861	1.10996	ACGGTCAT	NA	No
GGGTCCGT	2	1.17067	2	1.2	1.66667	1.02165	1.07114	ACGGACCC	16369	No
GAGGGCCG	3	2.1341	3	2.22222	1.35	0.900314	1.0217	CGGCCCTC	17691	No
AGAGCAGT	2	1.23109	2	1.26316	1.58333	0.919065	0.9705	ACTGCTCT	NA	No
GGGCTCGT	1	0.379972	1	0.384615	2.6	0.955511	0.967657	ACGAGCCC	NA	No
AGTGGCGT	1	0.384169	1	0.388889	2.57143	0.944462	0.956673	ACGCCACT	NA	No
TTGGCCGT	1	0.395077	1	0.4	2.5	0.916291	0.928675	ACGGCCAA	NA	No
AGGGCTCG	1	0.411432	1	0.416667	2.4	0.875469	0.888111	CGAGCCCT	219	No
AGCGCGGT	1	0.411432	1	0.416667	2.4	0.875469	0.888111	ACCGCGCT	NA	No
CGAGCCGT	1	0.4292	1	0.434783	2.3	0.832909	0.845831	ACGGCTCG	NA	No
AGGGCAAT	1	0.438673	1	0.444444	2.25	0.81093	0.824002	ATTGCCCT	NA	No
AGGCCGCT	1	0.438673	1	0.444444	2.25	0.81093	0.824002	AGCGGCCT	12411	No
TGGGCTGT	2	1.32696	2	1.36364	1.46667	0.765985	0.820517	ACAGCCCA	NA	No
GGGGGCGT	1	0.455424	1	0.461538	2.16667	0.77319	0.786526	ACGCCCCC	10488	No
AGGTGCCT	1	0.455424	1	0.461538	2.16667	0.77319	0.786526	AGGCACCT	NA	No
AGGTCCGC	2	1.36158	2	1.4	1.42857	0.71335	0.769002	GCGGACCT	NA	No
GGGCCGAT	1	0.464289	1	0.470588	2.125	0.753772	0.767248	ATCGGCCC	NA	No
AGAGGCCG	1	0.467321	1	0.473684	2.11111	0.747214	0.760739	CGGCCTCT	5098	No
ACGACCGT	1	0.493082	1	0.5	2	0.693147	0.707079	ACGGTCGT	NA	No
AGGGACAT	1	0.493082	1	0.5	2	0.693147	0.707079	ATGTCCCT	NA	No
AGGGCATT	1	0.493082	1	0.5	2	0.693147	0.707079	AATGCCCT	NA	No
AGGTGCGT	1	0.493082	1	0.5	2	0.693147	0.707079	ACGCACCT	NA	No
AGTGCCGG	1	0.493082	1	0.5	2	0.693147	0.707079	CCGGCACT	NA	No
AGCTCCGT	1	0.493082	1	0.5	2	0.693147	0.707079	ACGGAGCT	NA	No
GGGGCAGT	3	2.39066	3	2.5	1.2	0.546965	0.681127	ACTGCCCC	7092	No
AGAGCCGA	1	0.514348	1	0.521739	1.91667	0.650588	0.664856	TCGGCTCT	18387	No
AGGGACCG	2	1.43902	2	1.48148	1.35	0.600209	0.658371	CGGTCCCT	4386	No
AGGCGCCT	2	1.45659	2	1.5	1.33333	0.575364	0.634096	AGGCGCCT	9104	Yes
AGGGTCTT	1	0.53753	1	0.545455	1.83333	0.606136	0.620771	AAGACCCT	1298	No
AGGCCCGC	1	0.556835	1	0.565217	1.76923	0.570545	0.585486	GCGGGCCT	10397	No
AGTGCAGT	1	0.5629	1	0.571429	1.75	0.559616	0.574653	ACTGCACT	13874	No
AGGTCCAT	1	0.5629	1	0.571429	1.75	0.559616	0.574653	ATGGACCT	18129	No
AGGGCGTT	1	0.5629	1	0.571429	1.75	0.559616	0.574653	AACGCCCT	NA	No
AGCGCCGT	1	0.568265	1	0.576923	1.73333	0.550046	0.565168	ACGGCGCT	1390	No
AGGGAAGT	2	1.50925	2	1.55556	1.28571	0.502629	0.563071	ACTTCCCT	NA	No
AAGGCTGT	1	0.621575	1	0.631579	1.58333	0.459532	0.475499	ACAGCCTT	NA	No
AGGGCTGG	3	2.59894	3	2.72727	1.1	0.285931	0.430528	CCAGCCCT	9904	No
AGAGCCTT	1	0.655751	1	0.666667	1.5	0.405465	0.421975	AAGGCTCT	NA	No
ACTGCCGT	1	0.655751	1	0.666667	1.5	0.405465	0.421975	ACGGCAGT	NA	No
ACGGGCCG	1	0.683955	1	0.695652	1.4375	0.362905	0.379863	CGGCCCGT	NA	No
AAGGCCGG	1	0.693903	1	0.705882	1.41667	0.348307	0.365423	CCGGCCTT	97	No
AGCGGCCT	1	0.707627	1	0.72	1.38889	0.328504	0.345838	AGGCCGCT	6675	No
AGACCCGT	1	0.73677	1	0.75	1.33333	0.287682	0.30548	ACGGGTCT	8892	No
GGGCGCGT	2	1.71897	2	1.77778	1.125	0.235566	0.302845	ACGCGCCC	9878	No
AAGGGCCG	2	1.71897	2	1.77778	1.125	0.235566	0.302845	CGGCCCTT	6737	No
GGAGCCGT	1	0.768416	1	0.782609	1.27778	0.245122	0.263424	ACGGCTCC	NA	No
AGGGGGGT	1	0.775074	1	0.789474	1.26667	0.236389	0.254797	ACCCCCCT	NA	No
AGGTCCGG	1	0.785281	1	0.8	1.25	0.223144	0.241714	CCGGACCT	2637	No
AGGGCCCT	1	0.792737	1	0.807692	1.2381	0.213574	0.232263	AGGGCCCT	13782	Yes
GGGGCCCT	1	0.792737	1	0.807692	1.2381	0.213574	0.232263	AGGGCCCC	17288	No
AGGGGCCT	1	0.824035	1	0.84	1.19048	0.174353	0.193542	AGGCCCCT	935	No
AGGGCGGA	1	0.834746	1	0.851064	1.175	0.161268	0.180627	TCCGCCCT	19451	No
GGGCCGTA	2	1.84222	2	1.90909	1.04762	0.09304	0.164354	TACGGCCC	NA	No
AGAGCCGG	1	0.852649	1	0.869565	1.15	0.139762	0.159407	CCGGCTCT	12107	No
AGCGCCGG	2	1.85531	3	1.92308	1.56	1.33406	0.150186	CCGGCGCT	7125	No
AGGGACTT	1	0.890862	1	0.909091	1.1	0.0953102	0.115566	AAGTCCCT	NA	No
AGGTCAGT	2	1.92725	2	2	1	1.61434e-09	0.0741069	ACTGACCT	810	No
CGGGCGGT	1	0.937548	1	0.957447	1.04444	0.0434851	0.0644871	ACCGCCCG	NA	No
CAGGGCCG	3	2.94738	3	3.11111	0.964286	-0.109103	0.0530913	CGGCCCTG	18701	No
AGCGTCGT	1	0.978574	1	1	1	8.07168e-10	0.0216589	ACGACGCT	NA	No
AGGCGCGT	1	1.01424	1	1.03704	0.964286	-0.0363676	-0.0141372	ACGCGCCT	17276	No
CGCGCCGT	1	1.01561	1	1.03846	0.962963	-0.0377403	-0.0154879	ACGGCGCG	NA	No
CGGGCCCT	1	1.01561	1	1.03846	0.962963	-0.0377403	-0.0154879	AGGGCCCG	2021	No
AAGGCCGC	1	1.0352	1	1.05882	0.944444	-0.0571584	-0.0345918	GCGGCCTT	NA	No
TGGGCCGA	1	1.04274	1	1.06667	0.9375	-0.0645385	-0.0418509	TCGGCCCA	NA	No
AGGGTCCG	1	1.06604	1	1.09091	0.916667	-0.0870114	-0.0639497	CGGACCCT	12318	No
AGGGCCCC	2	2.0706	2	2.15385	0.928571	-0.148216	-0.0693865	GGGGCCCT	13784	No
AGCGCCTT	1	1.09398	1	1.12	0.892857	-0.113329	-0.0898182	AAGGCGCT	NA	No
AGGGCGTG	1	1.11591	1	1.14286	0.875	-0.133531	-0.109668	CACGCCCT	NA	No
AGGGAGGT	1	1.12174	1	1.14894	0.87037	-0.138836	-0.11488	ACCTCCCT	NA	No
AAGGCCAT	1	1.17067	1	1.2	0.833333	-0.182322	-0.157577	ATGGCCTT	NA	No
GTGGCCGT	1	1.17067	1	1.2	0.833333	-0.182322	-0.157577	ACGGCCAC	NA	No
AGAGCCGC	2	2.16993	2	2.26087	0.884615	-0.245205	-0.163092	GCGGCTCT	14446	No
AAGGCCGA	1	1.20445	1	1.23529	0.809524	-0.211309	-0.186021	TCGGCCTT	NA	No
CCGGCCGT	1	1.21851	1	1.25	0.8	-0.223144	-0.197629	ACGGCCGG	NA	No
AAGGCGGT	1	1.23109	1	1.26316	0.791667	-0.233615	-0.207897	ACCGCCTT	NA	No
GGCGCCGT	1	1.23689	1	1.26923	0.787879	-0.238411	-0.2126	ACGGCGCC	19279	No
AGGGGAGT	1	1.24023	1	1.27273	0.785714	-0.241162	-0.215297	ACTCCCCT	4945	No
AGGGACCT	1	1.26274	1	1.2963	0.771429	-0.259511	-0.233283	AGGTCCCT	NA	No
AGGCGCCG	2	2.25899	2	2.35714	0.848485	-0.328606	-0.243542	CGGCGCCT	17810	No
AGCGCCGA	1	1.3103	1	1.34615	0.742857	-0.297252	-0.270255	TCGGCGCT	3027	No
CGGGCCGC	2	2.29855	2	2.4	0.833333	-0.364643	-0.278265	GCGGCCCG	NA	No
AGGGCGGC	1	1.32511	1	1.3617	0.734375	-0.308735	-0.281499	GCCGCCCT	113	No
TGGGCAGT	1	1.45659	1	1.5	0.666667	-0.405465	-0.376099	ACTGCCCA	17792	No
GGGCCGTG	2	2.43243	2	2.54545	0.785714	-0.482324	-0.391491	CACGGCCC	20275	No
AGGGCCGG	1	1.55131	1	1.6	0.625	-0.470004	-0.439098	CCGGCCCT	NA	No
GGGGCGGT	2	2.53705	2	2.65957	0.752	-0.570038	-0.475711	ACCGCCCC	9466	No
GGGGCTGT	1	1.61429	1	1.66667	0.6	-0.510826	-0.478895	ACAGCCCC	9911	No
GGGGCCGA	2	2.54354	2	2.66667	0.75	-0.575364	-0.48082	TCGGCCCC	18581	No
AGGGCGGG	4	4.5485	4	4.93617	0.810345	-0.841182	-0.514011	CCCGCCCT	21102	No
AGGAGCCG	2	2.60976	2	2.73913	0.730159	-0.628987	-0.532225	CGGCTCCT	8862	No
AGGGGCGC	3	3.60315	4	3.84615	1.04	0.156883	-0.549592	GCGCCCCT	19954	No
AGGGGCCG	2	2.66528	2	2.8	0.714286	-0.672944	-0.574321	CGGCCCCT	20752	No
CGGGCCGT	1	1.80245	1	1.86667	0.535714	-0.624154	-0.589149	ACGGCCCG	20500	No
AGGGCTGC	1	1.92725	1	2	0.5	-0.693147	-0.656094	GCAGCCCT	2866	No
GGGGCCGC	2	2.84694	2	3	0.666667	-0.81093	-0.706194	GCGGCCCC	733	No
AGGGCCCA	1	2.0706	1	2.15385	0.464286	-0.767255	-0.72784	TGGGCCCT	NA	No
AGGGTCGG	1	2.11348	1	2.2	0.454545	-0.788457	-0.748335	CCGACCCT	NA	No
GGGGCCGT	1	2.23699	1	2.33333	0.428571	-0.847298	-0.805131	ACGGCCCC	14674	No
AGGGCCGC	1	2.29855	2	2.4	0.833333	-0.364643	-0.83228	GCGGCCCT	18580	No
--[ACGT][ACGT][ACG][ACGT][ACGT][ACGT][ACGT][ACGT]
--0.633663	0.0990099	0.029703	0.039604	0.049505	0.0693069	0.019802	0.0990099
--0.0990099	0.00990099	0.049505	0.0990099	0.633663	0.742574	0.227723	0.19802
--0.227723	0.881188	0.920792	0.831683	0.277228	0.138614	0.693069	0.366337
--0.039604	0.00990099	0	0.029703	0.039604	0.049505	0.0594059	0.336634
0.421739
TCTGAGGA	5	1.84222	6	1.90909	3.14286	6.87079	4.99234	TCCTCAGA	5391	No
TGCTGAGA	4	1.17067	4	1.2	3.33333	4.81589	4.91487	TCTCAGCA	NA	No
TCTGGGAT	2	0.180188	2	0.181818	11	4.79579	4.8138	ATCCCAGA	2854	No
GCTGAGGG	3	1.32696	3	1.36364	2.2	2.36537	2.44717	CCCTCAGC	19775	No
ATCTGAGA	3	1.38876	3	1.42857	2.1	2.22581	2.31061	TCTCAGAT	NA	No
TCCGAGGA	3	1.39962	4	1.44	2.77778	4.0866	2.28723	TCCTCGGA	2858	No
TCTGTGAA	2	0.655751	2	0.666667	3	2.19722	2.23024	TTCACAGA	NA	No
TCTGAAGA	3	1.45659	3	1.5	2	2.07944	2.16754	TCTTCAGA	NA	No
CCTGAGGT	3	1.54271	3	1.59091	1.88571	1.90292	1.99522	ACCTCAGG	NA	No
CTGGAGGA	4	2.45191	4	2.56667	1.55844	1.77475	1.95771	TCCTCCAG	18481	No
TTGACGGA	1	0.141662	1	0.142857	7	1.94591	1.95431	TCCGTCAA	NA	No
TCTCGAGG	3	1.61429	3	1.66667	1.8	1.76336	1.85915	CCTCGAGA	11318	No
TCTGAGTA	2	0.802903	2	0.818182	2.44444	1.78764	1.82534	TACTCAGA	NA	No
TCTCAGAA	1	0.165212	1	0.166667	6	1.79176	1.80053	TTCTGAGA	3277	No
GCTGAGGC	4	2.59894	4	2.72727	1.46667	1.53197	1.72477	GCCTCAGC	8909	No
TCGGAAGA	1	0.198151	1	0.2	5	1.60944	1.61872	TCTTCCGA	NA	No
GTTGAGGA	1	0.198151	1	0.2	5	1.60944	1.61872	TCCTCAAC	NA	No
TCAGAGGA	1	0.232992	1	0.235294	4.25	1.44692	1.45675	TCCTCTGA	3446	No
TCTGAGCA	3	1.85531	4	1.92308	2.08	2.92947	1.44167	TGCTCAGA	1273	No
TCTGGGGA	2	0.978574	2	1	2	1.38629	1.42961	TCCCCAGA	NA	No
TTGAGGGA	1	0.247497	1	0.25	4	1.38629	1.39635	TCCCTCAA	NA	No
TGGGAGGA	4	2.82767	5	2.97872	1.67857	2.58972	1.38737	TCCTCCCA	17682	No
CTGAGGCA	3	1.92725	3	2	1.5	1.2164	1.32756	TGCCTCAG	13799	No
TCCTAGGA	1	0.269902	1	0.272727	3.66667	1.29928	1.3097	TCCTAGGA	2983	Yes
TGTGAGGT	1	0.282698	1	0.285714	3.5	1.25276	1.26338	ACCTCACA	10758	No
TTCTGGGA	1	0.282698	1	0.285714	3.5	1.25276	1.26338	TCCCAGAA	NA	No
TCGGAGCA	1	0.282698	1	0.285714	3.5	1.25276	1.26338	TGCTCCGA	13981	No
TTCTGAGA	1	0.282698	1	0.285714	3.5	1.25276	1.26338	TCTCAGAA	1169	No
TGAGAGGA	3	2.02541	4	2.10526	1.9	2.56742	1.17852	TCCTCTCA	NA	No
TCTAAGAA	2	1.11591	2	1.14286	1.75	1.11923	1.16696	TTCTTAGA	NA	No
TCTCAGTA	1	0.329571	1	0.333333	3	1.09861	1.10996	TACTGAGA	18140	No
TCTGGGTA	1	0.329571	1	0.333333	3	1.09861	1.10996	TACCCAGA	7035	No
TCCGAAGA	1	0.329571	1	0.333333	3	1.09861	1.10996	TCTTCGGA	NA	No
TTGATGGA	1	0.329571	1	0.333333	3	1.09861	1.10996	TCCATCAA	7179	No
TTGAGGCA	1	0.329571	1	0.333333	3	1.09861	1.10996	TGCCTCAA	NA	No
GATGAGGA	2	1.17067	2	1.2	1.66667	1.02165	1.07114	TCCTCATC	15562	No
TCAGTGGA	1	0.359363	1	0.363636	2.75	1.0116	1.02342	TCCACTGA	NA	No
TCTTGAGA	3	2.1341	4	2.22222	1.8	2.35115	1.0217	TCTCAAGA	NA	No
CTGAGGAG	5	4.08749	6	4.4	1.36364	1.86093	1.00754	CTCCTCAG	NA	No
TCCGAGCA	1	0.370528	1	0.375	2.66667	0.980829	0.992826	TGCTCGGA	9596	No
TCTCAGGT	2	1.21851	2	1.25	1.6	0.940007	0.991037	ACCTGAGA	12825	No
TTCTAGGA	1	0.395077	1	0.4	2.5	0.916291	0.928675	TCCTAGAA	10190	No
ATCTAGGA	1	0.395077	1	0.4	2.5	0.916291	0.928675	TCCTAGAT	NA	No
TTGTAGGA	1	0.395077	1	0.4	2.5	0.916291	0.928675	TCCTACAA	NA	No
TCGATGGA	1	0.395077	1	0.4	2.5	0.916291	0.928675	TCCATCGA	NA	No
TCTGGAGA	1	0.408613	1	0.413793	2.41667	0.882389	0.894986	TCTCCAGA	NA	No
TCTCAGGA	1	0.411432	1	0.416667	2.4	0.875469	0.888111	TCCTGAGA	12976	No
GTCTGAGG	3	2.23699	3	2.33333	1.28571	0.753943	0.880445	CCTCAGAC	2926	No
TGTGAGGC	1	0.42311	1	0.428571	2.33333	0.847298	0.860124	GCCTCACA	NA	No
TTAGAGGA	1	0.42311	1	0.428571	2.33333	0.847298	0.860124	TCCTCTAA	NA	No
CTGAAGGA	1	0.438673	1	0.444444	2.25	0.81093	0.824002	TCCTTCAG	NA	No
CCTGAGGC	2	1.32696	2	1.36364	1.46667	0.765985	0.820517	GCCTCAGG	NA	No
TCGGAGGA	1	0.444118	1	0.45	2.22222	0.798508	0.811665	TCCTCCGA	NA	No
CCTGCGGA	3	2.29855	3	2.4	1.25	0.669431	0.798997	TCCGCAGG	19219	No
TCTGTGGT	1	0.455424	1	0.461538	2.16667	0.77319	0.786526	ACCACAGA	10504	No
TCAAAGGA	1	0.455424	1	0.461538	2.16667	0.77319	0.786526	TCCTTTGA	NA	No
TCTGGGGT	2	1.36158	2	1.4	1.42857	0.71335	0.769002	ACCCCAGA	14765	No
ACTGGGGA	1	0.493082	1	0.5	2	0.693147	0.707079	TCCCCAGT	NA	No
TCTAGGAT	1	0.493082	1	0.5	2	0.693147	0.707079	ATCCTAGA	NA	No
TCTAGAGA	1	0.493082	1	0.5	2	0.693147	0.707079	TCTCTAGA	3095	No
TCTAAGGA	1	0.493082	1	0.5	2	0.693147	0.707079	TCCTTAGA	8309	No
TCTAAAGA	1	0.493082	1	0.5	2	0.693147	0.707079	TCTTTAGA	NA	No
TGCTGGGA	2	1.41811	2	1.45946	1.37037	0.630162	0.687646	TCCCAGCA	7057	No
GGTGAGGA	3	2.39066	3	2.5	1.2	0.546965	0.681127	TCCTCACC	10754	No
CCTAAGGA	2	1.45659	2	1.5	1.33333	0.575364	0.634096	TCCTTAGG	NA	No
CTCGAGGA	2	1.45659	2	1.5	1.33333	0.575364	0.634096	TCCTCGAG	NA	No
TCGGGGGA	1	0.53753	1	0.545455	1.83333	0.606136	0.620771	TCCCCCGA	14521	No
CTGAGAGA	2	1.53139	2	1.57895	1.26667	0.472778	0.53394	TCTCTCAG	19067	No
TTTGAGGG	1	0.590784	1	0.6	1.66667	0.510826	0.526304	CCCTCAAA	NA	No
TCGAGGAG	1	0.605788	1	0.615385	1.625	0.485508	0.501224	CTCCTCGA	NA	No
TCGAGGAA	1	0.605788	1	0.615385	1.625	0.485508	0.501224	TTCCTCGA	NA	No
GCTGCGGA	3	2.57402	3	2.7	1.11111	0.316082	0.459428	TCCGCAGC	NA	No
ATCTGAGG	2	1.61429	2	1.66667	1.2	0.364643	0.428505	CCTCAGAT	NA	No
CTGATGGA	1	0.655751	1	0.666667	1.5	0.405465	0.421975	TCCATCAG	NA	No
CTGAGCGA	1	0.655751	1	0.666667	1.5	0.405465	0.421975	TCGCTCAG	NA	No
TCTGATCA	1	0.655751	1	0.666667	1.5	0.405465	0.421975	TGATCAGA	15545	No
TCTGTGGA	1	0.680702	1	0.692308	1.44444	0.367725	0.384631	TCCACAGA	NA	No
TCGGTGGA	1	0.680702	1	0.692308	1.44444	0.367725	0.384631	TCCACCGA	NA	No
CCTGTGGA	1	0.680702	1	0.692308	1.44444	0.367725	0.384631	TCCACAGG	NA	No
TCTGCGGC	1	0.688183	1	0.7	1.42857	0.356675	0.3737	GCCGCAGA	15218	No
TCTGCGGG	1	0.688183	1	0.7	1.42857	0.356675	0.3737	CCCGCAGA	18907	No
TCTGAGAG	2	1.6592	2	1.71429	1.16667	0.308301	0.373628	CTCTCAGA	7250	No
GCTGAGAA	2	1.6592	2	1.71429	1.16667	0.308301	0.373628	TTCTCAGC	NA	No
ACTGAGAA	2	1.6592	2	1.71429	1.16667	0.308301	0.373628	TTCTCAGT	NA	No
TCTGAGAA	2	1.6592	2	1.71429	1.16667	0.308301	0.373628	TTCTCAGA	NA	No
TGCGAGGA	1	0.702073	1	0.714286	1.4	0.336472	0.353718	TCCTCGCA	4813	No
CGTGAGGA	1	0.702073	1	0.714286	1.4	0.336472	0.353718	TCCTCACG	NA	No
TTGAGGAG	1	0.720583	1	0.733333	1.36364	0.310155	0.327695	CTCCTCAA	NA	No
TCTGAATA	1	0.73677	1	0.75	1.33333	0.287682	0.30548	TATTCAGA	NA	No
TCTTAGGG	1	0.73677	1	0.75	1.33333	0.287682	0.30548	CCCTAAGA	15661	No
TGCTAGGA	1	0.73677	1	0.75	1.33333	0.287682	0.30548	TCCTAGCA	NA	No
TCCTGAGA	1	0.73677	1	0.75	1.33333	0.287682	0.30548	TCTCAGGA	6188	No
TCCCAGGA	4	3.71413	5	3.97222	1.25874	1.15056	0.296597	TCCTGGGA	19059	No
TCTGGAGG	1	0.745139	1	0.758621	1.31818	0.276253	0.294184	CCTCCAGA	41	No
TCTCGGGA	2	1.73986	2	1.8	1.11111	0.210721	0.278683	TCCCGAGA	3074	No
ACTGAGTA	1	0.802903	1	0.818182	1.22222	0.200671	0.219522	TACTCAGT	NA	No
TCTGAGTC	1	0.802903	1	0.818182	1.22222	0.200671	0.219522	GACTCAGA	NA	No
GCAGAGGA	1	0.808083	1	0.823529	1.21429	0.194156	0.21309	TCCTCTGC	20984	No
TTGAAGGA	1	0.871337	1	0.888889	1.125	0.117783	0.137726	TCCTTCAA	NA	No
TCGGAGGT	1	0.882077	1	0.9	1.11111	0.105361	0.125476	ACCTCCGA	12822	No
TCCAAGGA	1	0.904372	1	0.923077	1.08333	0.0800427	0.100514	TCCTTGGA	NA	No
TCTGAGAC	2	1.92725	2	2	1	1.61434e-09	0.0741069	GTCTCAGA	NA	No
TCTAGGAG	1	0.978574	1	1	1	8.07169e-10	0.0216589	CTCCTAGA	18572	No
TCTGCAGA	1	0.978574	1	1	1	8.07168e-10	0.0216589	TCTGCAGA	15313	Yes
TCTGCAGG	1	0.978574	1	1	1	8.07168e-10	0.0216589	CCTGCAGA	5364	No
CTCTGGGA	1	0.978574	1	1	1	8.07168e-10	0.0216589	TCCCAGAG	10773	No
CTGAGTGA	1	0.978574	1	1	1	8.07168e-10	0.0216589	TCACTCAG	NA	No
GCTGAAGA	1	0.978574	1	1	1	8.07168e-10	0.0216589	TCTTCAGC	1323	No
GCTGAGGT	3	3.01111	3	3.18182	0.942857	-0.176521	-0.0110897	ACCTCAGC	NA	No
GCGGAGGA	1	1.02671	1	1.05	0.952381	-0.0487902	-0.0263597	TCCTCCGC	9059	No
TCAGAGGG	1	1.0352	1	1.05882	0.944444	-0.0571584	-0.0345918	CCCTCTGA	NA	No
AGTGAGGA	1	1.04732	1	1.07143	0.933333	-0.0689929	-0.0462317	TCCTCACT	10750	No
TTTCAGGA	1	1.09877	1	1.125	0.888889	-0.117783	-0.0941955	TCCTGAAA	7007	No
TAGGAGGA	1	1.09877	1	1.125	0.888889	-0.117783	-0.0941955	TCCTCCTA	NA	No
TCTGAGCG	1	1.12645	1	1.15385	0.866667	-0.143101	-0.119068	CGCTCAGA	3770	No
TGTGGGGA	1	1.13358	1	1.16129	0.861111	-0.149532	-0.125384	TCCCCACA	20287	No
CATGAGGA	1	1.17067	1	1.2	0.833333	-0.182322	-0.157577	TCCTCATG	8211	No
TCGGAGGC	1	1.17067	1	1.2	0.833333	-0.182322	-0.157577	GCCTCCGA	NA	No
CCGGAGGA	1	1.17067	1	1.2	0.833333	-0.182322	-0.157577	TCCTCCGG	2257	No
ACCGAGGA	1	1.17067	1	1.2	0.833333	-0.182322	-0.157577	TCCTCGGT	NA	No
TACTGAGA	1	1.17067	1	1.2	0.833333	-0.182322	-0.157577	TCTCAGTA	3886	No
CTCTGAGA	2	2.19294	2	2.28571	0.875	-0.267063	-0.184188	TCTCAGAG	NA	No
TTTGGGGA	1	1.28134	1	1.31579	0.76	-0.274437	-0.247908	TCCCCAAA	NA	No
TTGAGAGA	1	1.28134	1	1.31579	0.76	-0.274437	-0.247908	TCTCTCAA	3023	No
TGTCAGGA	1	1.29808	1	1.33333	0.75	-0.287682	-0.260883	TCCTGACA	NA	No
TCCGAGTA	1	1.29808	1	1.33333	0.75	-0.287682	-0.260883	TACTCGGA	NA	No
TCCTGGGA	1	1.32696	1	1.36364	0.733333	-0.310155	-0.282889	TCCCAGGA	13129	No
TCTGTGGG	1	1.34694	1	1.38462	0.722222	-0.325422	-0.297833	CCCACAGA	13154	No
TCTTAAGA	1	1.38876	1	1.42857	0.7	-0.356675	-0.328409	TCTTAAGA	19214	Yes
TCTTGGGA	1	1.38876	1	1.42857	0.7	-0.356675	-0.328409	TCCCAAGA	NA	No
GCTGGGGA	2	2.39066	2	2.5	0.8	-0.446287	-0.356846	TCCCCAGC	9263	No
TATCAGGA	1	1.45659	1	1.5	0.666667	-0.405465	-0.376099	TCCTGATA	NA	No
TCATGAGG	1	1.45659	1	1.5	0.666667	-0.405465	-0.376099	CCTCATGA	NA	No
TCAGGGGA	1	1.47917	1	1.52381	0.65625	-0.421213	-0.391481	TCCCCTGA	17447	No
TCTGCGCA	1	1.55131	1	1.6	0.625	-0.470004	-0.439098	TGCGCAGA	NA	No
TCTGGGGC	1	1.55131	1	1.6	0.625	-0.470004	-0.439098	GCCCCAGA	19896	No
GCTGTGGA	1	1.56585	1	1.61538	0.619048	-0.479573	-0.448431	TCCACAGC	6966	No
TCTCAGGG	1	1.61429	1	1.66667	0.6	-0.510826	-0.478895	CCCTGAGA	NA	No
TCTCAGGC	1	1.61429	1	1.66667	0.6	-0.510826	-0.478895	GCCTGAGA	14943	No
CTCTGAGG	2	2.54354	2	2.66667	0.75	-0.575364	-0.48082	CCTCAGAG	10840	No
TCCGAGGG	1	1.62687	1	1.68	0.595238	-0.518794	-0.486658	CCCTCGGA	13294	No
CCCGAGGA	1	1.85243	1	1.92	0.520833	-0.652325	-0.6165	TCCTCGGG	17741	No
TCTGGGGG	1	1.92725	1	2	0.5	-0.693147	-0.656094	CCCCCAGA	1752	No
TCTGAGGT	1	2.13878	1	2.22727	0.44898	-0.800778	-0.760237	ACCTCAGA	10674	No
CCTGAGCA	1	2.21328	1	2.30769	0.433333	-0.836248	-0.794474	TGCTCAGG	NA	No
TCCGAGGC	1	2.29855	1	2.4	0.416667	-0.875469	-0.83228	GCCTCGGA	NA	No
--[ACGT][ACGT][ACGT][ACGT][ACGT][AG][ACGT][ACGT]
--0.0515464	0.0515464	0.0515464	0.0927835	0.587629	0.185567	0.103093	0.628866
--0.237113	0.628866	0.237113	0.113402	0.0515464	0	0.0618557	0.0927835
--0.185567	0.113402	0.154639	0.618557	0.340206	0.814433	0.824742	0.195876
--0.525773	0.206186	0.556701	0.175258	0.0206186	0	0.0103093	0.0824742
0.66506
CGTGGGGG	5	1.86693	5	1.93548	2.58333	4.7454	4.92572	CCCCCACG	20402	No
CGCGAGGG	4	1.83816	4	1.90476	2.1	2.96775	3.11011	CCCTCGCG	16978	No
CGTCAGGG	2	0.493082	2	0.5	4	2.77259	2.80045	CCCTGACG	20007	No
CCTGGAGG	4	2.18381	4	2.27586	1.75758	2.25574	2.42089	CCTCCAGG	16970	No
GTGAGGGG	4	2.23699	4	2.33333	1.71429	2.15599	2.32465	CCCCTCAC	19341	No
CGAGGGCG	4	2.29855	4	2.4	1.66667	2.0433	2.21606	CGCCCTCG	20258	No
CGCGGAGG	3	1.47721	3	1.52174	1.97143	2.03628	2.12538	CCTCCGCG	19272	No
GGTGGCGG	5	3.29619	5	3.5	1.42857	1.78337	2.08335	CCGCCACC	396	No
AGTGGGGC	3	1.50246	4	1.54839	2.58333	3.79632	2.07453	GCCCCACT	13210	No
AGTGGGGA	3	1.50246	3	1.54839	1.9375	1.9842	2.07453	TCCCCACT	13208	No
GTGGGGGA	4	2.39066	4	2.5	1.6	1.88001	2.0589	TCCCCCAC	20321	No
CTTGGAGG	2	0.73677	2	0.75	2.66667	1.96166	1.99725	CCTCCAAG	17845	No
CGCGTGGG	3	1.55131	3	1.6	1.875	1.88583	1.97854	CCCACGCG	12398	No
CGCGGGTG	3	1.55131	3	1.6	1.875	1.88583	1.97854	CACCCGCG	72	No
CCGTGGGG	4	2.45628	4	2.57143	1.55556	1.76733	1.95059	CCCCACGG	7120	No
CGCGCGGG	4	2.5054	4	2.625	1.52381	1.68485	1.87139	CCCGCGCG	21093	No
CTGGGGAG	4	2.5256	4	2.64706	1.51111	1.65138	1.83927	CTCCCCAG	18150	No
CGTCGGGG	3	1.6592	3	1.71429	1.75	1.67885	1.77684	CCCCGACG	17699	No
CGTAAGGG	1	0.198151	1	0.2	5	1.60944	1.61872	CCCTTACG	NA	No
CGTGGTGG	3	1.75695	3	1.81818	1.65	1.50233	1.60511	CCACCACG	NA	No
CCTGGGAG	3	1.75695	3	1.81818	1.65	1.50233	1.60511	CTCCCAGG	21104	No
CGCCGGGG	3	1.76437	3	1.82609	1.64286	1.48931	1.59246	CCCCGGCG	3756	No
CGTGGAGG	4	2.7173	4	2.85714	1.4	1.34589	1.54663	CCTCCACG	NA	No
TGTGGGGG	3	1.86693	3	1.93548	1.55	1.31476	1.42295	CCCCCACA	9854	No
CGTGGGTA	1	0.247497	1	0.25	4	1.38629	1.39635	TACCCACG	9124	No
CGGGGGGT	1	0.260471	1	0.263158	3.8	1.335	1.34527	ACCCCCCG	10480	No
CTTGGGGC	2	1.02924	2	1.05263	1.9	1.28371	1.32865	GCCCCAAG	6747	No
CCTGGGGG	3	1.92725	3	2	1.5	1.2164	1.32756	CCCCCAGG	8825	No
GGTGAGGG	3	1.92725	3	2	1.5	1.2164	1.32756	CCCTCACC	5490	No
TGTTGGGG	3	1.92725	3	2	1.5	1.2164	1.32756	CCCCAACA	NA	No
CCTTGGGG	2	1.04732	2	1.07143	1.86667	1.24831	1.29383	CCCCAAGG	2232	No
TGAGGGGG	2	1.1085	2	1.13514	1.7619	1.13279	1.18028	CCCCCTCA	434	No
CTGGGGCG	3	2.02541	3	2.10526	1.425	1.06252	1.17852	CGCCCCAG	20961	No
CGCGGGGT	2	1.11876	2	1.14583	1.74545	1.11403	1.16185	ACCCCGCG	13899	No
CATGGCGG	4	3.02748	4	3.2	1.25	0.892574	1.11426	CCGCCATG	NA	No
GTGGAGGG	4	3.02748	4	3.2	1.25	0.892574	1.11426	CCCTCCAC	14679	No
CAGGGGGG	1	0.329571	1	0.333333	3	1.09861	1.10996	CCCCCCTG	NA	No
CGTGGCGA	1	0.329571	1	0.333333	3	1.09861	1.10996	TCGCCACG	14866	No
CGTTGGGC	1	0.329571	1	0.333333	3	1.09861	1.10996	GCCCAACG	NA	No
CGTGGGAT	1	0.329571	1	0.333333	3	1.09861	1.10996	ATCCCACG	NA	No
TGTGCGGG	1	0.359363	1	0.363636	2.75	1.0116	1.02342	CCCGCACA	NA	No
TGCGGGGG	3	2.23699	3	2.33333	1.28571	0.753943	0.880445	CCCCCGCA	NA	No
CGTGAGGC	1	0.42311	1	0.428571	2.33333	0.847298	0.860124	GCCTCACG	9717	No
CGCGGGAG	4	3.29619	4	3.5	1.14286	0.534126	0.774107	CTCCCGCG	20918	No
CGTTGCGG	2	1.36158	2	1.4	1.42857	0.71335	0.769002	CCGCAACG	NA	No
GGCGGGGG	6	5.30295	6	5.83333	1.02857	0.169025	0.740978	CCCCCGCC	20067	No
CCTGGGCG	3	2.34883	3	2.45455	1.22222	0.602012	0.734086	CGCCCAGG	20553	No
GTGGTGGG	2	1.38876	2	1.42857	1.4	0.672944	0.729477	CCCACCAC	19372	No
GGTAGGGG	1	0.493082	1	0.5	2	0.693147	0.707079	CCCCTACC	18250	No
CGTAGGGG	1	0.493082	1	0.5	2	0.693147	0.707079	CCCCTACG	NA	No
CTTGGGTG	1	0.493082	1	0.5	2	0.693147	0.707079	CACCCAAG	6496	No
AGTAGGGG	1	0.493082	1	0.5	2	0.693147	0.707079	CCCCTACT	12282	No
CATGGGTG	1	0.493082	1	0.5	2	0.693147	0.707079	CACCCATG	NA	No
CGTGCGGG	2	1.41344	2	1.45455	1.375	0.636907	0.69424	CCCGCACG	NA	No
CTTGGCGG	3	2.39066	3	2.5	1.2	0.546965	0.681127	CCGCCAAG	4670	No
CGCGGTGG	3	2.39066	3	2.5	1.2	0.546965	0.681127	CCACCGCG	NA	No
CTGGGGGC	3	2.39066	3	2.5	1.2	0.546965	0.681127	GCCCCCAG	NA	No
GTGGGGGC	3	2.39066	3	2.5	1.2	0.546965	0.681127	GCCCCCAC	8834	No
CTTGGGGT	1	0.518823	1	0.526316	1.9	0.641854	0.656193	ACCCCAAG	12025	No
TGTGGGTG	2	1.45659	2	1.5	1.33333	0.575364	0.634096	CACCCACA	NA	No
CGTGGCGC	1	0.547399	1	0.555556	1.8	0.587787	0.602578	GCGCCACG	5069	No
CATGGGGG	1	0.5629	1	0.571429	1.75	0.559616	0.574653	CCCCCATG	NA	No
CGCGGGCG	2	1.50246	2	1.54839	1.29167	0.511867	0.572089	CGCCCGCG	1820	No
AGTGGGCG	2	1.50925	2	1.55556	1.28571	0.502629	0.563071	CGCCCACT	528	No
AGCGGGGG	3	2.5054	3	2.625	1.14286	0.400594	0.540497	CCCCCGCT	5110	No
TGGGGGGG	3	2.51142	3	2.63158	1.14	0.393085	0.53329	CCCCCCCA	19106	No
CCTGGGGC	2	1.55131	2	1.6	1.25	0.446287	0.508098	GCCCCAGG	6149	No
GTTGGGGG	4	3.55312	4	3.78947	1.05556	0.216269	0.473877	CCCCCAAC	6622	No
GCGGGGGG	1	0.626237	1	0.636364	1.57143	0.451985	0.468026	CCCCCCGC	NA	No
GGTGGGCG	3	2.59433	3	2.72222	1.10204	0.291491	0.435857	CGCCCACC	19754	No
CTAGGGGG	1	0.655751	1	0.666667	1.5	0.405465	0.421975	CCCCCTAG	17333	No
CGTTGGGA	1	0.655751	1	0.666667	1.5	0.405465	0.421975	TCCCAACG	NA	No
CGTGGGCC	1	0.655751	1	0.666667	1.5	0.405465	0.421975	GGCCCACG	13780	No
CGTCGCGG	1	0.655751	1	0.666667	1.5	0.405465	0.421975	CCGCGACG	NA	No
CATGGGAG	1	0.655751	1	0.666667	1.5	0.405465	0.421975	CTCCCATG	NA	No
GCTGGGGG	5	4.60287	5	5	1	4.03584e-09	0.413788	CCCCCAGC	NA	No
GGTTGGGG	5	4.60287	5	5	1	4.03584e-09	0.413788	CCCCAACC	NA	No
GGTCGGGG	2	1.6592	3	1.71429	1.75	1.67885	0.373628	CCCCGACC	17330	No
GATGGGGG	2	1.6592	2	1.71429	1.16667	0.308301	0.373628	CCCCCATC	18890	No
ACGTGGGG	2	1.6592	2	1.71429	1.16667	0.308301	0.373628	CCCCACGT	NA	No
CAGTGGGG	2	1.6592	2	1.71429	1.16667	0.308301	0.373628	CCCCACTG	18619	No
CGTGAGGA	1	0.702073	1	0.714286	1.4	0.336472	0.353718	TCCTCACG	NA	No
CGAGCGGG	4	3.66821	5	3.92	1.27551	1.21673	0.346358	CCCGCTCG	14491	No
TGTGGGGT	2	1.68524	2	1.74194	1.14815	0.276301	0.342477	ACCCCACA	958	No
CGTGCGGA	1	0.714694	1	0.727273	1.375	0.318454	0.3359	TCCGCACG	NA	No
CTTCGGGG	1	0.73677	1	0.75	1.33333	0.287682	0.30548	CCCCGAAG	NA	No
CGTGGGTG	1	0.73677	1	0.75	1.33333	0.287682	0.30548	CACCCACG	15818	No
GTGCGGGG	2	1.71897	2	1.77778	1.125	0.235566	0.302845	CCCCGCAC	3371	No
CCTAGGGG	2	1.71897	2	1.77778	1.125	0.235566	0.302845	CCCCTAGG	2930	No
TGTGGAGG	3	2.7173	3	2.85714	1.05	0.14637	0.296926	CCTCCACA	NA	No
AGGGGGGG	1	0.775074	1	0.789474	1.26667	0.236389	0.254797	CCCCCCCT	6943	No
CATGAGGG	1	0.785281	1	0.8	1.25	0.223144	0.241714	CCCTCATG	NA	No
CGGAGGGG	1	0.79576	1	0.810811	1.23333	0.209721	0.228458	CCCCTCCG	17739	No
CTTGGGAG	2	1.80245	2	1.86667	1.07143	0.137986	0.207997	CTCCCAAG	10145	No
CTGGGGGT	2	1.81027	2	1.875	1.06667	0.129077	0.199344	ACCCCCAG	15248	No
CGCGGCGG	3	2.82106	3	2.97143	1.00962	0.0287084	0.184503	CCGCCGCG	223	No
CTGGCGGG	1	0.84063	1	0.857143	1.16667	0.154151	0.173604	CCCGCCAG	NA	No
CGTGACGG	1	0.84063	1	0.857143	1.16667	0.154151	0.173604	CCGTCACG	9209	No
CCAGGGGG	1	0.84063	1	0.857143	1.16667	0.154151	0.173604	CCCCCTGG	NA	No
AGTGAGGG	1	0.84063	1	0.857143	1.16667	0.154151	0.173604	CCCTCACT	NA	No
CTTAGGGG	1	0.84063	1	0.857143	1.16667	0.154151	0.173604	CCCCTAAG	NA	No
CTGGGTGG	3	2.84694	3	3	1	2.4215e-09	0.157104	CCACCCAG	15261	No
CGTGGAGA	1	0.932661	1	0.952381	1.05	0.0487902	0.069714	TCTCCACG	4955	No
CGAGGGGG	1	0.952523	1	0.972973	1.02778	0.027399	0.0486407	CCCCCTCG	13255	No
CTGGGGGG	3	2.95991	3	3.125	0.96	-0.122466	0.0403643	CCCCCCAG	17650	No
ACTGGGGG	1	0.978574	1	1	1	8.07168e-10	0.0216589	CCCCCAGT	NA	No
AGTGTGGG	1	0.978574	1	1	1	8.07169e-10	0.0216589	CCCACACT	NA	No
AGTTGGGG	1	0.978574	1	1	1	8.07168e-10	0.0216589	CCCCAACT	1117	No
CGTGGCCG	3	3.00629	3	3.17647	0.944444	-0.171475	-0.00628827	CGGCCACG	3437	No
GGTGGGGT	3	3.02167	5	3.19355	1.56566	2.24153	-0.0215923	ACCCCACC	20349	No
TTTGGGGG	2	2.02541	3	2.10526	1.425	1.06252	-0.0252481	CCCCCAAA	5063	No
CGAGGGGC	2	2.02806	2	2.10811	0.948718	-0.105287	-0.0278616	GCCCCTCG	20864	No
CGCGGGGA	3	3.03497	3	3.20833	0.935065	-0.201418	-0.0347723	TCCCCGCG	NA	No
GTGGGAGG	4	4.03961	4	4.34483	0.920635	-0.330767	-0.0394167	CCTCCCAC	20446	No
GGTGGGGC	2	2.04753	2	2.12903	0.939394	-0.125041	-0.0469727	GCCCCACC	14419	No
GGTGGGGA	2	2.04753	2	2.12903	0.939394	-0.125041	-0.0469727	TCCCCACC	14421	No
CATGTGGG	2	2.06039	2	2.14286	0.933333	-0.137986	-0.0594935	CCCACATG	NA	No
CGTGGTGT	1	1.06604	1	1.09091	0.916667	-0.0870114	-0.0639497	ACACCACG	NA	No
CGTGGGCA	1	1.08544	2	1.11111	1.8	1.17557	-0.0819872	TGCCCACG	18625	No
CGTCGGGC	1	1.11591	1	1.14286	0.875	-0.133531	-0.109668	GCCCGACG	NA	No
AGTGGAGG	1	1.11591	1	1.14286	0.875	-0.133531	-0.109668	CCTCCACT	19216	No
CGGGGGCG	3	3.11733	3	3.3	0.909091	-0.285931	-0.11509	CGCCCCCG	20875	No
CTTTGGGG	1	1.12645	1	1.15385	0.866667	-0.143101	-0.119068	CCCCAAAG	15676	No
TGTGGGGA	1	1.13358	1	1.16129	0.861111	-0.149532	-0.125384	TCCCCACA	20287	No
TGTGGGCG	1	1.13874	1	1.16667	0.857143	-0.154151	-0.12992	CGCCCACA	NA	No
GGTGGGAG	2	2.15985	2	2.25	0.888889	-0.235566	-0.153787	CTCCCACC	6258	No
CGTCCGGG	1	1.17067	1	1.2	0.833333	-0.182322	-0.157577	CCCGGACG	NA	No
CGTAGAGG	1	1.17067	1	1.2	0.833333	-0.182322	-0.157577	CCTCTACG	NA	No
CTTGAGGG	1	1.17067	1	1.2	0.833333	-0.182322	-0.157577	CCCTCAAG	NA	No
GTGGGTGG	4	4.17405	4	4.5	0.888889	-0.471132	-0.170372	CCACCCAC	19738	No
GGTGGTGG	2	2.18091	2	2.27273	0.88	-0.255667	-0.173191	CCACCACC	19197	No
GTGGGCGG	2	2.23699	3	2.33333	1.28571	0.753943	-0.223967	CCGCCCAC	15079	No
CTTGCGGG	1	1.25263	1	1.28571	0.777778	-0.251314	-0.225249	CCCGCAAG	NA	No
CTTGGTGG	1	1.25263	1	1.28571	0.777778	-0.251314	-0.225249	CCACCAAG	NA	No
GTCGGGGG	1	1.25263	1	1.28571	0.777778	-0.251314	-0.225249	CCCCCGAC	18368	No
CGCGGGGC	3	3.24042	4	3.4375	1.16364	0.6062	-0.231267	GCCCCGCG	1220	No
CGAGGGGA	1	1.26369	2	1.2973	1.54167	0.865728	-0.234039	TCCCCTCG	17094	No
GGGGGGGG	1	1.28134	1	1.31579	0.76	-0.274437	-0.247908	CCCCCCCC	12131	No
CTTGGGGA	1	1.28134	1	1.31579	0.76	-0.274437	-0.247908	TCCCCAAG	NA	No
AGTGGCGG	3	3.29619	4	3.5	1.14286	0.534126	-0.282466	CCGCCACT	14869	No
CGCAGGGG	1	1.32696	1	1.36364	0.733333	-0.310155	-0.282889	CCCCTGCG	13161	No
CGAGGGAG	1	1.34694	1	1.38462	0.722222	-0.325422	-0.297833	CTCCCTCG	15184	No
CCTGGGGT	1	1.36158	1	1.4	0.714286	-0.336472	-0.308646	ACCCCAGG	20944	No
CGTGATGG	1	1.38876	1	1.42857	0.7	-0.356675	-0.328409	CCATCACG	NA	No
CGGGGTGG	3	3.37295	3	3.58621	0.836538	-0.535448	-0.351523	CCACCCCG	13672	No
CTGGGGGA	2	2.39066	2	2.5	0.8	-0.446287	-0.356846	TCCCCCAG	2090	No
CGAGGGTG	1	1.45659	1	1.5	0.666667	-0.405465	-0.376099	CACCCTCG	18576	No
GGTGTGGG	1	1.45659	2	1.5	1.33333	0.575364	-0.376099	CCCACACC	18444	No
CATAGGGG	1	1.45659	1	1.5	0.666667	-0.405465	-0.376099	CCCCTATG	NA	No
CGTGGGAG	1	1.45659	1	1.5	0.666667	-0.405465	-0.376099	CTCCCACG	11274	No
TGTGTGGG	1	1.45659	1	1.5	0.666667	-0.405465	-0.376099	CCCACACA	20199	No
CGGTGGGG	1	1.47294	1	1.51724	0.659091	-0.416894	-0.387262	CCCCACCG	7121	No
CCCGGGGG	1	1.49306	1	1.53846	0.65	-0.430783	-0.400825	CCCCCGGG	21064	No
GTGGCGGG	2	2.45628	2	2.57143	0.777778	-0.502629	-0.411	CCCGCCAC	3563	No
CGTGGGCG	1	1.50925	1	1.55556	0.642857	-0.441833	-0.411611	CGCCCACG	13777	No
GTGGGGCG	1	1.53139	1	1.57895	0.633333	-0.456758	-0.426177	CGCCCCAC	375	No
CGGGTGGG	2	2.5054	2	2.625	0.761905	-0.543867	-0.450599	CCCACCCG	20136	No
GGAGGGGG	1	1.57175	1	1.62162	0.616667	-0.483427	-0.452189	CCCCCTCC	20040	No
CGAGGGGT	1	1.57175	1	1.62162	0.616667	-0.483427	-0.452189	ACCCCTCG	13256	No
CGAGAGGG	1	1.63084	1	1.68421	0.59375	-0.521297	-0.489096	CCCTCTCG	19741	No
AATGGGGG	1	1.6592	1	1.71429	0.583333	-0.538996	-0.506333	CCCCCATT	1396	No
CGTGGGGT	1	1.68524	1	1.74194	0.574074	-0.554997	-0.521909	ACCCCACG	NA	No
CTGAGGGG	1	1.69283	1	1.75	0.571429	-0.559616	-0.526404	CCCCTCAG	16919	No
CTGTGGGG	1	1.73986	1	1.8	0.555556	-0.587787	-0.553806	CCCCACAG	20074	No
CGTGCGGC	1	1.75695	1	1.81818	0.55	-0.597837	-0.563577	GCCGCACG	5851	No
CCTGCGGG	2	2.66528	2	2.8	0.714286	-0.672944	-0.574321	CCCGCAGG	10809	No
GTGGGGGT	1	1.81027	1	1.875	0.533333	-0.628609	-0.593475	ACCCCCAC	19354	No
CGAGGAGG	1	1.88165	1	1.95122	0.5125	-0.668455	-0.63215	CCTCCTCG	NA	No
CTGGGCGG	1	1.92725	1	2	0.5	-0.693147	-0.656094	CCGCCCAG	3676	No
TCTGGGGG	1	1.92725	1	2	0.5	-0.693147	-0.656094	CCCCCAGA	1752	No
CTGGAGGG	2	2.78651	2	2.93333	0.681818	-0.765985	-0.663285	CCCTCCAG	6199	No
GGTGGAGG	4	4.72417	4	5.14286	0.777778	-1.00526	-0.665594	CCTCCACC	688	No
CTGGGGTG	2	2.79924	2	2.94737	0.678571	-0.775531	-0.672403	CACCCCAG	18365	No
CATGGTGG	1	2.00498	2	2.08333	0.96	-0.081644	-0.695636	CCACCATG	15120	No
CTTGGGGG	1	2.02541	1	2.10526	0.475	-0.74444	-0.705771	CCCCCAAG	NA	No
GGTGGGTG	2	2.84694	3	3	1	2.4215e-09	-0.706194	CACCCACC	NA	No
AGTGCGGG	1	2.0966	1	2.18182	0.458333	-0.780159	-0.740315	CCCGCACT	3463	No
CGGGGAGG	1	2.0966	1	2.18182	0.458333	-0.780159	-0.740315	CCTCCCCG	18747	No
TGTGGGAG	4	4.8148	6	5.25	1.14286	0.801188	-0.7416	CTCCCACA	15177	No
CTTGTGGG	1	2.1341	1	2.22222	0.45	-0.798508	-0.758044	CCCACAAG	8581	No
CGAAGGGG	1	2.16993	2	2.26087	0.884615	-0.245205	-0.774693	CCCCTTCG	NA	No
CTGCGGGG	2	2.94738	3	3.11111	0.964286	-0.109103	-0.775536	CCCCGCAG	19672	No
AGAGGGGG	1	2.17863	2	2.27027	0.880952	-0.253503	-0.778698	CCCCCTCT	NA	No
GTGGGGGG	2	2.95991	2	3.125	0.64	-0.892574	-0.784021	CCCCCCAC	20705	No
AGTGGGGT	1	2.22705	1	2.32258	0.430556	-0.842679	-0.800677	ACCCCACT	13760	No
GTGGGGAG	2	3.00629	2	3.17647	0.62963	-0.925247	-0.815122	CTCCCCAC	8872	No
GGTGGGGG	2	3.3393	2	3.54839	0.563636	-1.14669	-1.02523	CCCCCACC	21124	No
CGGCGGGG	2	3.47723	2	3.7037	0.54	-1.23237	-1.10618	CCCCGCCG	19780	No
CGCGGGGG	1	3.03497	2	3.20833	0.623377	-0.945209	-1.1102	CCCCCGCG	18294	No
GTGGGGTG	2	3.55312	5	3.78947	1.31944	1.38605	-1.14936	CACCCCAC	15817	No
CGGGAGGG	3	4.42121	3	4.78723	0.626667	-1.40202	-1.1634	CCCTCCCG	7047	No
CTGGGAGG	2	3.61719	2	3.86207	0.517857	-1.31611	-1.1851	CCTCCCAG	1364	No
CGAGGCGG	2	3.64082	2	3.88889	0.514286	-1.32995	-1.19812	CCGCCTCG	15268	No
CGCTGGGG	1	3.78594	1	4.05405	0.246667	-1.39972	-1.33129	CCCCAGCG	NA	No
CGGGGCGG	4	5.77712	5	6.41026	0.78	-1.24231	-1.47044	CCGCCCCG	18291	No
CGGGCGGG	3	5.06962	3	5.55319	0.54023	-1.84728	-1.57396	CCCGCCCG	NA	No
--[ACGT][ACGT][ACGT][ACGT][ACGT][ACGT][ACGT][ACGT]
--0.0615942	0.0398551	0.0797101	0.0326087	0.0507246	0.0833333	0.0652174	0.0507246
--0.568841	0.076087	0.144928	0.0398551	0.0724638	0.101449	0.0724638	0.057971
--0.293478	0.605072	0.336957	0.865942	0.84058	0.746377	0.826087	0.844203
--0.076087	0.278986	0.438406	0.0615942	0.0362319	0.0688406	0.0362319	0.0471014
0.386364
TGCTGAGA	4	1.17067	4	1.2	3.33333	4.81589	4.91487	TCTCAGCA	NA	No
TCTGAGGA	5	1.84222	6	1.90909	3.14286	6.87079	4.99234	TCCTCAGA	5391	No
TGGTGGGA	2	0.408613	2	0.413793	4.83333	3.15107	3.17627	TCCCACCA	NA	No
TTCTGAAA	3	1.06604	3	1.09091	2.75	3.0348	3.10399	TTTCAGAA	NA	No
TGCTGGCA	2	0.621575	2	0.631579	3.16667	2.30536	2.33729	TGCCAGCA	NA	No
ATCTGAGA	3	1.38876	3	1.42857	2.1	2.22581	2.31061	TCTCAGAT	NA	No
TGCGGAGC	4	2.29053	4	2.3913	1.67273	2.05782	2.23004	GCTCCGCA	15244	No
TCTGAAGA	3	1.45659	3	1.5	2	2.07944	2.16754	TCTTCAGA	NA	No
AGCGGAGA	3	1.47721	3	1.52174	1.97143	2.03628	2.12538	TCTCCGCT	12089	No
TGGCTGGA	2	0.697593	2	0.709677	2.81818	2.07218	2.10653	TCCAGCCA	19658	No
GGCTGAGG	4	2.39066	4	2.5	1.6	1.88001	2.0589	CCTCAGCC	20868	No
TTCGGAGA	2	0.73677	2	0.75	2.66667	1.96166	1.99725	TCTCCGAA	NA	No
TCTGAGTA	2	0.802903	2	0.818182	2.44444	1.78764	1.82534	TACTCAGA	NA	No
TGCTGTGC	2	0.802903	2	0.818182	2.44444	1.78764	1.82534	GCACAGCA	NA	No
TGCTCAGA	2	0.84063	2	0.857143	2.33333	1.6946	1.7335	TCTGAGCA	2093	No
TGCGGTGA	1	0.185803	1	0.1875	5.33333	1.67398	1.68307	TCACCGCA	NA	No
CGCTGAGT	2	0.882077	2	0.9	2.22222	1.59702	1.63725	ACTCAGCG	NA	No
TGTTCAGA	1	0.198151	1	0.2	5	1.60944	1.61872	TCTGAACA	NA	No
AGATGAGA	3	1.75695	3	1.81818	1.65	1.50233	1.60511	TCTCATCT	NA	No
TCTGAGCA	3	1.85531	4	1.92308	2.08	2.92947	1.44167	TGCTCAGA	1273	No
GTGCTGAG	2	0.978574	2	1	2	1.38629	1.42961	CTCAGCAC	NA	No
TGCGGACA	2	0.978574	2	1	2	1.38629	1.42961	TGTCCGCA	NA	No
TGCTGATA	2	0.978574	2	1	2	1.38629	1.42961	TATCAGCA	NA	No
TGCTAAGG	1	0.247497	1	0.25	4	1.38629	1.39635	CCTTAGCA	NA	No
TGCTGCAG	1	0.247497	1	0.25	4	1.38629	1.39635	CTGCAGCA	17712	No
GGCTGAGC	1	0.247497	1	0.25	4	1.38629	1.39635	GCTCAGCC	18471	No
CGCTGAGG	4	2.84694	4	3	1.33333	1.15073	1.3602	CCTCAGCG	15753	No
TGCAGAGA	2	1.01869	2	1.04167	1.92	1.30465	1.34925	TCTCTGCA	NA	No
TGCGTGGA	2	1.04274	2	1.06667	1.875	1.25722	1.30259	TCCACGCA	NA	No
TCCCGAGA	2	1.05556	2	1.08	1.85185	1.23237	1.27816	TCTCGGGA	13248	No
TGCGAGTA	1	0.282698	1	0.285714	3.5	1.25276	1.26338	TACTCGCA	NA	No
TTCTGGGA	1	0.282698	1	0.285714	3.5	1.25276	1.26338	TCCCAGAA	NA	No
TGCGAGAA	1	0.282698	1	0.285714	3.5	1.25276	1.26338	TTCTCGCA	NA	No
TGCAAAGA	1	0.282698	1	0.285714	3.5	1.25276	1.26338	TCTTTGCA	NA	No
TTCTGAGA	1	0.282698	1	0.285714	3.5	1.25276	1.26338	TCTCAGAA	1169	No
TGATGAGG	2	1.06604	2	1.09091	1.83333	1.21227	1.25839	CCTCATCA	15752	No
TGCTGCCA	1	0.290975	1	0.294118	3.4	1.22378	1.23452	TGGCAGCA	NA	No
GTGCGAGA	1	0.296767	1	0.3	3.33333	1.20397	1.21481	TCTCGCAC	NA	No
TGTGAGAG	3	2.06039	3	2.14286	1.4	1.00942	1.12716	CTCTCACA	19590	No
CGCTCAGA	3	2.06039	3	2.14286	1.4	1.00942	1.12716	TCTGAGCG	17654	No
TTGCTGGA	3	2.06039	3	2.14286	1.4	1.00942	1.12716	TCCAGCAA	NA	No
GCTCGAGA	1	0.329571	1	0.333333	3	1.09861	1.10996	TCTCGAGC	17317	No
TGCTAAAA	1	0.329571	1	0.333333	3	1.09861	1.10996	TTTTAGCA	NA	No
TGCTCACA	1	0.329571	1	0.333333	3	1.09861	1.10996	TGTGAGCA	NA	No
TAGCGAGA	1	0.329571	1	0.333333	3	1.09861	1.10996	TCTCGCTA	5686	No
TCGCGAGA	1	0.348851	1	0.352941	2.83333	1.04145	1.05311	TCTCGCGA	123	No
TCTTGAGA	3	2.1341	4	2.22222	1.8	2.35115	1.0217	TCTCAAGA	NA	No
GTGTGAGA	1	0.370528	1	0.375	2.66667	0.980829	0.992826	TCTCACAC	19532	No
TTGCTGAA	1	0.370528	1	0.375	2.66667	0.980829	0.992826	TTCAGCAA	9186	No
TCCTCAGA	2	1.23109	2	1.26316	1.58333	0.919065	0.9705	TCTGAGGA	7	No
TGTTGCGA	1	0.395077	1	0.4	2.5	0.916291	0.928675	TCGCAACA	NA	No
TGCATGAA	1	0.395077	1	0.4	2.5	0.916291	0.928675	TTCATGCA	5885	No
TGCTAGCA	1	0.395077	1	0.4	2.5	0.916291	0.928675	TGCTAGCA	5931	Yes
TGACTGAA	1	0.395077	1	0.4	2.5	0.916291	0.928675	TTCAGTCA	NA	No
TCTGGAGA	1	0.408613	1	0.413793	2.41667	0.882389	0.894986	TCTCCAGA	NA	No
TGCGGGGA	3	2.23699	3	2.33333	1.28571	0.753943	0.880445	TCCCCGCA	1087	No
TGCAGTGA	2	1.29808	2	1.33333	1.5	0.81093	0.864529	TCACTGCA	NA	No
TGCAGATA	2	1.29808	2	1.33333	1.5	0.81093	0.864529	TATCTGCA	NA	No
TGCAGCGA	1	0.42311	1	0.428571	2.33333	0.847298	0.860124	TCGCTGCA	NA	No
TGGTGAGA	1	0.42311	1	0.428571	2.33333	0.847298	0.860124	TCTCACCA	8328	No
TGCTAATA	1	0.438673	1	0.444444	2.25	0.81093	0.824002	TATTAGCA	7281	No
AGCCGAGA	1	0.438673	1	0.444444	2.25	0.81093	0.824002	TCTCGGCT	NA	No
GGCTGTGA	1	0.448572	1	0.454545	2.2	0.788457	0.801686	TCACAGCC	NA	No
TCCTGAAA	2	1.36158	2	1.4	1.42857	0.71335	0.769002	TTTCAGGA	17387	No
CGCTGGGA	3	2.32846	3	2.43243	1.23333	0.629162	0.760219	TCCCAGCG	17618	No
TGGTGAAA	1	0.493082	1	0.5	2	0.693147	0.707079	TTTCACCA	14466	No
TGGTGTGA	1	0.493082	1	0.5	2	0.693147	0.707079	TCACACCA	NA	No
TACTGCGA	1	0.493082	1	0.5	2	0.693147	0.707079	TCGCAGTA	NA	No
TGCTGACG	1	0.493082	1	0.5	2	0.693147	0.707079	CGTCAGCA	NA	No
TGCTCGAA	1	0.493082	1	0.5	2	0.693147	0.707079	TTCGAGCA	NA	No
TGCTTACA	1	0.493082	1	0.5	2	0.693147	0.707079	TGTAAGCA	NA	No
TCCTTAGA	1	0.493082	1	0.5	2	0.693147	0.707079	TCTAAGGA	8588	No
TCTAGAGA	1	0.493082	1	0.5	2	0.693147	0.707079	TCTCTAGA	3095	No
AGCTGACA	1	0.493082	1	0.5	2	0.693147	0.707079	TGTCAGCT	2452	No
AGCTGATA	1	0.493082	1	0.5	2	0.693147	0.707079	TATCAGCT	NA	No
TCCTAAGA	1	0.493082	1	0.5	2	0.693147	0.707079	TCTTAGGA	NA	No
TGCTGGGA	2	1.41811	2	1.45946	1.37037	0.630162	0.687646	TCCCAGCA	7057	No
AGCTGCGA	1	0.514348	1	0.521739	1.91667	0.650588	0.664856	TCGCAGCT	9905	No
TGCCGGGA	1	0.514348	1	0.521739	1.91667	0.650588	0.664856	TCCCGGCA	NA	No
AGCTGAGA	2	1.45659	2	1.5	1.33333	0.575364	0.634096	TCTCAGCT	17714	No
TCCTGAGC	2	1.45659	3	1.5	2	2.07944	0.634096	GCTCAGGA	NA	No
TTCTGTGA	1	0.53753	1	0.545455	1.83333	0.606136	0.620771	TCACAGAA	NA	No
TGCTCGGA	1	0.5629	2	0.571429	3.5	2.50553	0.574653	TCCGAGCA	5190	No
CGCCGAGA	2	1.50925	2	1.55556	1.28571	0.502629	0.563071	TCTCGGCG	90	No
TGGAGAGA	2	1.51582	2	1.5625	1.28	0.49372	0.554376	TCTCTCCA	NA	No
TGTTGAGC	1	0.590784	1	0.6	1.66667	0.510826	0.526304	GCTCAACA	NA	No
TACTGAGT	1	0.590784	1	0.6	1.66667	0.510826	0.526304	ACTCAGTA	NA	No
GACTGAGA	1	0.590784	1	0.6	1.66667	0.510826	0.526304	TCTCAGTC	NA	No
TGCTGGGC	2	1.57175	2	1.62162	1.23333	0.419441	0.481917	GCCCAGCA	NA	No
TGAAGAGA	2	1.58568	2	1.63636	1.22222	0.401341	0.464271	TCTCTTCA	11749	No
TGCTGAAG	1	0.655751	1	0.666667	1.5	0.405465	0.421975	CTTCAGCA	20164	No
TGTCTAGA	1	0.655751	1	0.666667	1.5	0.405465	0.421975	TCTAGACA	NA	No
AGCTGGGA	2	1.64828	2	1.7027	1.1746	0.321861	0.386831	TCCCAGCT	19907	No
GGCTGCGA	1	0.683955	1	0.695652	1.4375	0.362905	0.379863	TCGCAGCC	16935	No
TGCACAGA	2	1.6592	2	1.71429	1.16667	0.308301	0.373628	TCTGTGCA	NA	No
GCTGAGAG	2	1.6592	2	1.71429	1.16667	0.308301	0.373628	CTCTCAGC	19589	No
TCTGAGAG	2	1.6592	2	1.71429	1.16667	0.308301	0.373628	CTCTCAGA	7250	No
GCTGAGAA	2	1.6592	2	1.71429	1.16667	0.308301	0.373628	TTCTCAGC	NA	No
TCTGAGAA	2	1.6592	2	1.71429	1.16667	0.308301	0.373628	TTCTCAGA	NA	No
TGCGAGGA	1	0.702073	1	0.714286	1.4	0.336472	0.353718	TCCTCGCA	4813	No
GTGCTGGA	1	0.702073	1	0.714286	1.4	0.336472	0.353718	TCCAGCAC	NA	No
TGGCTGAG	1	0.702073	1	0.714286	1.4	0.336472	0.353718	CTCAGCCA	19917	No
TACAGAGA	1	0.714694	1	0.727273	1.375	0.318454	0.3359	TCTCTGTA	NA	No
TGCTGGAC	1	0.727778	1	0.740741	1.35	0.300105	0.317759	GTCCAGCA	12113	No
AGCTGAGT	1	0.73677	1	0.75	1.33333	0.287682	0.30548	ACTCAGCT	17726	No
ACCTGAGA	1	0.73677	1	0.75	1.33333	0.287682	0.30548	TCTCAGGT	5330	No
ATGTGAGA	1	0.73677	1	0.75	1.33333	0.287682	0.30548	TCTCACAT	NA	No
TGCTAGGA	1	0.73677	1	0.75	1.33333	0.287682	0.30548	TCCTAGCA	NA	No
TGATGAAA	1	0.73677	1	0.75	1.33333	0.287682	0.30548	TTTCATCA	11894	No
TCCTGAGA	1	0.73677	1	0.75	1.33333	0.287682	0.30548	TCTCAGGA	6188	No
TGCTGCGT	1	0.768416	1	0.782609	1.27778	0.245122	0.263424	ACGCAGCA	2859	No
TGCATGAG	1	0.785281	1	0.8	1.25	0.223144	0.241714	CTCATGCA	NA	No
TGGTGACA	1	0.785281	1	0.8	1.25	0.223144	0.241714	TGTCACCA	10847	No
TGCCTGAG	1	0.81758	1	0.833333	1.2	0.182322	0.201407	CTCAGGCA	17200	No
AGCAGAGA	1	0.81758	1	0.833333	1.2	0.182322	0.201407	TCTCTGCT	300	No
TGCTCCGA	1	0.81758	1	0.833333	1.2	0.182322	0.201407	TCGGAGCA	3171	No
TGCAGAGC	2	1.81027	2	1.875	1.06667	0.129077	0.199344	GCTCTGCA	NA	No
TGCTGGAG	3	2.81338	3	2.96296	1.0125	0.0372676	0.192674	CTCCAGCA	NA	No
TGGCGAGA	1	0.826074	1	0.842105	1.1875	0.17185	0.191071	TCTCGCCA	NA	No
GGGTGAGA	1	0.84063	1	0.857143	1.16667	0.154151	0.173604	TCTCACCC	NA	No
TGCCGAAA	1	0.84063	1	0.857143	1.16667	0.154151	0.173604	TTTCGGCA	NA	No
TGCAGACA	1	0.882077	1	0.9	1.11111	0.105361	0.125476	TGTCTGCA	NA	No
GCCTGAGA	1	0.918299	1	0.9375	1.06667	0.0645385	0.0852326	TCTCAGGC	20006	No
TCCTGCGA	1	0.921848	1	0.941176	1.0625	0.0606246	0.0813754	TCGCAGGA	NA	No
GCTGAGAC	2	1.92725	2	2	1	1.61434e-09	0.0741069	GTCTCAGC	4840	No
TGCTGTAG	2	1.92725	2	2	1	1.61434e-09	0.0741069	CTACAGCA	14264	No
TCTGAGAC	2	1.92725	2	2	1	1.61434e-09	0.0741069	GTCTCAGA	NA	No
TGTGGAGA	1	0.932661	1	0.952381	1.05	0.0487902	0.069714	TCTCCACA	12391	No
TCTGCAGA	1	0.978574	1	1	1	8.07168e-10	0.0216589	TCTGCAGA	15313	Yes
TGCTTAGC	1	0.978574	1	1	1	8.07168e-10	0.0216589	GCTAAGCA	8184	No
TGATCAGA	1	0.978574	1	1	1	8.07168e-10	0.0216589	TCTGATCA	11809	No
CTGCTGAG	1	0.978574	1	1	1	8.07169e-10	0.0216589	CTCAGCAG	1133	No
GCTGAAGA	1	0.978574	1	1	1	8.07168e-10	0.0216589	TCTTCAGC	1323	No
GCTGCAGA	1	0.978574	1	1	1	8.07168e-10	0.0216589	TCTGCAGC	NA	No
GGCAGAGA	2	2.00498	2	2.08333	0.96	-0.081644	-0.00497859	TCTCTGCC	18915	No
TGGTGAGC	1	1.04732	1	1.07143	0.933333	-0.0689929	-0.0462317	GCTCACCA	9004	No
CGCGGAGA	1	1.06224	1	1.08696	0.92	-0.0833816	-0.0603809	TCTCCGCG	1050	No
TGCGGAGA	1	1.06224	1	1.08696	0.92	-0.0833816	-0.0603809	TCTCCGCA	NA	No
TGATGAGA	1	1.06604	1	1.09091	0.916667	-0.0870114	-0.0639497	TCTCATCA	NA	No
TGCTGGAA	1	1.08544	1	1.11111	0.9	-0.105361	-0.0819872	TTCCAGCA	13858	No
GCTGGAGA	3	3.12661	3	3.31034	0.90625	-0.29532	-0.124006	TCTCCAGC	19148	No
TACTGAGA	1	1.17067	1	1.2	0.833333	-0.182322	-0.157577	TCTCAGTA	3886	No
CTCTGAGA	2	2.19294	2	2.28571	0.875	-0.267063	-0.184188	TCTCAGAG	NA	No
TGCTGCGC	2	2.25038	3	2.34783	1.27778	0.735367	-0.235907	GCGCAGCA	NA	No
TGCTGCGG	2	2.25038	2	2.34783	0.851852	-0.320685	-0.235907	CCGCAGCA	NA	No
TACTGTGA	1	1.29808	1	1.33333	0.75	-0.287682	-0.260883	TCACAGTA	3240	No
TGTTGGGA	1	1.29808	1	1.33333	0.75	-0.287682	-0.260883	TCCCAACA	7192	No
TCCTGGGA	1	1.32696	1	1.36364	0.733333	-0.310155	-0.282889	TCCCAGGA	13129	No
TGCCCAGA	1	1.32696	1	1.36364	0.733333	-0.310155	-0.282889	TCTGGGCA	NA	No
TGCGGCGA	1	1.36158	1	1.4	0.714286	-0.336472	-0.308646	TCGCCGCA	NA	No
TGCAGAGG	1	1.41704	1	1.45833	0.685714	-0.377294	-0.34857	CCTCTGCA	2064	No
AGCTGAGG	2	2.39066	2	2.5	0.8	-0.446287	-0.356846	CCTCAGCT	6202	No
CACTGAGA	3	3.38521	4	3.6	1.11111	0.421442	-0.362409	TCTCAGTG	NA	No
CTGTGAGA	1	1.45659	1	1.5	0.666667	-0.405465	-0.376099	TCTCACAG	12628	No
TGGTGAGG	1	1.45659	1	1.5	0.666667	-0.405465	-0.376099	CCTCACCA	NA	No
TTGCTGAG	1	1.45659	1	1.5	0.666667	-0.405465	-0.376099	CTCAGCAA	NA	No
GGCTCAGA	3	3.61284	3	3.85714	0.777778	-0.753943	-0.55765	TCTGAGCC	NA	No
TGCTGTGG	1	1.84222	1	1.90909	0.52381	-0.646627	-0.61097	CCACAGCA	17463	No
GGCCGAGA	1	1.92725	1	2	0.5	-0.693147	-0.656094	TCTCGGCC	NA	No
TCGCTGAG	2	2.84694	2	3	0.666667	-0.81093	-0.706194	CTCAGCGA	19513	No
CTGCTGGA	1	2.06039	1	2.14286	0.466667	-0.76214	-0.722894	TCCAGCAG	14519	No
AGCTCAGA	1	2.06039	1	2.14286	0.466667	-0.76214	-0.722894	TCTGAGCT	NA	No
TGAGGAGA	1	2.06363	1	2.14634	0.465909	-0.763765	-0.724465	TCTCCTCA	NA	No
TGCTGGGG	1	2.32846	2	2.43243	0.822222	-0.391489	-0.845206	CCCCAGCA	18449	No
GGCTGGGA	2	3.21173	2	3.40541	0.587302	-1.06443	-0.947326	TCCCAGCC	10375	No
--[ACGT][ACGT][ACGT][ACGT][ACGT][ACGT][ACGT][ACG]
--0.0882353	0.0490196	0.0588235	0.0980392	0.107843	0.568627	0.166667	0.666667
--0.156863	0.205882	0.666667	0.107843	0.0980392	0.0490196	0.00980392	0.0980392
--0.166667	0.647059	0.107843	0.245098	0.715686	0.343137	0.813725	0.235294
--0.588235	0.0980392	0.166667	0.54902	0.0784314	0.0392157	0.00980392	0
0.628302
CGCGGCCG	4	1.17067	4	1.2	3.33333	4.81589	4.91487	CGGCCGCG	20259	No
CGGGCCGA	5	2.05153	5	2.13333	2.34375	4.25876	4.45426	TCGGCCCG	6128	No
CGCAGGCG	5	2.3636	5	2.47059	2.02381	3.52491	3.74626	CGCCTGCG	9895	No
CGACGGCG	3	0.978574	3	1	3	3.29584	3.36081	CGCCGTCG	7189	No
CGCAGCGG	6	3.73853	6	4	1.5	2.43279	2.83841	CCGCTGCG	NA	No
CGCGACCT	2	0.493082	2	0.5	4	2.77259	2.80045	AGGTCGCG	NA	No
CGGGCTCG	3	1.21851	3	1.25	2.4	2.62641	2.70295	CGAGCCCG	9473	No
CGCGGCAT	2	0.525683	2	0.533333	3.75	2.64351	2.67241	ATGCCGCG	NA	No
CCGGCCCG	6	3.91868	8	4.20588	1.9021	5.14366	2.55603	CGGGCCGG	NA	No
CGAGGGCG	4	2.29855	4	2.4	1.66667	2.0433	2.21606	CGCCCTCG	20258	No
CGCGGAGG	3	1.47721	3	1.52174	1.97143	2.03628	2.12538	CCTCCGCG	19272	No
CGAAGCCG	2	0.702073	2	0.714286	2.8	2.05924	2.09373	CGGCTTCG	5133	No
TGCGGCCA	2	0.707627	2	0.72	2.77778	2.0433	2.07797	TGGCCGCA	1426	No
TCCGGCCG	4	2.39066	4	2.5	1.6	1.88001	2.0589	CGGCCGGA	19132	No
CGGCGCCG	5	3.32801	5	3.53571	1.41414	1.73261	2.03531	CGGCGCCG	719	Yes
CGCTGCAG	2	0.73677	2	0.75	2.66667	1.96166	1.99725	CTGCAGCG	6193	No
CGCGGGTG	3	1.55131	3	1.6	1.875	1.88583	1.97854	CACCCGCG	72	No
TGCGGCGG	4	2.48248	4	2.6	1.53846	1.72313	1.90814	CCGCCGCA	NA	No
AGCGGCCC	4	2.51913	4	2.64	1.51515	1.66206	1.84952	GGGCCGCT	NA	No
GGCGGCTG	4	2.51913	4	2.64	1.51515	1.66206	1.84952	CAGCCGCC	2062	No
CGCGTCCA	3	1.63394	3	1.6875	1.77778	1.72609	1.82285	TGGACGCG	17963	No
CGCCGCCG	4	2.54354	4	2.66667	1.5	1.62186	1.81095	CGGCGGCG	21137	No
GTCGGCCG	1	0.165212	1	0.166667	6	1.79176	1.80053	CGGCCGAC	2076	No
CGGGTCCG	4	2.59894	4	2.72727	1.46667	1.53197	1.72477	CGGACCCG	10775	No
CGCCACCG	3	1.72643	3	1.78571	1.68	1.55638	1.65767	CGGTGGCG	20507	No
CGCATCCG	2	0.882077	2	0.9	2.22222	1.59702	1.63725	CGGATGCG	NA	No
CACGGCCT	2	0.882077	2	0.9	2.22222	1.59702	1.63725	AGGCCGTG	NA	No
GGGGGCCG	4	2.66528	5	2.8	1.78571	2.89909	1.62395	CGGCCCCC	14094	No
CGATGCCG	1	0.198151	1	0.2	5	1.60944	1.61872	CGGCATCG	NA	No
GCCGGCCG	4	2.67666	4	2.8125	1.42222	1.40888	1.60689	CGGCCGGC	NA	No
CCGGCCGC	6	4.60287	6	5	1.2	1.09393	1.59047	GCGGCCGG	9879	No
CGCTGGCC	3	1.77941	3	1.84211	1.62857	1.46311	1.56699	GGCCAGCG	16899	No
CCGCGCCG	5	3.68361	6	3.9375	1.52381	2.52728	1.52772	CGGCGCGG	NA	No
GCAGGCCG	2	0.932661	2	0.952381	2.1	1.48387	1.52572	CGGCCTGC	9644	No
CCCGGCCT	3	1.81027	3	1.875	1.6	1.41001	1.51541	AGGCCGGG	20615	No
CCGGTCCG	1	0.247497	1	0.25	4	1.38629	1.39635	CGGACCGG	NA	No
CGCCGCGG	4	2.84694	4	3	1.33333	1.15073	1.3602	CCGCGGCG	20970	No
GGCAGCCG	1	0.269902	1	0.272727	3.66667	1.29928	1.3097	CGGCTGCC	17104	No
CGCAGCCG	2	1.06604	2	1.09091	1.83333	1.21227	1.25839	CGGCTGCG	17283	No
CGCGCCGC	3	1.99901	3	2.07692	1.44444	1.10317	1.21788	GCGGCGCG	5372	No
GCGGCACG	1	0.296767	1	0.3	3.33333	1.20397	1.21481	CGTGCCGC	NA	No
GCGGCCGA	1	0.309072	1	0.3125	3.2	1.16315	1.17418	TCGGCCGC	NA	No
CGCGTCAG	2	1.11591	2	1.14286	1.75	1.11923	1.16696	CTGACGCG	11360	No
ACGCGGCC	1	0.31231	1	0.315789	3.16667	1.15268	1.16376	GGCCGCGT	13887	No
CGAGGCCC	1	0.31231	1	0.315789	3.16667	1.15268	1.16376	GGGCCTCG	NA	No
CGCTGCCG	3	2.03694	3	2.11765	1.41667	1.04492	1.1615	CGGCAGCG	9399	No
TGCCGCCG	2	1.15648	2	1.18519	1.6875	1.0465	1.09553	CGGCGGCA	19927	No
CTGGGCCG	2	1.17067	2	1.2	1.66667	1.02165	1.07114	CGGCCCAG	14816	No
CGGGGCCA	2	1.17067	2	1.2	1.66667	1.02165	1.07114	TGGCCCCG	19093	No
GGCGGGCG	7	6.01989	9	6.70968	1.34135	2.64306	1.05589	CGCCCGCC	20554	No
TGTGGCCG	1	0.348851	1	0.352941	2.83333	1.04145	1.05311	CGGCCACA	NA	No
CGCTGGCG	3	2.12325	3	2.21053	1.35714	0.916145	1.037	CGCCAGCG	17747	No
CGCTACCG	2	1.20012	2	1.23077	1.625	0.971016	1.02145	CGGTAGCG	7630	No
CGTGCCCG	2	1.20445	2	1.23529	1.61905	0.963676	1.01425	CGGGCACG	NA	No
AGCGGCGG	3	2.13999	3	2.22857	1.34615	0.891755	1.01344	CCGCCGCT	21027	No
CAGCGGCC	4	3.11733	4	3.3	1.21212	0.769488	0.997275	GGCCGCTG	NA	No
CGCGGACC	1	0.370528	1	0.375	2.66667	0.980829	0.992826	GGTCCGCG	20860	No
GCGGCGCG	2	1.22622	3	1.25806	2.38462	2.60711	0.978424	CGCGCCGC	3448	No
CGCGGGCT	1	0.382409	1	0.387097	2.58333	0.949081	0.961265	AGCCCGCG	1784	No
CGCAGACG	1	0.395077	1	0.4	2.5	0.916291	0.928675	CGTCTGCG	9412	No
CTGCGCCG	1	0.406623	1	0.411765	2.42857	0.887303	0.899869	CGGCGCAG	20816	No
CTCAGCCG	1	0.406623	1	0.411765	2.42857	0.887303	0.899869	CGGCTGAG	NA	No
GGCGGCCA	3	2.29855	3	2.4	1.25	0.669431	0.798997	TGGCCGCC	NA	No
TCGGGCCG	2	1.3533	2	1.3913	1.4375	0.725811	0.781196	CGGCCCGA	NA	No
CGCGGGAG	4	3.29619	4	3.5	1.14286	0.534126	0.774107	CTCCCGCG	20918	No
CGGGCCCG	3	2.31983	3	2.42308	1.2381	0.640722	0.77135	CGGGCCCG	6991	Yes
CGCGCCGA	3	2.31983	3	2.42308	1.2381	0.640722	0.77135	TCGGCGCG	NA	No
AGAGGCCG	1	0.467321	1	0.473684	2.11111	0.747214	0.760739	CGGCCTCT	5098	No
GCGGGCCG	3	2.33062	4	2.43478	1.64286	1.98575	0.75743	CGGCCCGC	12118	No
CGCTTCCG	2	1.37277	2	1.41176	1.41667	0.696613	0.752628	CGGAAGCG	1495	No
CGCGGCTC	1	0.473506	1	0.48	2.08333	0.733969	0.747591	GAGCCGCG	15229	No
CTCGGCTG	3	2.35527	4	2.46154	1.625	1.94203	0.725872	CAGCCGAG	NA	No
CGCCGGCC	6	5.33298	7	5.86957	1.19259	1.23291	0.707097	GGCCGGCG	16958	No
CGCCGTCG	1	0.493082	1	0.5	2	0.693147	0.707079	CGACGGCG	75	No
CTCTGCCG	1	0.493082	1	0.5	2	0.693147	0.707079	CGGCAGAG	14013	No
CTCGACCG	1	0.493082	1	0.5	2	0.693147	0.707079	CGGTCGAG	NA	No
TGCGGACG	1	0.493082	1	0.5	2	0.693147	0.707079	CGTCCGCA	2321	No
CCGGACCG	1	0.493082	1	0.5	2	0.693147	0.707079	CGGTCCGG	8934	No
GGCGACCG	1	0.493082	1	0.5	2	0.693147	0.707079	CGGTCGCC	12487	No
CACGGCAG	1	0.493082	1	0.5	2	0.693147	0.707079	CTGCCGTG	13570	No
CGCGGTGG	3	2.39066	3	2.5	1.2	0.546965	0.681127	CCACCGCG	NA	No
GCGCGGCC	3	2.41485	3	2.52632	1.1875	0.515551	0.650922	GGCCGCGC	14825	No
AGCGACCG	2	1.45659	2	1.5	1.33333	0.575364	0.634096	CGGTCGCT	NA	No
CGCGCGCG	3	2.43243	3	2.54545	1.17857	0.492909	0.629159	CGCGCGCG	9232	Yes
CGCAGCCT	3	2.43243	3	2.54545	1.17857	0.492909	0.629159	AGGCTGCG	5087	No
CGCGTGCG	1	0.53753	1	0.545455	1.83333	0.606136	0.620771	CGCACGCG	10562	No
CCCGGCGG	3	2.44579	4	2.56	1.5625	1.78515	0.612733	CCGCCGGG	21039	No
CGCGTCTG	1	0.547399	1	0.555556	1.8	0.587787	0.602578	CAGACGCG	5328	No
CGAGCCCG	3	2.45628	3	2.57143	1.16667	0.462452	0.599895	CGGGCTCG	212	No
CGCGCCCA	2	1.49306	2	1.53846	1.3	0.524729	0.584645	TGGGCGCG	1520	No
CGCTGCTG	4	3.45784	4	3.68182	1.08642	0.331551	0.582607	CAGCAGCG	20544	No
CGCGGGCG	2	1.50246	2	1.54839	1.29167	0.511867	0.572089	CGCCCGCG	1820	No
GCGGCCGG	2	1.51582	2	1.5625	1.28	0.49372	0.554376	CCGGCCGC	1787	No
CCCGGCCC	5	4.49629	6	4.875	1.23077	1.24584	0.530927	GGGCCGGG	14456	No
CGTGGCCA	3	2.5256	3	2.64706	1.13333	0.375489	0.516405	TGGCCACG	NA	No
CGCGGCGA	2	1.55131	2	1.6	1.25	0.446287	0.508098	TCGCCGCG	16947	No
CCGGCCAG	2	1.55131	2	1.6	1.25	0.446287	0.508098	CTGGCCGG	NA	No
GCTGGCCG	1	0.615162	1	0.625	1.6	0.470004	0.485869	CGGCCAGC	15211	No
CGAGGCCA	1	0.621575	1	0.631579	1.58333	0.459532	0.475499	TGGCCTCG	NA	No
GCGGCCTG	1	0.632564	1	0.642857	1.55556	0.441833	0.457974	CAGGCCGC	1378	No
GCGAGCCG	2	1.61429	2	1.66667	1.2	0.364643	0.428505	CGGCTCGC	13788	No
CGGGCCTG	2	1.61429	2	1.66667	1.2	0.364643	0.428505	CAGGCCCG	9420	No
CGAGACCG	2	1.61429	2	1.66667	1.2	0.364643	0.428505	CGGTCTCG	NA	No
CGCCGCCT	2	1.61429	2	1.66667	1.2	0.364643	0.428505	AGGCGGCG	21112	No
CGAGGACG	1	0.655751	1	0.666667	1.5	0.405465	0.421975	CGTCCTCG	NA	No
CCCTGCCG	1	0.655751	1	0.666667	1.5	0.405465	0.421975	CGGCAGGG	18593	No
CGCGCCTG	2	1.62687	2	1.68	1.19048	0.348707	0.412979	CAGGCGCG	2376	No
CGGGGCCC	2	1.62687	2	1.68	1.19048	0.348707	0.412979	GGGCCCCG	21037	No
TCGCGGCG	2	1.63084	3	1.68421	1.78125	1.73195	0.408102	CGCCGCGA	13079	No
ACGGGCCG	1	0.683955	1	0.695652	1.4375	0.362905	0.379863	CGGCCCGT	NA	No
GCGGCTCG	2	1.6592	2	1.71429	1.16667	0.308301	0.373628	CGAGCCGC	12530	No
AGCTGCCG	1	0.693903	1	0.705882	1.41667	0.348307	0.365423	CGGCAGCT	18049	No
AGCGGCCT	1	0.707627	1	0.72	1.38889	0.328504	0.345838	AGGCCGCT	6675	No
CGGGGCCT	1	0.707627	1	0.72	1.38889	0.328504	0.345838	AGGCCCCG	16913	No
CGCGGCCT	1	0.707627	1	0.72	1.38889	0.328504	0.345838	AGGCCGCG	21065	No
CGCGTCCG	3	2.67666	3	2.8125	1.06667	0.193616	0.342123	CGGACGCG	5748	No
CTCGGCCT	2	1.69283	2	1.75	1.14286	0.267063	0.333487	AGGCCGAG	1071	No
CGAGGCCG	3	2.70362	4	2.84211	1.40741	1.367	0.312067	CGGCCTCG	16905	No
GCGGACCG	1	0.73677	1	0.75	1.33333	0.287682	0.30548	CGGTCCGC	14919	No
CGCGGTCG	1	0.73677	1	0.75	1.33333	0.287682	0.30548	CGACCGCG	NA	No
CGGGACCG	2	1.71897	2	1.77778	1.125	0.235566	0.302845	CGGTCCCG	20591	No
CCGAGCCG	3	2.7173	3	2.85714	1.05	0.14637	0.296926	CGGCTCGG	20387	No
CGGGGTCG	3	2.73808	3	2.88	1.04167	0.122466	0.27407	CGACCCCG	NA	No
CTGCGGCG	3	2.74022	3	2.88235	1.04082	0.120016	0.271727	CGCCGCAG	NA	No
CGGGCGCG	4	3.73853	5	4	1.25	1.11572	0.270411	CGCGCCCG	20889	No
CGCGCACG	2	1.75695	2	1.81818	1.1	0.19062	0.259141	CGTGCGCG	NA	No
CGCGCGCC	3	2.7645	3	2.90909	1.03125	0.092315	0.245252	GGCGCGCG	9241	No
AGCGGCAG	1	0.785281	1	0.8	1.25	0.223144	0.241714	CTGCCGCT	NA	No
CGCAGTCG	1	0.802903	1	0.818182	1.22222	0.200671	0.219522	CGACTGCG	1705	No
CGGCGGCC	3	2.80575	3	2.95455	1.01538	0.0458024	0.200823	GGCCGCCG	NA	No
CGCGAGCG	2	1.81027	3	1.875	1.6	1.41001	0.199344	CGCTCGCG	1851	No
CGCGGTCC	2	1.81027	2	1.875	1.06667	0.129077	0.199344	GGACCGCG	5254	No
CGCGGCGG	3	2.82106	3	2.97143	1.00962	0.0287084	0.184503	CCGCCGCG	223	No
CGCGGCGC	3	2.82106	3	2.97143	1.00962	0.0287084	0.184503	GCGCCGCG	NA	No
CCGCGGCC	2	1.82877	2	1.89474	1.05556	0.108134	0.179008	GGCCGCGG	17363	No
CCTGGCCG	1	0.857906	1	0.875	1.14286	0.133531	0.15326	CGGCCAGG	20979	No
CGCGCCCC	2	1.85531	2	1.92308	1.04	0.0784414	0.150186	GGGGCGCG	20643	No
CGCGTGCC	1	0.890862	1	0.909091	1.1	0.0953102	0.115566	GGCACGCG	NA	No
CGCAGCAG	1	0.904372	1	0.923077	1.08333	0.0800427	0.100514	CTGCTGCG	9853	No
TGCGTCCG	1	0.918299	1	0.9375	1.06667	0.0645385	0.0852326	CGGACGCA	NA	No
CGCAGCTG	2	1.92725	2	2	1	1.61434e-09	0.0741069	CAGCTGCG	20710	No
TGGGGCCG	2	1.92725	2	2	1	1.61434e-09	0.0741069	CGGCCCCA	20831	No
CAGGGCCG	3	2.94738	3	3.11111	0.964286	-0.109103	0.0530913	CGGCCCTG	18701	No
CCGGCCGG	3	2.95991	3	3.125	0.96	-0.122466	0.0403643	CCGGCCGG	15274	Yes
GGAGGCCG	4	3.96859	4	4.26316	0.938272	-0.254863	0.0315311	CGGCCTCC	20671	No
TGCGACCG	1	0.978574	1	1	1	8.07168e-10	0.0216589	CGGTCGCA	NA	No
CACGACCG	1	0.978574	1	1	1	8.07168e-10	0.0216589	CGGTCGTG	NA	No
CGCGGTTG	1	0.978574	1	1	1	8.07168e-10	0.0216589	CAACCGCG	12765	No
CGCCTCCG	1	0.978574	1	1	1	8.07168e-10	0.0216589	CGGAGGCG	21099	No
CACCGCCG	4	3.98823	5	4.28571	1.16667	0.770753	0.0117918	CGGCGGTG	18421	No
CGTGGCCG	3	3.00629	3	3.17647	0.944444	-0.171475	-0.00628827	CGGCCACG	3437	No
CGCGCCGT	1	1.01561	1	1.03846	0.962963	-0.0377403	-0.0154879	ACGGCGCG	NA	No
AGCGCCCG	2	2.03483	3	2.11538	1.41818	1.04813	-0.0345298	CGGGCGCT	15196	No
CGTGGCCT	1	1.0352	1	1.05882	0.944444	-0.0571584	-0.0345918	AGGCCACG	NA	No
CGCTGCCC	1	1.0352	1	1.05882	0.944444	-0.0571584	-0.0345918	GGGCAGCG	14448	No
GGTGGCCG	2	2.03694	2	2.11765	0.944444	-0.114317	-0.0365982	CGGCCACC	20317	No
CGTGGCCC	2	2.03694	2	2.11765	0.944444	-0.114317	-0.0365982	GGGCCACG	NA	No
CGCGGCAA	1	1.04274	1	1.06667	0.9375	-0.0645385	-0.0418509	TTGCCGCG	NA	No
CCGGCCTG	1	1.04732	1	1.07143	0.933333	-0.0689929	-0.0462317	CAGGCCGG	17761	No
CGGGGACG	1	1.06604	1	1.09091	0.916667	-0.0870114	-0.0639497	CGTCCCCG	5924	No
CCCGGCAG	1	1.08544	1	1.11111	0.9	-0.105361	-0.0819872	CTGCCGGG	NA	No
GGCGGCCC	4	4.08749	5	4.4	1.13636	0.639167	-0.0865438	GGGCCGCC	NA	No
CGCAGCCA	2	2.0966	2	2.18182	0.916667	-0.174023	-0.0943351	TGGCTGCG	5070	No
CGAGGCTG	2	2.11348	2	2.2	0.909091	-0.19062	-0.110375	CAGCCTCG	NA	No
CAGCGGCG	3	3.11733	3	3.3	0.909091	-0.285931	-0.11509	CGCCGCTG	17679	No
CGGGGGCG	3	3.11733	3	3.3	0.909091	-0.285931	-0.11509	CGCCCCCG	20875	No
CGCCGCTG	4	4.12599	5	4.44444	1.125	0.588915	-0.12405	CAGCGGCG	17628	No
CGCTGCGG	1	1.14568	1	1.17391	0.851852	-0.160343	-0.136001	CCGCAGCG	18186	No
GCGCGCCG	2	2.15985	2	2.25	0.888889	-0.235566	-0.153787	CGGCGCGC	18736	No
GGCGGCCT	1	1.17067	1	1.2	0.833333	-0.182322	-0.157577	AGGCCGCC	295	No
CGCGCCAG	1	1.17067	1	1.2	0.833333	-0.182322	-0.157577	CTGGCGCG	12543	No
GCGCGGCG	3	3.17864	3	3.36842	0.890625	-0.347495	-0.173525	CGCCGCGC	20809	No
CGCGTCCC	3	3.18453	3	3.375	0.888889	-0.353349	-0.179078	GGGACGCG	15162	No
CTGCGGCC	1	1.20445	1	1.23529	0.809524	-0.211309	-0.186021	GGCCGCAG	8850	No
CACGGCGG	1	1.21851	1	1.25	0.8	-0.223144	-0.197629	CCGCCGTG	NA	No
GGCGTCCG	1	1.21851	1	1.25	0.8	-0.223144	-0.197629	CGGACGCC	NA	No
CCGGCCGT	1	1.21851	1	1.25	0.8	-0.223144	-0.197629	ACGGCCGG	NA	No
GGCGGTCG	1	1.21851	1	1.25	0.8	-0.223144	-0.197629	CGACCGCC	8768	No
CGTGTCCG	2	2.21328	2	2.30769	0.866667	-0.286202	-0.202653	CGGACACG	NA	No
CTCGGCCC	2	2.23699	3	2.33333	1.28571	0.753943	-0.223967	GGGCCGAG	15253	No
CTCGGCCA	2	2.23699	2	2.33333	0.857143	-0.308301	-0.223967	TGGCCGAG	NA	No
TGCGGCCC	1	1.28536	1	1.32	0.757576	-0.277632	-0.251038	GGGCCGCA	15109	No
AGCCGCCG	2	2.27121	2	2.37037	0.84375	-0.339798	-0.254328	CGGCGGCT	4928	No
GCGGCCAG	2	2.29855	2	2.4	0.833333	-0.364643	-0.278265	CTGGCCGC	13714	No
CGGGCCGC	2	2.29855	2	2.4	0.833333	-0.364643	-0.278265	GCGGCCCG	NA	No
AGCGGGCG	4	4.29923	4	4.64516	0.861111	-0.598127	-0.28857	CGCCCGCT	NA	No
ACGCGCCG	1	1.36753	1	1.40625	0.711111	-0.340927	-0.313004	CGGCGCGT	6771	No
CGCAGGCC	1	1.37277	1	1.41176	0.708333	-0.34484	-0.316833	GGCCTGCG	408	No
GGCTGCCG	1	1.37277	2	1.41176	1.41667	0.696613	-0.316833	CGGCAGCC	978	No
CCCGGCTG	1	1.37277	1	1.41176	0.708333	-0.34484	-0.316833	CAGCCGGG	NA	No
CGCTGCCT	2	2.3636	2	2.47059	0.809524	-0.422618	-0.334078	AGGCAGCG	17857	No
AGCGGCCA	1	1.39962	1	1.44	0.694444	-0.364643	-0.336201	TGGCCGCT	NA	No
AGCGGCTG	1	1.39962	1	1.44	0.694444	-0.364643	-0.336201	CAGCCGCT	NA	No
GCGGCCGC	2	2.39066	2	2.5	0.8	-0.446287	-0.356846	GCGGCCGC	19328	Yes
CGCGGAAG	2	2.39066	2	2.5	0.8	-0.446287	-0.356846	CTTCCGCG	18238	No
GGCGGCAG	3	3.38521	4	3.6	1.11111	0.421442	-0.362409	CTGCCGCC	10431	No
CCCGGCCA	1	1.45659	1	1.5	0.666667	-0.405465	-0.376099	TGGCCGGG	19424	No
GGCGCCCG	2	2.42601	2	2.53846	0.787879	-0.476822	-0.386203	CGGGCGCC	14455	No
CGGGCCAG	2	2.45628	2	2.57143	0.777778	-0.502629	-0.411	CTGGCCCG	20373	No
CGTGGGCG	1	1.50925	1	1.55556	0.642857	-0.441833	-0.411611	CGCCCACG	13777	No
CCGGCTCG	1	1.52428	1	1.57143	0.636364	-0.451985	-0.42152	CGAGCCGG	NA	No
CCCCGCCG	2	2.48248	2	2.6	0.769231	-0.524729	-0.432225	CGGCGGGG	21098	No
CGCGGCAG	1	1.55131	1	1.6	0.625	-0.470004	-0.439098	CTGCCGCG	18082	No
CCCGGGCG	1	1.60344	1	1.65517	0.604167	-0.503905	-0.472151	CGCCCGGG	20930	No
CGACGGCC	1	1.61429	1	1.66667	0.6	-0.510826	-0.478895	GGCCGTCG	NA	No
CGCCGCCA	1	1.61429	1	1.66667	0.6	-0.510826	-0.478895	TGGCGGCG	9234	No
TGCGGCTG	1	1.62687	1	1.68	0.595238	-0.518794	-0.486658	CAGCCGCA	12341	No
CGGAGCCG	2	2.60976	2	2.73913	0.730159	-0.628987	-0.532225	CGGCTCCG	20814	No
CTCGGCGG	1	1.71897	1	1.77778	0.5625	-0.575364	-0.541725	CCGCCGAG	18442	No
CACGGCCC	1	1.73986	1	1.8	0.555556	-0.587787	-0.553806	GGGCCGTG	19668	No
AGGGGCCG	2	2.66528	2	2.8	0.714286	-0.672944	-0.574321	CGGCCCCT	20752	No
CGCGCTCG	1	1.78321	1	1.84615	0.541667	-0.613104	-0.578414	CGAGCGCG	NA	No
CGGGCCGT	1	1.80245	1	1.86667	0.535714	-0.624154	-0.589149	ACGGCCCG	20500	No
GGCGGCCG	1	1.92725	1	2	0.5	-0.693147	-0.656094	CGGCCGCC	1400	No
CGAGGCAG	1	1.92725	1	2	0.5	-0.693147	-0.656094	CTGCCTCG	9897	No
CGCCGCCC	2	2.84694	2	3	0.666667	-0.81093	-0.706194	GGGCGGCG	9236	No
TGCGCCCG	1	2.03483	1	2.11538	0.472727	-0.749237	-0.710412	CGGGCGCA	NA	No
CGCAGCCC	1	2.0966	1	2.18182	0.458333	-0.780159	-0.740315	GGGCTGCG	21012	No
CGCGCCCT	1	2.21328	1	2.30769	0.433333	-0.836248	-0.794474	AGGGCGCG	NA	No
CGGGGCAG	2	2.98956	2	3.15789	0.633333	-0.913517	-0.803959	CTGCCCCG	19192	No
CGCCCCCG	1	2.23699	1	2.33333	0.428571	-0.847298	-0.805131	CGGGGGCG	17630	No
CGCGCCCG	3	3.94038	5	4.23077	1.18182	0.83527	-0.817993	CGGGCGCG	13269	No
CGGGGCCG	1	2.29855	1	2.4	0.416667	-0.875469	-0.83228	CGGCCCCG	1368	No
CCGCGGCG	1	2.41485	2	2.52632	0.791667	-0.46723	-0.881638	CGCCGCGG	2846	No
CTCCGCCG	1	2.49046	1	2.6087	0.383333	-0.95885	-0.912465	CGGCGGAG	12304	No
CGCGAGCC	1	2.5054	1	2.625	0.380952	-0.965081	-0.918446	GGCTCGCG	NA	No
CGCGGCCC	1	2.51913	1	2.64	0.378788	-0.970779	-0.923915	GGGCCGCG	4736	No
TGCGGGCG	1	2.93444	1	3.09677	0.322917	-1.13036	-1.07652	CGCCCGCA	NA	No
CGCGGGGG	1	3.03497	2	3.20833	0.623377	-0.945209	-1.1102	CCCCCGCG	18294	No
CCCGGCCG	2	3.51822	2	3.75	0.533333	-1.25722	-1.12961	CGGCCGGG	692	No
CGCGCCGG	1	3.26188	2	3.46154	0.577778	-1.09713	-1.1823	CCGGCGCG	NA	No
CCGGGCCG	1	3.2768	1	3.47826	0.2875	-1.24653	-1.18687	CGGCCCGG	10795	No
CGAGGCGG	2	3.64082	2	3.88889	0.514286	-1.32995	-1.19812	CCGCCTCG	15268	No
CGGGGCTG	1	3.4444	1	3.66667	0.272727	-1.29928	-1.23675	CAGCCCCG	20709	No
CGCCGGCG	1	3.66209	1	3.91304	0.255556	-1.36432	-1.29803	CGCCGGCG	21136	Yes
CGGCGGCG	2	3.85798	4	4.13636	0.967033	-0.134091	-1.31399	CGCCGCCG	1079	No
CGGGGCGG	4	5.77712	5	6.41026	0.78	-1.24231	-1.47044	CCGCCCCG	18291	No
GGCGGCGG	1	4.77255	3	5.2	0.576923	-1.65014	-1.56288	CCGCCGCC	13264	No
--[ACGT][ACGT][ACGT][ACGT][ACGT][ACGT][ACGT][ACGT]
--0.0540541	0.039039	0.0510511	0.0570571	0.024024	0.015015	0.0630631	0.0600601
--0.741742	0.192192	0.582583	0.198198	0.201201	0.726727	0.687688	0.183183
--0.162162	0.726727	0.324324	0.6997	0.735736	0.228228	0.177177	0.714715
--0.042042	0.042042	0.042042	0.045045	0.039039	0.03003	0.0720721	0.042042
0.34466
TCTGGGAT	2	0.180188	2	0.181818	11	4.79579	4.8138	ATCCCAGA	2854	No
TCTGAGGA	5	1.84222	6	1.90909	3.14286	6.87079	4.99234	TCCTCAGA	5391	No
TCTGCGCT	3	0.978574	3	1	3	3.29584	3.36081	AGCGCAGA	8889	No
TCTTGGGT	3	1.04732	3	1.07143	2.8	3.08886	3.15714	ACCCAAGA	NA	No
GTCGGGAT	2	0.53753	2	0.545455	3.66667	2.59857	2.62784	ATCCCGAC	NA	No
ACTGGGAA	4	2.0966	4	2.18182	1.83333	2.42454	2.58392	TTCCCAGT	NA	No
TCTCGGAT	2	0.590784	2	0.6	3.33333	2.40795	2.4389	ATCCGAGA	NA	No
TTTGGGAG	3	1.36158	3	1.4	2.14286	2.28642	2.3699	CTCCCAAA	NA	No
TCTGTGAA	2	0.655751	2	0.666667	3	2.19722	2.23024	TTCACAGA	NA	No
TCAGTGAT	1	0.123989	1	0.125	8	2.07944	2.08756	ATCACTGA	NA	No
TCGGGAGT	2	0.714694	2	0.727273	2.75	2.0232	2.05809	ACTCCCGA	244	No
GCTGGGAC	3	1.58568	3	1.63636	1.83333	1.81841	1.9128	GTCCCAGC	20939	No
TCTGGCAT	1	0.152533	1	0.153846	6.5	1.8718	1.88037	ATGCCAGA	NA	No
TCAGGAAT	2	0.785281	2	0.8	2.5	1.83258	1.86972	ATTCCTGA	6327	No
TCGGTGAT	1	0.165212	1	0.166667	6	1.79176	1.80053	ATCACCGA	NA	No
TCGGGGAC	1	0.188744	1	0.190476	5.25	1.65823	1.66737	GTCCCCGA	NA	No
CCTTGGAT	1	0.198151	1	0.2	5	1.60944	1.61872	ATCCAAGG	NA	No
CCTGGGAG	3	1.75695	3	1.81818	1.65	1.50233	1.60511	CTCCCAGG	21104	No
TACTGGAT	1	0.212258	1	0.214286	4.66667	1.54045	1.54995	ATCCAGTA	NA	No
TCAGGGGT	2	0.932661	2	0.952381	2.1	1.48387	1.52572	ACCCCTGA	5272	No
TCGGAGAT	1	0.228527	1	0.230769	4.33333	1.46634	1.4761	ATCTCCGA	NA	No
AATGGGAT	2	0.978574	2	1	2	1.38629	1.42961	ATCCCATT	NA	No
CTCTGGAT	2	0.978574	2	1	2	1.38629	1.42961	ATCCAGAG	NA	No
TCTGGGGA	2	0.978574	2	1	2	1.38629	1.42961	TCCCCAGA	NA	No
CTGGGATA	1	0.247497	1	0.25	4	1.38629	1.39635	TATCCCAG	NA	No
TATGAGAT	1	0.247497	1	0.25	4	1.38629	1.39635	ATCTCATA	NA	No
TTGGGATG	1	0.247497	1	0.25	4	1.38629	1.39635	CATCCCAA	NA	No
TCAGGGCT	1	0.263929	1	0.266667	3.75	1.32176	1.33207	AGCCCTGA	NA	No
GCGGGGAT	3	1.92725	3	2	1.5	1.2164	1.32756	ATCCCCGC	12698	No
TGTAGGAT	1	0.269902	1	0.272727	3.66667	1.29928	1.3097	ATCCTACA	NA	No
TTCTGGGA	1	0.282698	1	0.285714	3.5	1.25276	1.26338	TCCCAGAA	NA	No
CCTGAGAT	1	0.282698	1	0.285714	3.5	1.25276	1.26338	ATCTCAGG	NA	No
CTGGAGAT	2	1.06604	2	1.09091	1.83333	1.21227	1.25839	ATCTCCAG	12494	No
TCTGGAAC	2	1.08544	2	1.11111	1.8	1.17557	1.22232	GTTCCAGA	NA	No
TCGGGGCT	3	2.03694	3	2.11765	1.41667	1.04492	1.1615	AGCCCCGA	17478	No
ACTGGGCT	1	0.314664	1	0.318182	3.14286	1.14513	1.15625	AGCCCAGT	NA	No
TCTGGGTA	1	0.329571	1	0.333333	3	1.09861	1.10996	TACCCAGA	7035	No
CGTGGGAT	1	0.329571	1	0.333333	3	1.09861	1.10996	ATCCCACG	NA	No
TCGGGATG	1	0.329571	1	0.333333	3	1.09861	1.10996	CATCCCGA	NA	No
TCCGGGAG	3	2.0966	3	2.18182	1.375	0.955361	1.07489	CTCCCGGA	14422	No
GCCGGGAT	1	0.359363	1	0.363636	2.75	1.0116	1.02342	ATCCCGGC	3699	No
TCCGGGAA	1	0.359363	1	0.363636	2.75	1.0116	1.02342	TTCCCGGA	NA	No
TCCAGGAT	2	1.20012	2	1.23077	1.625	0.971016	1.02145	ATCCTGGA	NA	No
ACTGGAAT	1	0.384169	1	0.388889	2.57143	0.944462	0.956673	ATTCCAGT	18570	No
TCATGGAT	1	0.395077	1	0.4	2.5	0.916291	0.928675	ATCCATGA	NA	No
TCTGTGTT	1	0.395077	1	0.4	2.5	0.916291	0.928675	AACACAGA	NA	No
TCTGGAGA	1	0.408613	1	0.413793	2.41667	0.882389	0.894986	TCTCCAGA	NA	No
TCAGGGAT	1	0.42311	1	0.428571	2.33333	0.847298	0.860124	ATCCCTGA	16836	No
TCTGTGGT	1	0.455424	1	0.461538	2.16667	0.77319	0.786526	ACCACAGA	10504	No
TCTGGGGT	2	1.36158	2	1.4	1.42857	0.71335	0.769002	ACCCCAGA	14765	No
GGTGGGAT	1	0.493082	1	0.5	2	0.693147	0.707079	ATCCCACC	NA	No
ACTAGGAT	1	0.493082	1	0.5	2	0.693147	0.707079	ATCCTAGT	NA	No
TCTTGGCT	1	0.493082	1	0.5	2	0.693147	0.707079	AGCCAAGA	16470	No
TCTAGGAT	1	0.493082	1	0.5	2	0.693147	0.707079	ATCCTAGA	NA	No
TCTGCGAG	1	0.493082	1	0.5	2	0.693147	0.707079	CTCGCAGA	NA	No
GCTGCGAT	1	0.493082	1	0.5	2	0.693147	0.707079	ATCGCAGC	11551	No
TCTGGATC	2	1.41344	2	1.45455	1.375	0.636907	0.69424	GATCCAGA	NA	No
TGCTGGGA	2	1.41811	2	1.45946	1.37037	0.630162	0.687646	TCCCAGCA	7057	No
CTTGGGAT	1	0.525683	1	0.533333	1.875	0.628609	0.643056	ATCCCAAG	NA	No
TCTGGGCG	1	0.53753	1	0.545455	1.83333	0.606136	0.620771	CGCCCAGA	14787	No
TCCTGGGT	1	0.53753	1	0.545455	1.83333	0.606136	0.620771	ACCCAGGA	NA	No
TCTGGCTT	1	0.554182	1	0.5625	1.77778	0.575364	0.590263	AAGCCAGA	NA	No
TCTGGCCT	1	0.554182	1	0.5625	1.77778	0.575364	0.590263	AGGCCAGA	NA	No
GTCTGGGT	1	0.5629	1	0.571429	1.75	0.559616	0.574653	ACCCAGAC	10780	No
ACTGAGAT	1	0.5629	1	0.571429	1.75	0.559616	0.574653	ATCTCAGT	NA	No
TTCTGGGT	1	0.5629	1	0.571429	1.75	0.559616	0.574653	ACCCAGAA	NA	No
TGTGGGAA	1	0.574522	1	0.583333	1.71429	0.538997	0.554217	TTCCCACA	NA	No
TCTTCGAT	1	0.590784	1	0.6	1.66667	0.510826	0.526304	ATCGAAGA	NA	No
ACTCGGAT	1	0.590784	1	0.6	1.66667	0.510826	0.526304	ATCCGAGT	NA	No
TTGCGGAT	1	0.605788	1	0.615385	1.625	0.485508	0.501224	ATCCGCAA	NA	No
TCTGGCAC	1	0.605788	1	0.615385	1.625	0.485508	0.501224	GTGCCAGA	NA	No
TCTGGGCT	1	0.626237	1	0.636364	1.57143	0.451985	0.468026	AGCCCAGA	14791	No
TTTGGGCT	2	1.61429	2	1.66667	1.2	0.364643	0.428505	AGCCCAAA	NA	No
TCTGGGTT	2	1.61429	2	1.66667	1.2	0.364643	0.428505	AACCCAGA	NA	No
TATGGGAG	1	0.655751	1	0.666667	1.5	0.405465	0.421975	CTCCCATA	NA	No
ATCTGGAT	1	0.655751	1	0.666667	1.5	0.405465	0.421975	ATCCAGAT	NA	No
CCTGTGAT	1	0.655751	1	0.666667	1.5	0.405465	0.421975	ATCACAGG	NA	No
TTTGGGTT	1	0.655751	1	0.666667	1.5	0.405465	0.421975	AACCCAAA	3154	No
TGTGGTAT	1	0.655751	1	0.666667	1.5	0.405465	0.421975	ATACCACA	NA	No
TCTGTGGA	1	0.680702	1	0.692308	1.44444	0.367725	0.384631	TCCACAGA	NA	No
ACTGGGGT	1	0.688183	1	0.7	1.42857	0.356675	0.3737	ACCCCAGT	12109	No
TCTGAGAG	2	1.6592	2	1.71429	1.16667	0.308301	0.373628	CTCTCAGA	7250	No
TCTGAGAA	2	1.6592	2	1.71429	1.16667	0.308301	0.373628	TTCTCAGA	NA	No
TCAGGGAC	1	0.702073	1	0.714286	1.4	0.336472	0.353718	GTCCCTGA	NA	No
TGTGGGGT	2	1.68524	2	1.74194	1.14815	0.276301	0.342477	ACCCCACA	958	No
TCTGGATT	1	0.714694	1	0.727273	1.375	0.318454	0.3359	AATCCAGA	13996	No
TCTCGGTT	1	0.73677	1	0.75	1.33333	0.287682	0.30548	AACCGAGA	3833	No
TCTTGGTT	1	0.73677	1	0.75	1.33333	0.287682	0.30548	AACCAAGA	NA	No
CTGGGATT	1	0.73677	1	0.75	1.33333	0.287682	0.30548	AATCCCAG	6200	No
TTGGGATC	1	0.73677	1	0.75	1.33333	0.287682	0.30548	GATCCCAA	NA	No
TCTCGGGA	2	1.73986	2	1.8	1.11111	0.210721	0.278683	TCCCGAGA	3074	No
GTTGGGAT	1	0.785281	1	0.8	1.25	0.223144	0.241714	ATCCCAAC	NA	No
TCGGGGGT	1	0.802903	1	0.818182	1.22222	0.200671	0.219522	ACCCCCGA	NA	No
CCTGGGTT	1	0.81758	1	0.833333	1.2	0.182322	0.201407	AACCCAGG	NA	No
TCGGCGAT	1	0.81758	1	0.833333	1.2	0.182322	0.201407	ATCGCCGA	NA	No
TCAGGGAA	1	0.84063	1	0.857143	1.16667	0.154151	0.173604	TTCCCTGA	NA	No
ACAGGGAT	1	0.84063	1	0.857143	1.16667	0.154151	0.173604	ATCCCTGT	NA	No
CTGGGACT	1	0.871337	1	0.888889	1.125	0.117783	0.137726	AGTCCCAG	17581	No
TCTGGACT	1	0.871337	1	0.888889	1.125	0.117783	0.137726	AGTCCAGA	NA	No
TCTGGAAA	1	0.871337	1	0.888889	1.125	0.117783	0.137726	TTTCCAGA	NA	No
CCTGGGAC	1	0.890862	1	0.909091	1.1	0.0953102	0.115566	GTCCCAGG	4947	No
CTGCGGAT	1	0.904372	1	0.923077	1.08333	0.0800427	0.100514	ATCCGCAG	NA	No
TCTGAGAC	2	1.92725	2	2	1	1.61434e-09	0.0741069	GTCTCAGA	NA	No
TTGGGAGT	1	0.945333	1	0.965517	1.03571	0.0350913	0.0562179	ACTCCCAA	NA	No
TCTAGGAG	1	0.978574	1	1	1	8.07169e-10	0.0216589	CTCCTAGA	18572	No
TCAGCGAT	1	0.978574	1	1	1	8.07168e-10	0.0216589	ATCGCTGA	NA	No
GCAGGGAT	1	0.978574	1	1	1	8.07168e-10	0.0216589	ATCCCTGC	16834	No
CTCTGGGA	1	0.978574	1	1	1	8.07168e-10	0.0216589	TCCCAGAG	10773	No
CCTGCGAT	1	0.978574	1	1	1	8.07168e-10	0.0216589	ATCGCAGG	NA	No
GCTGGGCT	3	3.01111	4	3.18182	1.25714	0.915366	-0.0110897	AGCCCAGC	702	No
TCAGGCAT	1	1.06604	1	1.09091	0.916667	-0.0870114	-0.0639497	ATGCCTGA	9250	No
CCCGGGAT	1	1.06604	1	1.09091	0.916667	-0.0870114	-0.0639497	ATCCCGGG	20350	No
CTGGGAGT	1	1.07808	1	1.10345	0.90625	-0.0984401	-0.075185	ACTCCCAG	6217	No
TTGGGACT	1	1.08544	1	1.11111	0.9	-0.105361	-0.0819872	AGTCCCAA	9756	No
GCTGGGAA	3	3.09285	3	3.27273	0.916667	-0.261034	-0.0914415	TTCCCAGC	10685	No
GCTGGGAG	3	3.09285	3	3.27273	0.916667	-0.261034	-0.0914415	CTCCCAGC	356	No
TCCGGGCT	1	1.11118	1	1.13793	0.878788	-0.129212	-0.105425	AGCCCGGA	1293	No
TCTCGGGT	1	1.17067	1	1.2	0.833333	-0.182322	-0.157577	ACCCGAGA	10186	No
[truncated: 9,041 more rows]
