# Supplementary material for: Word-based characterization of promoters involved in human DNA repair pathways
Source: BMC Genomics. 2009 Jul 7;10(Suppl 1):S18. doi: 10.1186/1471-2164-10-S1-S18 (PMC2709261; doi:10.1186/1471-2164-10-S1-S18)
Supplement: Additional file 8 — Edit distance clusters in unidirectional promoters. Entire set of edit distance based clusters for the unidirectional promoters with detailed cluster element information position weight matrix and corresponding regular expression motif. [file 1471-2164-10-S1-S18-S8.csv]

0.37963
ACCCGCCT	4	0.716577	4	0.727273	5.5	6.81899	6.87826	AGGCGGGT	19440	No
AGCCGGCT	3	0.805285	3	0.818182	3.66667	3.89785	3.94551	AGCCGGCT	14	Yes
AGGCGCCT	3	1.11427	3	1.13636	2.64	2.91234	2.97124	AGGCGCCT	92	Yes
AAGCGCCT	4	2.15617	4	2.22727	1.79592	2.34207	2.47184	AGGCGCTT	5872	No
ACCTGCAT	2	0.592063	2	0.6	3.33333	2.40795	2.43458	ATGCAGGT	NA	No
ACCGCCAT	1	0.110276	1	0.111111	9	2.19722	2.20477	ATGGCGGT	NA	No
ACCCTCCG	2	0.695676	2	0.705882	2.83333	2.08291	2.11204	CGGAGGGT	NA	No
ATCCGCCT	1	0.132296	1	0.133333	7.5	2.0149	2.02271	AGGCGGAT	NA	No
ACCAGCCT	2	0.738772	2	0.75	2.66667	1.96166	1.99183	AGGCTGGT	1303	No
TCCCGCCA	4	2.45503	4	2.54545	1.57143	1.80794	1.95262	TGGCGGGA	14300	No
CCACGCCT	2	0.787559	2	0.8	2.5	1.83258	1.86393	AGGCGTGG	13519	No
ACCCACGT	2	0.843245	2	0.857143	2.33333	1.6946	1.72729	ACGTGGGT	NA	No
ACCCCGCC	2	0.860632	2	0.875	2.28571	1.65336	1.68647	GGCGGGGT	22022	No
GCCCTCCT	3	1.71766	4	1.76471	2.26667	3.27324	1.67294	AGGAGGGC	NA	No
AGCCGCCC	2	0.87415	2	0.888889	2.25	1.62186	1.6553	GGGCGGCT	14513	No
CCCGACCT	1	0.198288	1	0.2	5	1.60944	1.61803	AGGTCGGG	NA	No
AACCCGCT	1	0.198288	1	0.2	5	1.60944	1.61803	AGCGGGTT	NA	No
TCCCGCCG	3	1.7686	4	1.81818	2.2	3.15383	1.58527	CGGCGGGA	20952	No
CACCCCCT	3	1.79522	3	1.84615	1.625	1.45652	1.54045	AGGGGGTG	NA	No
ACGCTCCT	1	0.220262	1	0.222222	4.5	1.50408	1.51294	AGGAGCGT	NA	No
TCCCACCT	2	0.982132	2	1	2	1.38629	1.42235	AGGTGGGA	NA	No
CCCGCACT	2	0.982132	2	1	2	1.38629	1.42235	AGTGCGGG	NA	No
ACCGGCTT	1	0.247714	1	0.25	4	1.38629	1.39548	AAGCCGGT	NA	No
ACCCCCCG	1	0.247714	1	0.25	4	1.38629	1.39548	CGGGGGGT	18828	No
ACCAGCAT	1	0.247714	1	0.25	4	1.38629	1.39548	ATGCTGGT	NA	No
ACGCGCTT	1	0.247714	1	0.25	4	1.38629	1.39548	AAGCGCGT	NA	No
ACGTGCCT	1	0.247714	1	0.25	4	1.38629	1.39548	AGGCACGT	NA	No
ACCGGCCG	1	0.282982	1	0.285714	3.5	1.25276	1.26237	CGGCCGGT	NA	No
ACCTGCCG	1	0.282982	1	0.285714	3.5	1.25276	1.26237	CGGCAGGT	13444	No
ACCCAACT	2	1.08417	2	1.10526	1.80952	1.18613	1.22466	AGTTGGGT	NA	No
ACCCCCTC	2	1.08983	2	1.11111	1.8	1.17557	1.21425	GAGGGGGT	NA	No
ACCAGCCA	1	0.297081	1	0.3	3.33333	1.20397	1.21375	TGGCTGGT	NA	No
ACCCACCA	2	1.10327	2	1.125	1.77778	1.15073	1.18973	TGGTGGGT	NA	No
AACCTCCT	1	0.304671	1	0.307692	3.25	1.17865	1.18852	AGGAGGTT	NA	No
TCCGGCCT	2	1.12055	2	1.14286	1.75	1.11923	1.15865	AGGCCGGA	NA	No
ACCCTCGT	1	0.329961	1	0.333333	3	1.09861	1.10878	ACGAGGGT	NA	No
ACCCCTCT	1	0.329961	1	0.333333	3	1.09861	1.10878	AGAGGGGT	18659	No
TCCCGACT	1	0.329961	1	0.333333	3	1.09861	1.10878	AGTCGGGA	NA	No
GCCCGCGT	1	0.34639	1	0.35	2.85714	1.04982	1.06019	ACGCGGGC	1100	No
GACCGCCT	1	0.359828	1	0.363636	2.75	1.0116	1.02213	AGGCGGTC	NA	No
AACCGCCC	1	0.359828	1	0.363636	2.75	1.0116	1.02213	GGGCGGTT	NA	No
ACCTGTCT	1	0.371023	1	0.375	2.66667	0.980829	0.991491	AGACAGGT	778	No
ACCCGCAG	2	1.24598	2	1.27273	1.57143	0.90397	0.946447	CTGCGGGT	10633	No
ACCATCCT	1	0.395641	1	0.4	2.5	0.916291	0.927247	AGGATGGT	NA	No
ACCCTACT	1	0.412045	1	0.416667	2.4	0.875469	0.886622	AGTAGGGT	NA	No
AGCGGCCT	1	0.416361	1	0.421053	2.375	0.864997	0.876203	AGGCCGCT	NA	No
ACCAGTCT	1	0.423758	1	0.428571	2.33333	0.847298	0.858592	AGACTGGT	NA	No
ACACGTCT	2	1.30438	2	1.33333	1.5	0.81093	0.854833	AGACGTGT	NA	No
ACGCCGCC	1	0.443139	1	0.448276	2.23077	0.802346	0.813873	GGCGGCGT	5608	No
GCGCGCCT	3	2.29086	3	2.37037	1.26563	0.706698	0.809058	AGGCGCGC	NA	No
GCCCGCCG	1	0.449303	1	0.454545	2.2	0.788457	0.800058	CGGCGGGC	13436	No
CCCGCCTC	3	2.31869	3	2.4	1.25	0.669431	0.772831	GAGGCGGG	18446	No
ACTCCGCT	1	0.465073	1	0.470588	2.125	0.753772	0.765561	AGCGGAGT	8006	No
GCCCGGCT	2	1.36853	2	1.4	1.42857	0.71335	0.75882	AGCCGGGC	8040	No
ACTCGGCT	2	1.38877	3	1.42105	2.11111	2.24164	0.729463	AGCCGAGT	NA	No
ACACACCT	1	0.493968	1	0.5	2	0.693147	0.705284	AGGTGTGT	NA	No
AGCCTCCT	1	0.493968	1	0.5	2	0.693147	0.705284	AGGAGGCT	NA	No
ACACCGCT	1	0.493968	1	0.5	2	0.693147	0.705284	AGCGGTGT	NA	No
TCGCGCCT	2	1.44679	2	1.48148	1.35	0.600209	0.647594	AGGCGCGA	813	No
ACCCGGAT	1	0.526692	1	0.533333	1.875	0.628609	0.641138	ATCCGGGT	264	No
ACACCGCC	2	1.46456	2	1.5	1.33333	0.575364	0.623185	GGCGGTGT	NA	No
GGCCGCCT	1	0.548494	1	0.555556	1.8	0.587787	0.600579	AGGCGGCC	21815	No
GCCTGCCT	2	1.48739	2	1.52381	1.3125	0.543867	0.592247	AGGCAGGC	21894	No
CCCGCGCT	1	0.55797	1	0.565217	1.76923	0.570545	0.583451	AGCGCGGG	NA	No
TCCCGTCT	1	0.56406	1	0.571429	1.75	0.559616	0.572595	AGACGGGA	NA	No
GCCCGTCT	1	0.56406	1	0.571429	1.75	0.559616	0.572595	AGACGGGC	NA	No
TCCCTCCT	1	0.580535	1	0.588235	1.7	0.530628	0.543806	AGGAGGGA	20392	No
ACGCGCCA	1	0.584805	1	0.592593	1.6875	0.523248	0.536477	TGGCGCGT	NA	No
AGCCCCCT	3	2.51417	3	2.6087	1.15	0.419286	0.530014	AGGGGGCT	15695	No
ACGCACCT	1	0.592063	1	0.6	1.66667	0.510826	0.524142	AGGTGCGT	NA	No
AGCCCGCT	1	0.592063	1	0.6	1.66667	0.510826	0.524142	AGCGGGCT	NA	No
ACCCGCTC	1	0.592063	1	0.6	1.66667	0.510826	0.524142	GAGCGGGT	NA	No
CCCGCTCT	1	0.592063	1	0.6	1.66667	0.510826	0.524142	AGAGCGGG	NA	No
ACCCTTCT	3	2.53554	3	2.63158	1.14	0.393085	0.504616	AGAAGGGT	2254	No
TACCCGCC	2	1.56036	2	1.6	1.25	0.446287	0.496457	GGCGGGTA	NA	No
GACCCGCC	2	1.56036	2	1.6	1.25	0.446287	0.496457	GGCGGGTC	19981	No
GCCCGCCA	1	0.627677	1	0.636364	1.57143	0.451985	0.46573	TGGCGGGC	NA	No
AGCCGCCT	1	0.657331	1	0.666667	1.5	0.405465	0.419567	AGGCGGCT	1056	No
TCTCGCCT	1	0.657331	1	0.666667	1.5	0.405465	0.419567	AGGCGAGA	18717	No
AACCGCGT	1	0.657331	1	0.666667	1.5	0.405465	0.419567	ACGCGGTT	NA	No
ACCCCCTT	1	0.657331	1	0.666667	1.5	0.405465	0.419567	AAGGGGGT	NA	No
ACCCGTGT	1	0.657331	1	0.666667	1.5	0.405465	0.419567	ACACGGGT	NA	No
ACACTCCT	1	0.657331	1	0.666667	1.5	0.405465	0.419567	AGGAGTGT	8084	No
ACTTGCCT	1	0.682407	1	0.692308	1.44444	0.367725	0.382129	AGGCAAGT	NA	No
ACTCCGCC	1	0.695676	1	0.705882	1.41667	0.348307	0.362871	GGCGGAGT	102	No
CCCGGCCT	2	1.66958	2	1.71429	1.16667	0.308301	0.361156	AGGCCGGG	14623	No
ATGCGCCT	1	0.703888	1	0.714286	1.4	0.336472	0.351136	AGGCGCAT	NA	No
ACCTCGCC	1	0.703888	1	0.714286	1.4	0.336472	0.351136	GGCGAGGT	NA	No
ACCCACCT	1	0.738772	1	0.75	1.33333	0.287682	0.302766	AGGTGGGT	NA	No
ACCCGCGG	1	0.738772	1	0.75	1.33333	0.287682	0.302766	CCGCGGGT	205	No
AACAGCCT	1	0.738772	1	0.75	1.33333	0.287682	0.302766	AGGCTGTT	NA	No
ACCAGCTT	2	1.73012	2	1.77778	1.125	0.235566	0.289911	AAGCTGGT	2237	No
TCCTGCCT	1	0.750393	1	0.761905	1.3125	0.271934	0.287158	AGGCAGGA	2094	No
CCCGCCTA	1	0.787559	1	0.8	1.25	0.223144	0.238817	TAGGCGGG	18361	No
CTCCGCCT	1	0.787559	1	0.8	1.25	0.223144	0.238817	AGGCGGAG	9700	No
ATCCACCT	1	0.820052	1	0.833333	1.2	0.182322	0.198388	AGGTGGAT	NA	No
ACCGCCTT	2	1.81473	3	1.86667	1.60714	1.42337	0.194417	AAGGCGGT	NA	No
AACCGACT	1	0.843245	1	0.857143	1.16667	0.154151	0.170497	AGTCGGTT	NA	No
ACCCTGCT	1	0.867789	1	0.882353	1.13333	0.125163	0.141807	AGCAGGGT	15209	No
ACCCTCCC	1	0.867789	1	0.882353	1.13333	0.125163	0.141807	GGGAGGGT	NA	No
ATCCCCCT	1	0.87415	1	0.888889	1.125	0.117783	0.134504	AGGGGGAT	830	No
ACGCGCCG	1	0.87415	1	0.888889	1.125	0.117783	0.134504	CGGCGCGT	NA	No
CCCCGCCC	6	5.87138	10	6.36364	1.57143	4.51985	0.130023	GGGCGGGG	5440	No
ACCCGCGC	2	1.8939	2	1.95	1.02564	0.0506356	0.109022	GCGCGGGT	NA	No
AGCCGCCA	2	1.94132	2	2	1	9.37258e-10	0.0595592	TGGCGGCT	NA	No
ATCCGACT	1	0.982132	1	1	1	4.68629e-10	0.0180292	AGTCGGAT	NA	No
ACCCAGCC	1	0.982132	1	1	1	4.68629e-10	0.0180292	GGCTGGGT	NA	No
ACCACCCT	1	0.982132	1	1	1	4.68629e-10	0.0180292	AGGGTGGT	NA	No
ACCTGCCA	1	0.982132	1	1	1	4.68629e-10	0.0180292	TGGCAGGT	5239	No
ACCCTGCC	1	1.03918	1	1.05882	0.944444	-0.0571584	-0.0384367	GGCAGGGT	11665	No
TACCGCCT	1	1.07027	1	1.09091	0.916667	-0.0870114	-0.067912	AGGCGGTA	NA	No
AGTCGCCT	1	1.08983	1	1.11111	0.9	-0.105361	-0.0860234	AGGCGACT	NA	No
CCCGTCCT	1	1.08983	1	1.11111	0.9	-0.105361	-0.0860234	AGGACGGG	NA	No
CCTCGCCT	1	1.08983	1	1.11111	0.9	-0.105361	-0.0860234	AGGCGAGG	20456	No
CACCGCCT	2	2.11329	2	2.18182	0.916667	-0.174023	-0.110201	AGGCGGTG	13794	No
CCCTGCCT	1	1.12055	1	1.14286	0.875	-0.133531	-0.113821	AGGCAGGG	15094	No
ACCTGCCC	1	1.12055	1	1.14286	0.875	-0.133531	-0.113821	GGGCAGGT	21653	No
ACGCGCCT	1	1.16147	1	1.18519	0.84375	-0.169899	-0.14969	AGGCGCGT	NA	No
CCCAGCCT	1	1.22406	1	1.25	0.8	-0.223144	-0.202172	AGGCTGGG	NA	No
ACCCCACT	1	1.23675	1	1.26316	0.791667	-0.233615	-0.212489	AGTGGGGT	NA	No
ACGCGGCT	1	1.23675	1	1.26316	0.791667	-0.233615	-0.212489	AGCCGCGT	NA	No
ACTAGCCT	1	1.2585	1	1.28571	0.777778	-0.251314	-0.229923	AGGCTAGT	NA	No
ACGCGCCC	1	1.30438	1	1.33333	0.75	-0.287682	-0.265731	GGGCGCGT	NA	No
GCCCGCCC	1	1.33355	1	1.36364	0.733333	-0.310155	-0.287847	GGGCGGGC	NA	No
ACCCAGCT	1	1.36853	1	1.4	0.714286	-0.336472	-0.313737	AGCTGGGT	325	No
GCCAGCCT	2	2.41248	2	2.5	0.8	-0.446287	-0.375012	AGGCTGGC	NA	No
CCCCACCT	1	1.46456	1	1.5	0.666667	-0.405465	-0.381555	AGGTGGGG	2416	No
GACCCCCT	1	1.50143	1	1.53846	0.65	-0.430783	-0.406421	AGGGGGTC	NA	No
ACCGCCTC	1	1.56036	1	1.6	0.625	-0.470004	-0.444919	GAGGCGGT	7772	No
ACCCCCTG	1	1.73012	1	1.77778	0.5625	-0.575364	-0.548192	CAGGGGGT	NA	No
CCGCGCCT	2	2.84379	2	2.96296	0.675	-0.786085	-0.703983	AGGCGCGG	13798	No
CCCCGCCA	2	2.85003	2	2.9697	0.673469	-0.790625	-0.708366	TGGCGGGG	18654	No
ATCCCGCC	1	2.05268	2	2.11765	0.944444	-0.114317	-0.719147	GGCGGGAT	NA	No
ACCTGCTT	2	3.04112	2	3.17647	0.62963	-0.925247	-0.838159	AAGCAGGT	6895	No
AGCCGCCG	1	2.3604	1	2.44444	0.409091	-0.893818	-0.858831	CGGCGGCT	NA	No
CCCCGCCT	1	2.45503	2	2.54545	0.785714	-0.482324	-0.89814	AGGCGGGG	21912	No
TCCCGCCC	4	5.08571	4	5.45455	0.733333	-1.24062	-0.960561	GGGCGGGA	22093	No
CCCGCCTT	1	2.69251	2	2.8	0.714286	-0.672944	-0.990473	AAGGCGGG	11763	No
--[ACGT][ACGT][ACGT][ACGT][ACGT][ACGT][ACGT][ACGT]
--0.439024	0.109756	0.0243902	0.0609756	0.0487805	0.0243902	0.0121951	0.0731707
--0.292683	0.780488	0.792683	0.756098	0.219512	0.817073	0.829268	0.292683
--0.121951	0.0853659	0.134146	0.109756	0.670732	0.121951	0.0121951	0.0609756
--0.146341	0.0243902	0.0487805	0.0731707	0.0609756	0.0365854	0.146341	0.573171
0.39777
CTTCTTTC	5	1.7686	5	1.81818	2.75	5.058	5.19624	GAAAGAAG	13567	No
TCTTCTTC	4	1.30438	4	1.33333	3	4.39445	4.48225	GAAGAAGA	NA	No
CCTCTTTA	2	0.282982	2	0.285714	7	3.89182	3.91104	TAAAGAGG	NA	No
CTTTTTCA	3	0.917377	3	0.933333	3.21429	3.50282	3.55455	TGAAAAAG	NA	No
GTTCATTC	2	0.359828	2	0.363636	5.5	3.4095	3.43055	GAATGAAC	NA	No
CTTTTCTC	3	0.982132	3	1	3	3.29584	3.34992	GAGAAAAG	1388	No
ATTCTCTC	2	0.395641	2	0.4	5	3.21888	3.24079	GAGAGAAT	11506	No
CTCTTTTC	3	1.13118	3	1.15385	2.6	2.86653	2.92605	GAAAAGAG	NA	No
CTCTTTCC	4	1.94132	4	2	2	2.77259	2.89171	GGAAAGAG	18163	No
CTTCTGTG	3	1.22406	3	1.25	2.4	2.62641	2.68932	CACAGAAG	NA	No
ATTCTTTA	2	0.538586	3	0.545455	5.5	5.11424	2.62391	TAAAGAAT	2604	No
CTTCTCCC	5	2.99866	5	3.13043	1.59722	2.34133	2.55636	GGGAGAAG	7403	No
CTTCTCTT	2	0.657331	2	0.666667	3	2.19722	2.22543	AAGAGAAG	NA	No
GTTCTTTG	2	0.672151	2	0.681818	2.93333	2.15228	2.18084	CAAAGAAC	NA	No
CCTCCTTC	2	0.703888	2	0.714286	2.8	2.05924	2.08857	GAAGGAGG	3422	No
GTTCTTGC	1	0.14173	1	0.142857	7	1.94591	1.95383	GCAAGAAC	NA	No
ATTTTTTC	2	0.757543	2	0.769231	2.6	1.91102	1.94164	GAAAAAAT	NA	No
CCTTCTTT	3	1.62411	3	1.66667	1.8	1.76336	1.84096	AAAGAAGG	21830	No
AATCTTTC	4	2.56829	4	2.66667	1.5	1.62186	1.77221	GAAAGATT	10013	No
CTTTTATC	1	0.175009	1	0.176471	5.66667	1.7346	1.74292	GATAAAAG	NA	No
CTACTTTC	1	0.180301	1	0.181818	5.5	1.70475	1.71313	GAAAGTAG	NA	No
TTTCTTTT	4	2.6248	5	2.72727	1.83333	3.03068	1.68515	AAAAGAAA	345	No
CCTGTTTC	1	0.198288	1	0.2	5	1.60944	1.61803	GAAACAGG	825	No
CTCTTATC	1	0.198288	1	0.2	5	1.60944	1.61803	GATAAGAG	NA	No
CTTGTATC	2	0.893804	2	0.909091	2.2	1.57691	1.61083	GATACAAG	NA	No
CTTTTTTA	2	0.907405	2	0.923077	2.16667	1.54638	1.58063	TAAAAAAG	19219	No
TTTATTTC	2	0.982132	2	1	2	1.38629	1.42235	GAAATAAA	14277	No
CTTTCTTT	4	2.8236	4	2.94118	1.36	1.22994	1.39312	AAAGAAAG	18417	No
CTCTTCTC	3	1.88862	3	1.94444	1.54286	1.30091	1.38829	GAGAAGAG	NA	No
ATCCTTTC	2	1.03063	2	1.05	1.90476	1.28871	1.32595	GAAAGGAT	1579	No
TCTCTTTC	2	1.0514	2	1.07143	1.86667	1.24831	1.28605	GAAAGAGA	13566	No
GTTCTTAC	1	0.282982	1	0.285714	3.5	1.25276	1.26237	GTAAGAAC	NA	No
CAGCTTTC	1	0.282982	1	0.285714	3.5	1.25276	1.26237	GAAAGCTG	21200	No
CCTATTTC	1	0.297081	1	0.3	3.33333	1.20397	1.21375	GAAATAGG	NA	No
CTTCTTCC	1	0.304671	1	0.307692	3.25	1.17865	1.18852	GGAAGAAG	5306	No
CTTCTTCG	1	0.304671	1	0.307692	3.25	1.17865	1.18852	CGAAGAAG	NA	No
CTTATTCC	2	1.12055	2	1.14286	1.75	1.11923	1.15865	GGAATAAG	12089	No
CATCATTC	1	0.329961	1	0.333333	3	1.09861	1.10878	GAATGATG	NA	No
CCGCTTTC	1	0.329961	1	0.333333	3	1.09861	1.10878	GAAAGCGG	NA	No
CTGCTCTC	1	0.329961	1	0.333333	3	1.09861	1.10878	GAGAGCAG	16472	No
CTGTCTTT	1	0.329961	1	0.333333	3	1.09861	1.10878	AAAGACAG	NA	No
CTGCTTTC	2	1.15305	2	1.17647	1.7	1.06126	1.10147	GAAAGCAG	9703	No
TTCTTTCT	4	3.06281	4	3.2	1.25	0.892574	1.06785	AGAAAGAA	7493	No
CTTGATTC	2	1.17579	2	1.2	1.66667	1.02165	1.06242	GAATCAAG	13511	No
TTCTTTCG	2	1.17579	2	1.2	1.66667	1.02165	1.06242	CGAAAGAA	NA	No
CGGCTTTC	1	0.35343	1	0.357143	2.8	1.02962	1.04007	GAAAGCCG	NA	No
CTTGTTTA	1	0.359828	1	0.363636	2.75	1.0116	1.02213	TAAACAAG	NA	No
CATATTTC	1	0.359828	1	0.363636	2.75	1.0116	1.02213	GAAATATG	887	No
CTTACTTC	1	0.359828	1	0.363636	2.75	1.0116	1.02213	GAAGTAAG	NA	No
TTTGTTTC	2	1.20212	2	1.22727	1.62963	0.976706	1.01811	GAAACAAA	1002	No
CGTCTTTC	1	0.371023	1	0.375	2.66667	0.980829	0.991491	GAAAGACG	20167	No
ACTTCTTT	2	1.22406	2	1.25	1.6	0.940007	0.98195	AAAGAAGT	16615	No
CTACTTCC	2	1.22406	2	1.25	1.6	0.940007	0.98195	GGAAGTAG	NA	No
TTTCTTTG	3	2.199	3	2.27273	1.32	0.832895	0.931824	CAAAGAAA	NA	No
CTCCCTTC	3	2.199	4	2.27273	1.76	2.26126	0.931824	GAAGGGAG	NA	No
CATCTTAC	1	0.395641	1	0.4	2.5	0.916291	0.927247	GTAAGATG	NA	No
TTCTTTCA	1	0.395641	1	0.4	2.5	0.916291	0.927247	TGAAAGAA	3821	No
GTTCTCTC	1	0.395641	1	0.4	2.5	0.916291	0.927247	GAGAGAAC	16475	No
CTTCCTTT	2	1.28432	2	1.3125	1.52381	0.842427	0.885839	AAAGGAAG	19289	No
CTACTTAC	1	0.423758	1	0.428571	2.33333	0.847298	0.858592	GTAAGTAG	NA	No
CTTCTTGG	1	0.423758	1	0.428571	2.33333	0.847298	0.858592	CCAAGAAG	21402	No
CTCCATTC	2	1.30438	2	1.33333	1.5	0.81093	0.854833	GAATGGAG	16450	No
CTTATTTT	1	0.432541	1	0.4375	2.28571	0.826679	0.838078	AAAATAAG	NA	No
CGTCTTCC	1	0.439371	1	0.444444	2.25	0.81093	0.822411	GGAAGACG	NA	No
CCTTTTTC	1	0.439371	1	0.444444	2.25	0.81093	0.822411	GAAAAAGG	2720	No
CTTGTTTT	3	2.28453	3	2.36364	1.26923	0.715233	0.817356	AAAACAAG	11360	No
GTTCTATC	1	0.456178	1	0.461538	2.16667	0.77319	0.784873	GATAGAAC	10879	No
GCTCTTTC	2	1.39599	2	1.42857	1.4	0.672944	0.719086	GAAAGAGC	8723	No
CTCCTTTC	3	2.36561	3	2.45	1.22449	0.607573	0.712729	GAAAGGAG	11346	No
CTACTTGC	1	0.493968	1	0.5	2	0.693147	0.705284	GCAAGTAG	NA	No
CTACTCTC	1	0.493968	1	0.5	2	0.693147	0.705284	GAGAGTAG	11504	No
CTACGTTC	1	0.493968	1	0.5	2	0.693147	0.705284	GAACGTAG	NA	No
CTATTTTC	1	0.493968	1	0.5	2	0.693147	0.705284	GAAAATAG	13248	No
CTTCTAGC	1	0.493968	1	0.5	2	0.693147	0.705284	GCTAGAAG	NA	No
CTTGCTTT	1	0.493968	1	0.5	2	0.693147	0.705284	AAAGCAAG	NA	No
CATCTTTG	1	0.493968	1	0.5	2	0.693147	0.705284	CAAAGATG	NA	No
CTGCTTAC	2	1.46456	2	1.5	1.33333	0.575364	0.623185	GTAAGCAG	NA	No
CATTTTTC	2	1.46456	2	1.5	1.33333	0.575364	0.623185	GAAAAATG	14254	No
CTTCATTA	1	0.538586	1	0.545455	1.83333	0.606136	0.618809	TAATGAAG	14830	No
CTGCATTC	1	0.538586	1	0.545455	1.83333	0.606136	0.618809	GAATGCAG	10338	No
CTTCCGTC	1	0.592063	1	0.6	1.66667	0.510826	0.524142	GACGGAAG	6937	No
CTTTTTTG	1	0.607134	1	0.615385	1.625	0.485508	0.499005	CAAAAAAG	17253	No
CTTCTATC	1	0.607134	1	0.615385	1.625	0.485508	0.499005	GATAGAAG	NA	No
CTTGTTCC	1	0.616551	1	0.625	1.6	0.470004	0.483614	GGAACAAG	NA	No
CATCTTTT	1	0.657331	1	0.666667	1.5	0.405465	0.419567	AAAAGATG	NA	No
CTCCTGTC	1	0.657331	1	0.666667	1.5	0.405465	0.419567	GACAGGAG	NA	No
CTCTTGTC	1	0.657331	1	0.666667	1.5	0.405465	0.419567	GACAAGAG	NA	No
CTTCTCTA	1	0.657331	1	0.666667	1.5	0.405465	0.419567	TAGAGAAG	NA	No
CTTGTCTC	3	2.6248	3	2.72727	1.1	0.285931	0.400819	GAGACAAG	NA	No
ATTGTTTC	1	0.672151	1	0.681818	1.46667	0.382992	0.397273	GAAACAAT	NA	No
CTCCTTTA	1	0.689927	1	0.7	1.42857	0.356675	0.37117	TAAAGGAG	11099	No
CTTCATTT	1	0.716577	1	0.727273	1.375	0.318454	0.33327	AAATGAAG	NA	No
CTGCTTTT	2	1.71766	2	1.76471	1.13333	0.250326	0.304364	AAAAGCAG	19468	No
CGTCTTTA	1	0.738772	1	0.75	1.33333	0.287682	0.302766	TAAAGACG	12672	No
CCTCATTC	1	0.738772	1	0.75	1.33333	0.287682	0.302766	GAATGAGG	NA	No
CTCTTTCG	1	0.738772	1	0.75	1.33333	0.287682	0.302766	CGAAAGAG	NA	No
CTGATTTC	1	0.738772	1	0.75	1.33333	0.287682	0.302766	GAAATCAG	NA	No
CTTCATGC	1	0.738772	1	0.75	1.33333	0.287682	0.302766	GCATGAAG	NA	No
CCCCTTTC	1	0.738772	1	0.75	1.33333	0.287682	0.302766	GAAAGGGG	2271	No
CTGTTTTC	1	0.750393	1	0.761905	1.3125	0.271934	0.287158	GAAAACAG	11730	No
CTGCGTTC	2	1.75129	3	1.8	1.66667	1.53248	0.265587	GAACGCAG	NA	No
CCTCTGTC	1	0.787559	1	0.8	1.25	0.223144	0.238817	GACAGAGG	NA	No
CCTCTTCC	2	1.77613	2	1.82609	1.09524	0.181944	0.237422	GGAAGAGG	21329	No
CTTCTAAC	2	1.79522	2	1.84615	1.08333	0.160085	0.216035	GTTAGAAG	NA	No
CATCTTTA	1	0.820052	1	0.833333	1.2	0.182322	0.198388	TAAAGATG	NA	No
CTGCTTGC	1	0.820052	1	0.833333	1.2	0.182322	0.198388	GCAAGCAG	NA	No
TTTCCTTC	2	1.82266	2	1.875	1.06667	0.129077	0.185704	GAAGGAAA	NA	No
CTCTTTGC	2	1.82965	2	1.88235	1.0625	0.121249	0.178048	GCAAAGAG	20326	No
CTCTGTTC	1	0.843245	1	0.857143	1.16667	0.154151	0.170497	GAACAGAG	21704	No
CTTCTTGA	1	0.843245	1	0.857143	1.16667	0.154151	0.170497	TCAAGAAG	NA	No
CTTTGTTC	1	0.87415	1	0.888889	1.125	0.117783	0.134504	GAACAAAG	7851	No
GCTTTTTC	1	0.87415	1	0.888889	1.125	0.117783	0.134504	GAAAAAGC	NA	No
CTATCTTT	1	0.87415	1	0.888889	1.125	0.117783	0.134504	AAAGATAG	11084	No
CTATCTTC	1	0.87415	1	0.888889	1.125	0.117783	0.134504	GAAGATAG	NA	No
TTTTTTTC	5	4.88971	5	5.23077	0.955882	-0.225602	0.111524	GAAAAAAA	255	No
CTACATTC	1	0.907405	1	0.923077	1.08333	0.0800427	0.0971661	GAATGTAG	NA	No
CTTCTATT	1	0.907405	1	0.923077	1.08333	0.0800427	0.0971661	AATAGAAG	NA	No
CTTTTTCC	1	0.917377	1	0.933333	1.07143	0.0689929	0.0862371	GGAAAAAG	9457	No
ATTCCTTC	1	0.921427	1	0.9375	1.06667	0.0645385	0.0818318	GAAGGAAT	6098	No
CTTCCTTC	1	0.921427	1	0.9375	1.06667	0.0645385	0.0818318	GAAGGAAG	10908	No
ATGCTTTC	1	0.925	1	0.941176	1.0625	0.0606246	0.0779612	GAAAGCAT	NA	No
CGTTTTTC	1	0.939912	1	0.956522	1.04545	0.0444518	0.061969	GAAAAACG	NA	No
CTAATTTC	1	0.982132	1	1	1	4.68629e-10	0.0180292	GAAATTAG	5448	No
CATTCTTC	1	0.982132	1	1	1	4.68629e-10	0.0180292	GAAGAATG	NA	No
CTTCTACC	1	0.982132	1	1	1	4.68629e-10	0.0180292	GGTAGAAG	NA	No
CTTCATCC	1	0.982132	1	1	1	4.68629e-10	0.0180292	GGATGAAG	1521	No
GATCTTTC	1	0.982132	1	1	1	4.68629e-10	0.0180292	GAAAGATC	NA	No
CTTCTCAC	2	1.99704	2	2.05882	0.971429	-0.0579751	0.00296361	GTGAGAAG	NA	No
CTCCTCTC	3	3.01671	3	3.15	0.952381	-0.14637	-0.016665	GAGAGGAG	10946	No
ATTCTTTT	1	1.07027	1	1.09091	0.916667	-0.0870114	-0.067912	AAAAGAAT	21451	No
CATCTCTC	1	1.07027	1	1.09091	0.916667	-0.0870114	-0.067912	GAGAGATG	12379	No
GTTCTTTC	1	1.07027	1	1.09091	0.916667	-0.0870114	-0.067912	GAAAGAAC	17502	No
CTTCTTCA	2	2.08688	2	2.15385	0.928571	-0.148216	-0.0850495	TGAAGAAG	NA	No
TCTTTTTC	1	1.08983	1	1.11111	0.9	-0.105361	-0.0860234	GAAAAAGA	NA	No
CTTCTGGC	1	1.12055	1	1.14286	0.875	-0.133531	-0.113821	GCCAGAAG	NA	No
CTTCCTGC	1	1.12055	1	1.14286	0.875	-0.133531	-0.113821	GCAGGAAG	21824	No
CTTTTGTC	1	1.14358	1	1.16667	0.857143	-0.154151	-0.13416	GACAAAAG	NA	No
CTGCTTTA	1	1.15305	1	1.17647	0.85	-0.162519	-0.142413	TAAAGCAG	3826	No
TTGCTTTC	1	1.15305	1	1.17647	0.85	-0.162519	-0.142413	GAAAGCAA	1497	No
CGCCTTTC	2	2.15141	2	2.22222	0.9	-0.210721	-0.145952	GAAAGGCG	NA	No
CTTTTTTC	1	1.2055	1	1.23077	0.8125	-0.207639	-0.186894	GAAAAAAG	NA	No
CCTCTCTC	1	1.20987	1	1.23529	0.809524	-0.211309	-0.190511	GAGAGAGG	2477	No
CTGCCTTC	1	1.22406	1	1.25	0.8	-0.223144	-0.202172	GAAGGCAG	12559	No
GTTCCTTC	1	1.22406	1	1.25	0.8	-0.223144	-0.202172	GAAGGAAC	NA	No
CTACTTTT	1	1.24598	1	1.27273	0.785714	-0.241162	-0.219924	AAAAGTAG	NA	No
CTTCTTGT	1	1.2585	1	1.28571	0.777778	-0.251314	-0.229923	ACAAGAAG	NA	No
TTCTGTTC	1	1.2585	1	1.28571	0.777778	-0.251314	-0.229923	GAACAGAA	19135	No
TTCTTTGC	2	2.27448	2	2.35294	0.85	-0.325038	-0.257206	GCAAAGAA	NA	No
TATCTTTC	1	1.30438	1	1.33333	0.75	-0.287682	-0.265731	GAAAGATA	20715	No
CTTCTGCC	1	1.30438	1	1.33333	0.75	-0.287682	-0.265731	GGCAGAAG	NA	No
CTCCTTTT	1	1.36853	1	1.4	0.714286	-0.336472	-0.313737	AAAAGGAG	NA	No
TTCCTTTC	2	2.36561	2	2.45	0.816327	-0.405882	-0.335777	GAAAGGAA	NA	No
CTCCTTTG	2	2.36561	2	2.45	0.816327	-0.405882	-0.335777	CAAAGGAG	NA	No
CTCTCTTC	2	2.41248	3	2.5	1.2	0.546965	-0.375012	GAAGAGAG	NA	No
CTGCTGTC	1	1.46456	1	1.5	0.666667	-0.405465	-0.381555	GACAGCAG	NA	No
CTTCTGTT	1	1.46456	1	1.5	0.666667	-0.405465	-0.381555	AACAGAAG	7203	No
CATGTTTC	1	1.50143	1	1.53846	0.65	-0.430783	-0.406421	GAAACATG	NA	No
CTTCTATG	1	1.50143	2	1.53846	1.3	0.524729	-0.406421	CATAGAAG	6053	No
ACTTTTTC	1	1.51781	1	1.55556	0.642857	-0.441833	-0.41727	GAAAAAGT	NA	No
CTTCTCTG	2	2.56829	2	2.66667	0.75	-0.575364	-0.500189	CAGAGAAG	329	No
TTCATTTC	1	1.66958	1	1.71429	0.583333	-0.538997	-0.512569	GAAATGAA	NA	No
ACTCTTTC	1	1.73768	1	1.78571	0.56	-0.579818	-0.552553	GAAAGAGT	NA	No
CGTCTTTG	1	1.82266	1	1.875	0.533333	-0.628609	-0.600295	CAAAGACG	4455	No
CTTTTTTT	4	4.88971	4	5.23077	0.764706	-1.07306	-0.803355	AAAAAAAG	5484	No
TTTCTTTC	2	3.4628	2	3.63636	0.55	-1.19567	-1.09786	GAAAGAAA	NA	No
TTCTTTCC	1	3.06281	1	3.2	0.3125	-1.16315	-1.11933	GGAAAGAA	21386	No
--[ACGT][ACGT][ACGT][ACGT][ACGT][ACGT][ACGT][ACGT]
--0.0654206	0.0560748	0.0186916	0.0186916	0.0186916	0.0186916	0.0280374	0.0280374
--0.616822	0.0934579	0.308411	0.598131	0.130841	0.121495	0.149533	0.672897
--0.0280374	0.0280374	0.0747664	0.0654206	0.0186916	0.0560748	0.0560748	0.0934579
--0.28972	0.82243	0.598131	0.317757	0.831776	0.803738	0.766355	0.205607
0.398104
AGGAAACA	4	1.16659	4	1.19048	3.36	4.84776	4.92885	TGTTTCCT	21667	No
CGGAAACC	3	0.750393	3	0.761905	3.9375	4.11164	4.15731	GGTTTCCG	NA	No
AGCAAAGA	3	1.2055	3	1.23077	2.4375	2.67292	2.73515	TCTTTGCT	9741	No
AGGAGACT	2	0.56406	2	0.571429	3.5	2.50553	2.53148	AGTCTCCT	389	No
CAGGAAAA	3	1.30438	3	1.33333	2.25	2.43279	2.49864	TTTTCCTG	18154	No
GGAAACAG	3	1.39599	3	1.42857	2.1	2.22581	2.29502	CTGTTTCC	7973	No
AGAACACA	2	0.657331	2	0.666667	3	2.19722	2.22543	TGTGTTCT	NA	No
AGGAACAG	3	1.46456	3	1.5	2	2.07944	2.15117	CTGTTCCT	NA	No
AGAAAGCA	5	3.27284	5	3.42857	1.45833	1.88647	2.1189	TGCTTTCT	12150	No
AGGAAAAT	2	0.695676	2	0.705882	2.83333	2.08291	2.11204	ATTTTCCT	NA	No
GGAAACAA	2	0.703888	2	0.714286	2.8	2.05924	2.08857	TTGTTTCC	20395	No
AGGAAGAA	3	1.56036	3	1.6	1.875	1.88583	1.96108	TTCTTCCT	NA	No
AGAAAACA	3	1.62411	3	1.66667	1.8	1.76336	1.84096	TGTTTTCT	3757	No
GGGAAACG	4	2.56829	4	2.66667	1.5	1.62186	1.77221	CGTTTCCC	280	No
AGGAAAGG	3	1.70364	3	1.75	1.71429	1.61699	1.69753	CCTTTCCT	18249	No
ATGAAACA	2	0.87415	2	0.888889	2.25	1.62186	1.6553	TGTTTCAT	18837	No
AGGCAAGA	3	1.75129	3	1.8	1.66667	1.53248	1.61478	TCTTGCCT	13156	No
AAGCAACA	1	0.220262	1	0.222222	4.5	1.50408	1.51294	TGTTGCTT	NA	No
CGGAACCA	1	0.220262	1	0.222222	4.5	1.50408	1.51294	TGGTTCCG	NA	No
AGGAAGTA	1	0.233183	1	0.235294	4.25	1.44692	1.45593	TACTTCCT	10366	No
GGGAAACT	3	1.85094	3	1.90476	1.575	1.36277	1.44875	AGTTTCCC	NA	No
CGTAAACA	1	0.247714	1	0.25	4	1.38629	1.39548	TGTTTACG	NA	No
AGCAAAAA	1	0.247714	1	0.25	4	1.38629	1.39548	TTTTTGCT	NA	No
ATGATACA	1	0.247714	1	0.25	4	1.38629	1.39548	TGTATCAT	NA	No
ATGAAATA	1	0.282982	1	0.285714	3.5	1.25276	1.26237	TATTTCAT	13652	No
CGGAGACA	1	0.282982	1	0.285714	3.5	1.25276	1.26237	TGTCTCCG	19830	No
AGGAATTA	1	0.297081	1	0.3	3.33333	1.20397	1.21375	TAATTCCT	19441	No
AGGATTCA	1	0.297081	1	0.3	3.33333	1.20397	1.21375	TGAATCCT	NA	No
TAGGAACA	2	1.10327	2	1.125	1.77778	1.15073	1.18973	TGTTCCTA	NA	No
AGAAACAC	2	1.12055	2	1.14286	1.75	1.11923	1.15865	GTGTTTCT	NA	No
AGAAACAT	2	1.12055	2	1.14286	1.75	1.11923	1.15865	ATGTTTCT	259	No
AAGAACCA	1	0.329961	1	0.333333	3	1.09861	1.10878	TGGTTCTT	NA	No
AGTAACCA	1	0.329961	1	0.333333	3	1.09861	1.10878	TGGTTACT	17264	No
AGGTAAAA	1	0.329961	1	0.333333	3	1.09861	1.10878	TTTTACCT	NA	No
AGCAAACA	1	0.329961	1	0.333333	3	1.09861	1.10878	TGTTTGCT	252	No
AGGATAAC	2	1.17579	2	1.2	1.66667	1.02165	1.06242	GTTATCCT	NA	No
AAGAATCA	2	1.17579	2	1.2	1.66667	1.02165	1.06242	TGATTCTT	20185	No
TGGAAAGA	1	0.371023	1	0.375	2.66667	0.980829	0.991491	TCTTTCCA	2083	No
AAGGAACA	1	0.371023	1	0.375	2.66667	0.980829	0.991491	TGTTCCTT	16587	No
GGAGAACA	2	1.22406	2	1.25	1.6	0.940007	0.98195	TGTTCTCC	NA	No
AGGAGGCA	2	1.23675	2	1.26316	1.58333	0.919065	0.961316	TGCCTCCT	NA	No
AGGAAGCT	3	2.17759	3	2.25	1.33333	0.863046	0.961176	AGCTTCCT	NA	No
CGGAAGCA	2	1.28432	2	1.3125	1.52381	0.842427	0.885839	TGCTTCCG	9180	No
GGGAAAGA	4	3.22372	4	3.375	1.18519	0.679596	0.863038	TCTTTCCC	22019	No
ACAAAACA	1	0.423758	1	0.428571	2.33333	0.847298	0.858592	TGTTTTGT	5660	No
AGTGAAAC	1	0.423758	1	0.428571	2.33333	0.847298	0.858592	GTTTCACT	NA	No
AGGAACCT	2	1.30438	2	1.33333	1.5	0.81093	0.854833	AGGTTCCT	NA	No
ACGGAAAC	2	1.30438	2	1.33333	1.5	0.81093	0.854833	GTTTCCGT	13027	No
CAGAAACA	2	1.30438	2	1.33333	1.5	0.81093	0.854833	TGTTTCTG	NA	No
AAGGAAAC	2	1.30438	2	1.33333	1.5	0.81093	0.854833	GTTTCCTT	20906	No
AGGCAAAC	2	1.30438	2	1.33333	1.5	0.81093	0.854833	GTTTGCCT	NA	No
TGGAAACG	2	1.30438	2	1.33333	1.5	0.81093	0.854833	CGTTTCCA	NA	No
AGGCATCA	1	0.439371	1	0.444444	2.25	0.81093	0.822411	TGATGCCT	NA	No
CTGAAACA	1	0.439371	1	0.444444	2.25	0.81093	0.822411	TGTTTCAG	6821	No
AAAAAACA	2	1.35374	2	1.38462	1.44444	0.73545	0.780558	TGTTTTTT	14215	No
GGGAAAAA	2	1.37984	2	1.41176	1.41667	0.696613	0.74236	TTTTTCCC	NA	No
CGGCAACA	1	0.493968	1	0.5	2	0.693147	0.705284	TGTTGCCG	NA	No
AGGATACA	1	0.493968	1	0.5	2	0.693147	0.705284	TGTATCCT	NA	No
TGGCAACA	1	0.493968	1	0.5	2	0.693147	0.705284	TGTTGCCA	NA	No
CCGAAACA	1	0.493968	1	0.5	2	0.693147	0.705284	TGTTTCGG	NA	No
GGATAACA	1	0.493968	1	0.5	2	0.693147	0.705284	TGTTATCC	NA	No
AAGACACA	1	0.493968	1	0.5	2	0.693147	0.705284	TGTGTCTT	7159	No
AAGAAGCA	2	1.46456	2	1.5	1.33333	0.575364	0.623185	TGCTTCTT	NA	No
GGGACACA	2	1.46456	2	1.5	1.33333	0.575364	0.623185	TGTGTCCC	NA	No
AGTAAACG	2	1.46456	2	1.5	1.33333	0.575364	0.623185	CGTTTACT	NA	No
TGGAAATA	1	0.538586	1	0.545455	1.83333	0.606136	0.618809	TATTTCCA	13650	No
AGAAAACG	1	0.548494	1	0.555556	1.8	0.587787	0.600579	CGTTTTCT	10213	No
GGGAGACA	1	0.56406	1	0.571429	1.75	0.559616	0.572595	TGTCTCCC	5467	No
AGGATCCA	1	0.592063	1	0.6	1.66667	0.510826	0.524142	TGGATCCT	NA	No
AGGGAGCA	1	0.592063	1	0.6	1.66667	0.510826	0.524142	TGCTCCCT	NA	No
AACAAACA	1	0.592063	1	0.6	1.66667	0.510826	0.524142	TGTTTGTT	20829	No
AAGAAACC	1	0.657331	1	0.666667	1.5	0.405465	0.419567	GGTTTCTT	NA	No
AGCAGACA	1	0.657331	1	0.666667	1.5	0.405465	0.419567	TGTCTGCT	NA	No
GAGAAACA	1	0.657331	1	0.666667	1.5	0.405465	0.419567	TGTTTCTC	20990	No
AGGAACCA	1	0.657331	1	0.666667	1.5	0.405465	0.419567	TGGTTCCT	NA	No
AGGGACCA	1	0.657331	1	0.666667	1.5	0.405465	0.419567	TGGTCCCT	5884	No
AGTAGACA	1	0.657331	1	0.666667	1.5	0.405465	0.419567	TGTCTACT	NA	No
AGGTAACT	1	0.657331	1	0.666667	1.5	0.405465	0.419567	AGTTACCT	12447	No
AGGTAACA	1	0.657331	1	0.666667	1.5	0.405465	0.419567	TGTTACCT	NA	No
AGTCAACA	1	0.657331	1	0.666667	1.5	0.405465	0.419567	TGTTGACT	NA	No
GGGGAACA	1	0.657331	1	0.666667	1.5	0.405465	0.419567	TGTTCCCC	12324	No
ACGGAAAA	1	0.657331	1	0.666667	1.5	0.405465	0.419567	TTTTCCGT	4571	No
CAGGAAAC	2	1.62411	2	1.66667	1.2	0.364643	0.416379	GTTTCCTG	21378	No
CGGAAAAA	1	0.695676	1	0.705882	1.41667	0.348307	0.362871	TTTTTCCG	7913	No
AGGAAATG	1	0.716577	1	0.727273	1.375	0.318454	0.33327	CATTTCCT	18112	No
AGGAAATC	1	0.716577	1	0.727273	1.375	0.318454	0.33327	GATTTCCT	NA	No
GGAAACGA	2	1.70364	2	1.75	1.14286	0.267063	0.320755	TCGTTTCC	NA	No
AGGACACG	1	0.738772	1	0.75	1.33333	0.287682	0.302766	CGTGTCCT	15775	No
AGTAAAGA	1	0.738772	1	0.75	1.33333	0.287682	0.302766	TCTTTACT	13710	No
TGGAAACC	1	0.750393	1	0.761905	1.3125	0.271934	0.287158	GGTTTCCA	NA	No
AGGAATCT	1	0.765883	1	0.777778	1.28571	0.251314	0.266726	AGATTCCT	NA	No
AGGAGAAC	1	0.787559	1	0.8	1.25	0.223144	0.238817	GTTCTCCT	NA	No
AGCGAAAA	1	0.787559	1	0.8	1.25	0.223144	0.238817	TTTTCGCT	NA	No
AGCAAATA	1	0.787559	1	0.8	1.25	0.223144	0.238817	TATTTGCT	12966	No
AGAAATCA	1	0.805285	1	0.818182	1.22222	0.200671	0.216558	TGATTTCT	NA	No
AGGAAGCC	2	1.82266	2	1.875	1.06667	0.129077	0.185704	GGCTTCCT	11596	No
ATGACACA	1	0.843245	1	0.857143	1.16667	0.154151	0.170497	TGTGTCAT	NA	No
AGTGAAAA	1	0.843245	1	0.857143	1.16667	0.154151	0.170497	TTTTCACT	NA	No
CGGGAACA	1	0.87415	1	0.888889	1.125	0.117783	0.134504	TGTTCCCG	20015	No
GGGAAATA	1	0.893804	1	0.909091	1.1	0.0953102	0.112269	TATTTCCC	13647	No
TGGAAACT	1	0.935889	1	0.952381	1.05	0.0487902	0.0662587	AGTTTCCA	NA	No
CGGAAACT	1	0.935889	1	0.952381	1.05	0.0487902	0.0662587	AGTTTCCG	1278	No
AATAAACA	1	0.982132	1	1	1	4.68629e-10	0.0180292	TGTTTATT	NA	No
AGTAAACA	1	0.982132	1	1	1	4.68629e-10	0.0180292	TGTTTACT	NA	No
AGTAAACT	1	0.982132	1	1	1	4.68629e-10	0.0180292	AGTTTACT	NA	No
GGGATACA	1	0.982132	1	1	1	4.68629e-10	0.0180292	TGTATCCC	NA	No
AGGACACA	1	0.982132	1	1	1	4.68629e-10	0.0180292	TGTGTCCT	7713	No
ATAAAACA	1	0.982132	1	1	1	4.68629e-10	0.0180292	TGTTTTAT	NA	No
AAGGAAAA	1	1.04679	1	1.06667	0.9375	-0.0645385	-0.0457245	TTTTCCTT	14368	No
GGAAATCA	1	1.07027	1	1.09091	0.916667	-0.0870114	-0.067912	TGATTTCC	9193	No
AGAAAACC	1	1.08983	1	1.11111	0.9	-0.105361	-0.0860234	GGTTTTCT	NA	No
AGGAAGCA	1	1.10327	1	1.125	0.888889	-0.117783	-0.0982825	TGCTTCCT	2956	No
AGGAATAC	1	1.17579	1	1.2	0.833333	-0.182322	-0.161939	GTATTCCT	19262	No
ATCAAACA	1	1.17579	1	1.2	0.833333	-0.182322	-0.161939	TGTTTGAT	16135	No
GGAAAGCA	1	1.2585	1	1.28571	0.777778	-0.251314	-0.229923	TGCTTTCC	7215	No
ATGGAAAA	1	1.28432	1	1.3125	0.761905	-0.271934	-0.250228	TTTTCCAT	8001	No
AAGAAACA	1	1.30438	1	1.33333	0.75	-0.287682	-0.265731	TGTTTCTT	11461	No
GGCAAACA	1	1.30438	1	1.33333	0.75	-0.287682	-0.265731	TGTTTGCC	NA	No
AGGAGAAA	1	1.30438	1	1.33333	0.75	-0.287682	-0.265731	TTTCTCCT	21434	No
ATGGAACA	1	1.33355	1	1.36364	0.733333	-0.310155	-0.287847	TGTTCCAT	NA	No
AGAAAATA	3	3.33824	4	3.5	1.14286	0.534126	-0.320498	TATTTTCT	10261	No
AGGAAAAA	1	1.37984	1	1.41176	0.708333	-0.34484	-0.321967	TTTTTCCT	13533	No
ATGCAACA	1	1.39599	1	1.42857	0.7	-0.356675	-0.333604	TGTTGCAT	NA	No
GGAAACCA	1	1.42094	1	1.45455	0.6875	-0.374693	-0.351317	TGGTTTCC	19248	No
TGGAAAAA	2	2.38491	2	2.47059	0.809524	-0.422618	-0.352032	TTTTTCCA	13535	No
AGGAAAGA	1	1.46456	1	1.5	0.666667	-0.405465	-0.381555	TCTTTCCT	19450	No
CGGACACA	1	1.46456	1	1.5	0.666667	-0.405465	-0.381555	TGTGTCCG	NA	No
AAGAGACA	1	1.50143	1	1.53846	0.65	-0.430783	-0.406421	TGTCTCTT	6057	No
AGGAAAAG	1	1.60537	1	1.64706	0.607143	-0.498991	-0.473353	CTTTTCCT	16434	No
AGGAAACG	1	1.62411	1	1.66667	0.6	-0.510826	-0.484958	CGTTTCCT	NA	No
TAGGAAAC	1	1.62411	1	1.66667	0.6	-0.510826	-0.484958	GTTTCCTA	13988	No
AGAGAAAA	2	2.56829	2	2.66667	0.75	-0.575364	-0.500189	TTTTCTCT	740	No
AGGAGAGA	2	2.56829	3	2.66667	1.125	0.353349	-0.500189	TCTCTCCT	14275	No
AGGGAAAC	2	2.66388	2	2.76923	0.722222	-0.650845	-0.573271	GTTTCCCT	18341	No
GGGAAACA	1	1.85094	1	1.90476	0.525	-0.644357	-0.615695	TGTTTCCC	19808	No
AGAGAACA	1	2.02023	1	2.08333	0.48	-0.733969	-0.703212	TGTTCTCT	NA	No
TTGAAACA	1	2.15141	1	2.22222	0.45	-0.798508	-0.766123	TGTTTCAA	NA	No
AAGAAAGA	1	2.21123	1	2.28571	0.4375	-0.826679	-0.79355	TCTTTCTT	3363	No
GGAATACA	2	3.27284	3	3.42857	0.875	-0.400594	-0.985022	TGTATTCC	NA	No
--[ACGT][ACGT][ACGT][ACG][ACGT][ACGT][ACGT][ACGT]
--0.630952	0.166667	0.285714	0.77381	0.869048	0.738095	0.297619	0.690476
--0.0595238	0.0119048	0.0357143	0.0357143	0.0238095	0.0833333	0.52381	0.142857
--0.22619	0.75	0.666667	0.190476	0.0595238	0.142857	0.142857	0.107143
--0.0833333	0.0714286	0.0119048	0	0.047619	0.0357143	0.0357143	0.0595238
0.46319
GCAGGGCG	6	2.75716	6	2.86957	2.09091	4.42559	4.66535	CGCCCTGC	1311	No
AGCAGGGC	7	4.35976	7	4.63158	1.51136	2.89109	3.31445	GCCCTGCT	21929	No
TGCAGGGG	2	0.416361	2	0.421053	4.75	3.11629	3.1387	CCCCTGCA	NA	No
GAGGGGCG	6	3.62038	6	3.80952	1.575	2.72553	3.03108	CGCCCCTC	943	No
GCTTGGCG	2	0.538586	2	0.545455	3.66667	2.59857	2.62391	CGCCAAGC	NA	No
GCAGGCCG	2	0.592063	2	0.6	3.33333	2.40795	2.43458	CGGCCTGC	NA	No
GCAGGCAG	3	1.33355	3	1.36364	2.2	2.36537	2.43229	CTGCCTGC	9936	No
GAGGGTCG	1	0.0902473	1	0.0909091	11	2.3979	2.4052	CGACCCTC	9317	No
GAAGGGCC	2	0.657331	2	0.666667	3	2.19722	2.22543	GGCCCTTC	NA	No
GCTAGGGC	2	0.657331	2	0.666667	3	2.19722	2.22543	GCCCTAGC	19889	No
GCAGGATG	3	1.46456	3	1.5	2	2.07944	2.15117	CATCCTGC	10548	No
GCAGCGCC	6	4.20175	6	4.45455	1.34694	1.78701	2.13755	GGCGCTGC	19672	No
GCGGGCGT	2	0.703888	2	0.714286	2.8	2.05924	2.08857	ACGCCCGC	7969	No
GGCGGGCG	3	1.50143	3	1.53846	1.95	2.00349	2.07657	CGCCCGCC	7970	No
GCAGGTCC	3	1.50143	3	1.53846	1.95	2.00349	2.07657	GGACCTGC	NA	No
GCAGCGGG	2	0.738772	2	0.75	2.66667	1.96166	1.99183	CCCGCTGC	19689	No
ACAGGGCA	2	0.770596	3	0.782609	3.83333	4.0312	1.90748	TGCCCTGT	NA	No
GCATGGCC	2	0.787559	2	0.8	2.5	1.83258	1.86393	GGCCATGC	15501	No
GCGGCGCG	2	0.787559	2	0.8	2.5	1.83258	1.86393	CGCGCCGC	20339	No
GCGCGGCG	2	0.828598	2	0.842105	2.375	1.72999	1.76233	CGCCGCGC	5860	No
GAGGGACG	2	0.884961	2	0.9	2.22222	1.59702	1.63072	CGTCCCTC	NA	No
GCAGATCG	2	0.884961	2	0.9	2.22222	1.59702	1.63072	CGATCTGC	NA	No
CCATGGCG	2	0.884961	2	0.9	2.22222	1.59702	1.63072	CGCCATGG	NA	No
GCGGTGCG	2	0.884961	2	0.9	2.22222	1.59702	1.63072	CGCACCGC	19550	No
GCGGGGCC	2	0.907405	2	0.923077	2.16667	1.54638	1.58063	GGCCCCGC	18087	No
GCTGGGCA	2	0.921427	2	0.9375	2.13333	1.51537	1.54996	TGCCCAGC	NA	No
GAGGGCGG	2	0.982132	2	1	2	1.38629	1.42235	CCGCCCTC	21111	No
GCAACGCG	2	0.982132	2	1	2	1.38629	1.42235	CGCGTTGC	NA	No
GCAGAACG	1	0.247714	1	0.25	4	1.38629	1.39548	CGTTCTGC	NA	No
GAAGGACG	1	0.247714	1	0.25	4	1.38629	1.39548	CGTCCTTC	NA	No
GCATGGGC	1	0.247714	1	0.25	4	1.38629	1.39548	GCCCATGC	5634	No
CAGGGCTG	3	1.94132	3	2	1.5	1.2164	1.30573	CAGCCCTG	6467	No
GACAGGCG	1	0.282982	1	0.285714	3.5	1.25276	1.26237	CGCCTGTC	5754	No
GCAAGGCG	1	0.282982	1	0.285714	3.5	1.25276	1.26237	CGCCTTGC	NA	No
GCCGGCCG	1	0.282982	1	0.285714	3.5	1.25276	1.26237	CGGCCGGC	NA	No
CCAGAGCG	2	1.08983	2	1.11111	1.8	1.17557	1.21425	CGCTCTGG	NA	No
GCCAGGGG	1	0.304671	1	0.307692	3.25	1.17865	1.18852	CCCCTGGC	13106	No
GCTAGGCG	2	1.12055	2	1.14286	1.75	1.11923	1.15865	CGCCTAGC	NA	No
ACGGGGCG	2	1.13118	2	1.15385	1.73333	1.10009	1.13977	CGCCCCGT	15133	No
AGCGGGCG	2	1.13118	2	1.15385	1.73333	1.10009	1.13977	CGCCCGCT	7966	No
GCCGGGCG	3	2.06751	3	2.13333	1.40625	1.02278	1.11681	CGCCCGGC	5483	No
GCACGGGC	1	0.329961	1	0.333333	3	1.09861	1.10878	GCCCGTGC	5106	No
GAATGGCG	1	0.329961	1	0.333333	3	1.09861	1.10878	CGCCATTC	NA	No
GAACGGCG	1	0.329961	1	0.333333	3	1.09861	1.10878	CGCCGTTC	NA	No
GCAGCGTG	1	0.329961	1	0.333333	3	1.09861	1.10878	CACGCTGC	NA	No
GCAGGACT	3	2.11329	3	2.18182	1.375	0.955361	1.05109	AGTCCTGC	NA	No
GCAGGTTG	1	0.371023	1	0.375	2.66667	0.980829	0.991491	CAACCTGC	NA	No
GCCGGACG	1	0.371023	1	0.375	2.66667	0.980829	0.991491	CGTCCGGC	NA	No
CCAGGGAG	1	0.371023	1	0.375	2.66667	0.980829	0.991491	CTCCCTGG	NA	No
GAGGCGCG	1	0.371023	1	0.375	2.66667	0.980829	0.991491	CGCGCCTC	10378	No
ACAGGGTG	1	0.371023	1	0.375	2.66667	0.980829	0.991491	CACCCTGT	2317	No
GGCAGGGG	2	1.23675	2	1.26316	1.58333	0.919065	0.961316	CCCCTGCC	401	No
GGAGTGCG	3	2.199	3	2.27273	1.32	0.832895	0.931824	CGCACTCC	12790	No
GCCGTGCG	1	0.395641	1	0.4	2.5	0.916291	0.927247	CGCACGGC	NA	No
GTCAGGGG	1	0.395641	1	0.4	2.5	0.916291	0.927247	CCCCTGAC	19794	No
GCAAGGGG	3	2.23192	3	2.30769	1.3	0.787093	0.88725	CCCCTTGC	20648	No
CCTGGGCG	2	1.28432	2	1.3125	1.52381	0.842427	0.885839	CGCCCAGG	21999	No
GGAGGACG	1	0.423758	1	0.428571	2.33333	0.847298	0.858592	CGTCCTCC	21264	No
TGCAGGCG	2	1.32043	2	1.35	1.48148	0.786085	0.830379	CGCCTGCA	NA	No
AAAGGGCG	1	0.439371	1	0.444444	2.25	0.81093	0.822411	CGCCCTTT	NA	No
GCAGAGAG	1	0.439371	1	0.444444	2.25	0.81093	0.822411	CTCTCTGC	NA	No
GCAGGCGA	1	0.468115	1	0.473684	2.11111	0.747214	0.759041	TCGCCTGC	19482	No
GCTGCGCG	1	0.474322	1	0.48	2.08333	0.733969	0.74587	CGCGCAGC	NA	No
GCTGTGCG	1	0.493968	1	0.5	2	0.693147	0.705284	CGCACAGC	5817	No
GCATGGAG	1	0.493968	1	0.5	2	0.693147	0.705284	CTCCATGC	18643	No
GCAGGGAA	1	0.493968	1	0.5	2	0.693147	0.705284	TTCCCTGC	12002	No
GCAGGGGC	1	0.493968	1	0.5	2	0.693147	0.705284	GCCCCTGC	21412	No
GCAGGGTT	1	0.493968	1	0.5	2	0.693147	0.705284	AACCCTGC	7457	No
GCAGCTCG	1	0.493968	1	0.5	2	0.693147	0.705284	CGAGCTGC	9330	No
GCACGACG	1	0.493968	1	0.5	2	0.693147	0.705284	CGTCGTGC	NA	No
GGAGGCCG	2	1.42094	2	1.45455	1.375	0.636907	0.68366	CGGCCTCC	20619	No
TCAGGGCA	1	0.515313	1	0.521739	1.91667	0.650588	0.662981	TGCCCTGA	NA	No
TCAGGGCT	1	0.515313	1	0.521739	1.91667	0.650588	0.662981	AGCCCTGA	910	No
GCTGGGTG	1	0.526692	1	0.533333	1.875	0.628609	0.641138	CACCCAGC	10012	No
CGAGGGCG	2	1.46456	2	1.5	1.33333	0.575364	0.623185	CGCCCTCG	6707	No
GTAGGGGG	2	1.46456	2	1.5	1.33333	0.575364	0.623185	CCCCCTAC	17074	No
GCAGGGGG	2	1.46456	2	1.5	1.33333	0.575364	0.623185	CCCCCTGC	1565	No
CAGGGCGA	2	1.46456	2	1.5	1.33333	0.575364	0.623185	TCGCCCTG	NA	No
CAGGCGCG	2	1.46456	2	1.5	1.33333	0.575364	0.623185	CGCGCCTG	22076	No
CAGTGGCG	2	1.46456	2	1.5	1.33333	0.575364	0.623185	CGCCACTG	NA	No
CCAGGGCC	2	1.48541	3	1.52174	1.97143	2.03628	0.594918	GGCCCTGG	1567	No
GGGGGGCG	1	0.555305	1	0.5625	1.77778	0.575364	0.588238	CGCCCCCC	3981	No
GCTGGGCG	1	0.555305	1	0.5625	1.77778	0.575364	0.588238	CGCCCAGC	NA	No
GCAGGTCG	2	1.50143	2	1.53846	1.3	0.524729	0.573453	CGACCTGC	NA	No
GCAGAGGG	1	0.56406	1	0.571429	1.75	0.559616	0.572595	CCCTCTGC	21368	No
GCAAAGCG	1	0.592063	1	0.6	1.66667	0.510826	0.524142	CGCTTTGC	6655	No
GACAGGGG	1	0.592063	1	0.6	1.66667	0.510826	0.524142	CCCCTGTC	20301	No
CCAGGCCG	1	0.592063	1	0.6	1.66667	0.510826	0.524142	CGGCCTGG	11647	No
TCATGGCG	1	0.592063	1	0.6	1.66667	0.510826	0.524142	CGCCATGA	NA	No
TCAGGTCG	1	0.607134	1	0.615385	1.625	0.485508	0.499005	CGACCTGA	NA	No
GCAGGAGG	2	1.56036	2	1.6	1.25	0.446287	0.496457	CCTCCTGC	19245	No
GGAAGGCG	4	3.56629	4	3.75	1.06667	0.258154	0.459078	CGCCTTCC	6846	No
GTCAGGCG	1	0.634033	1	0.642857	1.55556	0.441833	0.455654	CGCCTGAC	NA	No
TTAGGGCG	1	0.657331	1	0.666667	1.5	0.405465	0.419567	CGCCCTAA	NA	No
GCGGGCTG	1	0.657331	1	0.666667	1.5	0.405465	0.419567	CAGCCCGC	9979	No
GCACGGCG	1	0.657331	1	0.666667	1.5	0.405465	0.419567	CGCCGTGC	13756	No
GCAGCGAG	1	0.657331	1	0.666667	1.5	0.405465	0.419567	CTCGCTGC	NA	No
GTCGGGCG	1	0.657331	1	0.666667	1.5	0.405465	0.419567	CGCCCGAC	NA	No
TCAGAGCG	1	0.657331	1	0.666667	1.5	0.405465	0.419567	CGCTCTGA	NA	No
TCACGGCG	1	0.657331	1	0.666667	1.5	0.405465	0.419567	CGCCGTGA	NA	No
GCACCGCG	2	1.62411	2	1.66667	1.2	0.364643	0.416379	CGCGGTGC	19087	No
GCGAGGGG	2	1.62411	3	1.66667	1.8	1.76336	0.416379	CCCCTCGC	2524	No
GCCGGGAG	2	1.62411	2	1.66667	1.2	0.364643	0.416379	CTCCCGGC	NA	No
GGAGCGCG	1	0.695676	1	0.705882	1.41667	0.348307	0.362871	CGCGCTCC	16543	No
CAGGGCAG	4	3.66361	4	3.85714	1.03704	0.145471	0.351385	CTGCCCTG	19489	No
GCGGGCGA	1	0.703888	1	0.714286	1.4	0.336472	0.351136	TCGCCCGC	2034	No
CGCAGGGC	2	1.6911	2	1.73684	1.15152	0.282157	0.335541	GCCCTGCG	7947	No
CCAGGACG	1	0.716577	1	0.727273	1.375	0.318454	0.33327	CGTCCTGG	16838	No
GCAAGGAG	1	0.738772	1	0.75	1.33333	0.287682	0.302766	CTCCTTGC	NA	No
GAGGGCGA	1	0.738772	1	0.75	1.33333	0.287682	0.302766	TCGCCCTC	NA	No
GAGGTGCG	1	0.738772	1	0.75	1.33333	0.287682	0.302766	CGCACCTC	3998	No
GCAGTTCG	1	0.738772	1	0.75	1.33333	0.287682	0.302766	CGAACTGC	NA	No
GCAGGGAC	1	0.738772	1	0.75	1.33333	0.287682	0.302766	GTCCCTGC	NA	No
ACAGGGGG	1	0.738772	1	0.75	1.33333	0.287682	0.302766	CCCCCTGT	18976	No
CAGGGCCG	2	1.7686	3	1.81818	1.65	1.50233	0.245914	CGGCCCTG	10331	No
GGTGGGCG	1	0.787559	1	0.8	1.25	0.223144	0.238817	CGCCCACC	13329	No
GCACGCCG	1	0.787559	1	0.8	1.25	0.223144	0.238817	CGGCGTGC	942	No
GTCAGGGC	1	0.787559	1	0.8	1.25	0.223144	0.238817	GCCCTGAC	NA	No
GCATGGCA	1	0.787559	1	0.8	1.25	0.223144	0.238817	TGCCATGC	19693	No
CCAGGGCT	2	1.77613	3	1.82609	1.64286	1.48931	0.237422	AGCCCTGG	13352	No
GCAGAGCA	1	0.820052	1	0.833333	1.2	0.182322	0.198388	TGCTCTGC	13461	No
CAGAGGCG	2	1.82965	2	1.88235	1.0625	0.121249	0.178048	CGCCTCTG	20372	No
GGAGGGCA	1	0.843245	1	0.857143	1.16667	0.154151	0.170497	TGCCCTCC	19162	No
GGAGGGCG	1	0.843245	1	0.857143	1.16667	0.154151	0.170497	CGCCCTCC	20318	No
GCAAGGCA	1	0.843245	1	0.857143	1.16667	0.154151	0.170497	TGCCTTGC	7353	No
GCAGTGGG	1	0.843245	1	0.857143	1.16667	0.154151	0.170497	CCCACTGC	64	No
GCACGGCC	1	0.87415	1	0.888889	1.125	0.117783	0.134504	GGCCGTGC	NA	No
GAGGGCAG	2	1.87356	2	1.92857	1.03704	0.0727353	0.130619	CTGCCCTC	18718	No
GCTGGGGG	1	0.884961	1	0.9	1.11111	0.105361	0.122212	CCCCCAGC	20995	No
GCAGAGCC	2	1.88862	2	1.94444	1.02857	0.0563418	0.114598	GGCTCTGC	NA	No
GCGGGGCT	1	0.907405	1	0.923077	1.08333	0.0800427	0.0971661	AGCCCCGC	18908	No
GCCGCGCG	3	2.91832	4	3.04348	1.31429	1.09317	0.0828079	CGCGCGGC	21757	No
GAGAGGCG	1	0.925	1	0.941176	1.0625	0.0606246	0.0779612	CGCCTCTC	21217	No
GCGGGGAG	2	1.94132	2	2	1	9.37257e-10	0.0595592	CTCCCCGC	13321	No
CAGGGCGG	2	1.94132	2	2	1	9.37258e-10	0.0595592	CCGCCCTG	5437	No
CAGGGCGT	1	0.982132	1	1	1	4.68629e-10	0.0180292	ACGCCCTG	NA	No
GCAGGGGT	1	0.982132	1	1	1	4.68629e-10	0.0180292	ACCCCTGC	NA	No
GAAGCGCG	1	0.982132	1	1	1	4.68629e-10	0.0180292	CGCGCTTC	5305	No
GTAGTGCG	1	0.982132	1	1	1	4.68629e-10	0.0180292	CGCACTAC	15373	No
TCCGGGCG	1	1.04679	1	1.06667	0.9375	-0.0645385	-0.0457245	CGCCCGGA	5611	No
ACCGGGCG	1	1.04679	1	1.06667	0.9375	-0.0645385	-0.0457245	CGCCCGGT	19419	No
GCGGGGGG	1	1.05672	1	1.07692	0.928571	-0.074108	-0.0551732	CCCCCCGC	11249	No
GGATGGCG	1	1.07027	1	1.09091	0.916667	-0.0870114	-0.067912	CGCCATCC	3361	No
GCAGGACG	1	1.07027	1	1.09091	0.916667	-0.0870114	-0.067912	CGTCCTGC	11132	No
GCTGAGCG	2	2.0765	2	2.14286	0.933333	-0.137986	-0.0750769	CGCTCAGC	NA	No
GCAGAGCT	1	1.08983	1	1.11111	0.9	-0.105361	-0.0860234	AGCTCTGC	13478	No
GCAGAGCG	1	1.08983	1	1.11111	0.9	-0.105361	-0.0860234	CGCTCTGC	NA	No
GCAGCGGC	1	1.10327	1	1.125	0.888889	-0.117783	-0.0982825	GCCGCTGC	19679	No
GGAGGTCG	1	1.10327	1	1.125	0.888889	-0.117783	-0.0982825	CGACCTCC	NA	No
GCAGGACC	2	2.11329	2	2.18182	0.916667	-0.174023	-0.110201	GGTCCTGC	NA	No
GGAGGGCC	1	1.12055	1	1.14286	0.875	-0.133531	-0.113821	GGCCCTCC	10934	No
GGAGGGCT	1	1.12055	1	1.14286	0.875	-0.133531	-0.113821	AGCCCTCC	14347	No
CCGGGGCG	1	1.13118	1	1.15385	0.866667	-0.143101	-0.123261	CGCCCCGG	NA	No
GGAGAGCG	3	3.14943	3	3.29412	0.910714	-0.280578	-0.145827	CGCTCTCC	NA	No
CAGCGGCG	1	1.17579	1	1.2	0.833333	-0.182322	-0.161939	CGCCGCTG	12891	No
GCATGGCT	1	1.17579	1	1.2	0.833333	-0.182322	-0.161939	AGCCATGC	NA	No
GCAGGCGG	3	3.16935	4	3.31579	1.20635	0.750394	-0.164741	CCGCCTGC	NA	No
CCAGGTCG	1	1.2055	1	1.23077	0.8125	-0.207639	-0.186894	CGACCTGG	13782	No
GCAGAGGC	2	2.21123	2	2.28571	0.875	-0.267063	-0.200806	GCCTCTGC	5466	No
GCAGGGTC	1	1.22406	1	1.25	0.8	-0.223144	-0.202172	GACCCTGC	NA	No
GCGGGGCG	2	2.23192	2	2.30769	0.866667	-0.286202	-0.21943	CGCCCCGC	22090	No
GCAGTGAG	1	1.2585	1	1.28571	0.777778	-0.251314	-0.229923	CTCACTGC	NA	No
GGCAGGCG	4	4.24238	5	4.5	1.11111	0.526803	-0.235322	CGCCTGCC	22069	No
GGAGGGAG	2	2.25604	2	2.33333	0.857143	-0.308301	-0.240929	CTCCCTCC	NA	No
GCGGGCCG	1	1.30438	1	1.33333	0.75	-0.287682	-0.265731	CGGCCCGC	10812	No
GCCAGGCG	1	1.30438	1	1.33333	0.75	-0.287682	-0.265731	CGCCTGGC	12955	No
CTAGGGCG	1	1.30438	1	1.33333	0.75	-0.287682	-0.265731	CGCCCTAG	4199	No
ACACGGCG	1	1.30438	1	1.33333	0.75	-0.287682	-0.265731	CGCCGTGT	10140	No
GCCGGGCT	1	1.30438	1	1.33333	0.75	-0.287682	-0.265731	AGCCCGGC	9854	No
GAAGGGCA	1	1.30438	1	1.33333	0.75	-0.287682	-0.265731	TGCCCTTC	NA	No
GCAGCCCG	1	1.30438	1	1.33333	0.75	-0.287682	-0.265731	CGGGCTGC	20385	No
CGCAGGCG	1	1.32043	1	1.35	0.740741	-0.300105	-0.277957	CGCCTGCG	403	No
GCAGGGCC	2	2.31052	2	2.3913	0.836364	-0.357384	-0.288654	GGCCCTGC	21663	No
GCAGGCGT	1	1.38877	1	1.42105	0.703704	-0.351398	-0.328415	ACGCCTGC	9735	No
GCGGGCGG	1	1.39599	1	1.42857	0.7	-0.356675	-0.333604	CCGCCCGC	NA	No
GAGGGCCG	1	1.42094	1	1.45455	0.6875	-0.374693	-0.351317	CGGCCCTC	NA	No
CAGGGCGC	1	1.46456	1	1.5	0.666667	-0.405465	-0.381555	GCGCCCTG	19142	No
GCCGGTCG	1	1.46456	1	1.5	0.666667	-0.405465	-0.381555	CGACCGGC	NA	No
GAGCGGCG	1	1.56036	1	1.6	0.625	-0.470004	-0.444919	CGCCGCTC	12949	No
GCAGGCTG	2	2.5294	2	2.625	0.761905	-0.543867	-0.469667	CAGCCTGC	15988	No
CCCGGGCG	3	3.55113	3	3.73333	0.803571	-0.656068	-0.505957	CGCCCGGG	NA	No
GCAGGCGC	3	3.60217	3	3.78947	0.791667	-0.700845	-0.548772	GCGCCTGC	7987	No
AGCAGGCG	1	1.75129	1	1.8	0.555556	-0.587787	-0.560353	CGCCTGCT	18982	No
GGAGGGGG	1	1.7686	1	1.81818	0.55	-0.597837	-0.57019	CCCCCTCC	9795	No
CCAGGGCA	1	1.77613	1	1.82609	0.547619	-0.602175	-0.574436	TGCCCTGG	20458	No
GCGGGGCA	1	1.79522	1	1.84615	0.541667	-0.613104	-0.58513	TGCCCCGC	19635	No
GCAGCGCT	1	1.85505	1	1.90909	0.52381	-0.646627	-0.617914	AGCGCTGC	14296	No
GCAGGGCT	2	2.75716	2	2.86957	0.69697	-0.722027	-0.642108	AGCCCTGC	NA	No
GCGTGGCG	1	1.94132	1	2	0.5	-0.693147	-0.663368	CGCCACGC	19494	No
GCCCGGCG	1	2.036	1	2.1	0.47619	-0.741937	-0.710985	CGCCGGGC	238	No
GCAGGAAG	2	2.8781	2	3	0.666667	-0.81093	-0.727963	CTTCCTGC	18824	No
GCGGGCGC	1	2.0765	1	2.14286	0.466667	-0.76214	-0.730686	GCGCCCGC	21985	No
GCCAGGGC	1	2.08688	1	2.15385	0.464286	-0.767255	-0.735672	GCCCTGGC	384	No
GCTGGGAG	3	3.83816	3	4.05	0.740741	-0.900314	-0.739145	CTCCCAGC	20409	No
GCGAGGGC	1	2.25604	1	2.33333	0.428571	-0.847298	-0.813612	GCCCTCGC	9069	No
GCTCGGCG	1	2.53554	4	2.63158	1.52	1.67484	-0.930407	CGCCGAGC	NA	No
GGCAGGGC	2	3.31416	2	3.47368	0.575758	-1.10414	-1.01011	GCCCTGCC	21627	No
GCAGGGCA	1	2.75716	1	2.86957	0.348485	-1.05416	-1.0142	TGCCCTGC	6819	No
--[ACGT][ACGT][ACGT][ACGT][ACGT][ACGT][ACGT][ACGT]
--0.0596026	0.125828	0.490066	0.192053	0.0728477	0.0596026	0.0993377	0.0397351
--0.172185	0.629139	0.231788	0.0529801	0.0728477	0.172185	0.622517	0.225166
--0.754967	0.231788	0.218543	0.728477	0.834437	0.735099	0.245033	0.662252
--0.013245	0.013245	0.0596026	0.0264901	0.0198675	0.0331126	0.0331126	0.0728477
0.432432
GGGGCTGC	5	2.036	5	2.1	2.38095	4.3375	4.49226	GCAGCCCC	16359	No
GGTGCTGG	3	1.17579	3	1.2	2.5	2.74887	2.81002	CCAGCACC	13447	No
GGGGTTTC	2	0.538586	2	0.545455	3.66667	2.59857	2.62391	GAAACCCC	NA	No
AGGGCGGC	2	0.584805	2	0.592593	3.375	2.43279	2.45925	GCCGCCCT	9831	No
GGGACTGT	2	0.657331	2	0.666667	3	2.19722	2.22543	ACAGTCCC	17467	No
GGGGCCGA	2	0.657331	2	0.666667	3	2.19722	2.22543	TCGGCCCC	21135	No
GGGCTCGC	4	2.31869	4	2.4	1.66667	2.0433	2.18117	GCGAGCCC	20674	No
GGGCCTCC	3	1.46456	3	1.5	2	2.07944	2.15117	GGAGGCCC	915	No
GGCGCGGC	2	0.738772	2	0.75	2.66667	1.96166	1.99183	GCCGCGCC	22052	No
GGGGAGGC	2	0.750393	2	0.761905	2.625	1.93016	1.96061	GCCTCCCC	NA	No
CGGGCTTC	1	0.14173	1	0.142857	7	1.94591	1.95383	GAAGCCCG	NA	No
GGGACTTC	1	0.14173	1	0.142857	7	1.94591	1.95383	GAAGTCCC	NA	No
TGGGGCTG	3	1.59514	3	1.63636	1.83333	1.81841	1.89494	CAGCCCCA	18997	No
AGGGCTGT	2	0.787559	2	0.8	2.5	1.83258	1.86393	ACAGCCCT	NA	No
GGGGCTCG	2	0.787559	2	0.8	2.5	1.83258	1.86393	CGAGCCCC	NA	No
GTGGATGC	1	0.165305	1	0.166667	6	1.79176	1.79996	GCATCCAC	13310	No
GGGGCTTA	2	0.843245	2	0.857143	2.33333	1.6946	1.72729	TAAGCCCC	9642	No
GCGGTTGC	2	0.843245	2	0.857143	2.33333	1.6946	1.72729	GCAACCGC	12797	No
GAGCCTGC	2	0.884961	2	0.9	2.22222	1.59702	1.63072	GCAGGCTC	18648	No
CAGGCTGC	4	2.69251	5	2.8	1.78571	2.89909	1.58329	GCAGCCTG	8897	No
GAGGATGC	2	0.907405	2	0.923077	2.16667	1.54638	1.58063	GCATCCTC	NA	No
GGCGGCTG	2	0.982132	2	1	2	1.38629	1.42235	CAGCCGCC	11742	No
GGAACTGC	2	0.982132	2	1	2	1.38629	1.42235	GCAGTTCC	18632	No
CGGGCTGG	2	0.982132	2	1	2	1.38629	1.42235	CCAGCCCG	18270	No
GGGGATGC	3	1.86834	3	1.92308	1.56	1.33406	1.42069	GCATCCCC	14253	No
GTGGCTGT	1	0.247714	1	0.25	4	1.38629	1.39548	ACAGCCAC	NA	No
GGGGGTCC	1	0.247714	1	0.25	4	1.38629	1.39548	GGACCCCC	17102	No
GGGGTGCA	1	0.247714	1	0.25	4	1.38629	1.39548	TGCACCCC	2396	No
GGTGGCTC	1	0.247714	1	0.25	4	1.38629	1.39548	GAGCCACC	NA	No
AGGGCAGC	4	2.8781	4	3	1.33333	1.15073	1.31666	GCTGCCCT	2301	No
GGGGTCTG	1	0.270161	1	0.272727	3.66667	1.29928	1.30874	CAGACCCC	19053	No
CGGGGCGC	2	1.0514	2	1.07143	1.86667	1.24831	1.28605	GCGCCCCG	16192	No
GGGGCCCC	1	0.282982	1	0.285714	3.5	1.25276	1.26237	GGGGCCCC	3720	Yes
GAGACTGC	2	1.07027	2	1.09091	1.83333	1.21227	1.25047	GCAGTCTC	15412	No
GGGCTGCA	2	1.08417	2	1.10526	1.80952	1.18613	1.22466	TGCAGCCC	5210	No
GTGACTGC	2	1.08983	2	1.11111	1.8	1.17557	1.21425	GCAGTCAC	9957	No
TGTGCTGC	1	0.297081	1	0.3	3.33333	1.20397	1.21375	GCAGCACA	NA	No
GGGGCGCC	3	2.05268	3	2.11765	1.41667	1.04492	1.1384	GGCGCCCC	20337	No
GGGTCTTC	3	2.0765	3	2.14286	1.4	1.00942	1.10378	GAAGACCC	NA	No
GGCGCCGC	4	3.06281	5	3.2	1.5625	2.23144	1.06785	GCGGCGCC	21729	No
TGGGCTGT	2	1.17579	2	1.2	1.66667	1.02165	1.06242	ACAGCCCA	NA	No
GGGGGCTC	1	0.359828	1	0.363636	2.75	1.0116	1.02213	GAGCCCCC	NA	No
GGGGCGGG	8	7.06045	10	7.77778	1.28571	2.51314	0.999465	CCCGCCCC	21642	No
TGGGTTGC	1	0.371023	1	0.375	2.66667	0.980829	0.991491	GCAACCCA	NA	No
GGAGCTGG	2	1.22406	2	1.25	1.6	0.940007	0.98195	CCAGCTCC	727	No
GGGGTTGG	2	1.22406	2	1.25	1.6	0.940007	0.98195	CCAACCCC	21691	No
CGGGCCGC	2	1.22406	2	1.25	1.6	0.940007	0.98195	GCGGCCCG	2009	No
GGGAGTGC	2	1.22406	2	1.25	1.6	0.940007	0.98195	GCACTCCC	3864	No
TGGGCTCC	1	0.395641	1	0.4	2.5	0.916291	0.927247	GGAGCCCA	NA	No
GAGGCAGC	1	0.395641	1	0.4	2.5	0.916291	0.927247	GCTGCCTC	18200	No
GGGTGTGC	1	0.395641	1	0.4	2.5	0.916291	0.927247	GCACACCC	NA	No
GGGTGCTG	1	0.395641	1	0.4	2.5	0.916291	0.927247	CAGCACCC	16953	No
GGAGGCTG	2	1.2585	2	1.28571	1.55556	0.883666	0.926448	CAGCCTCC	6782	No
GAGGCCGC	3	2.21123	3	2.28571	1.3125	0.815801	0.915186	GCGGCCTC	NA	No
GTGGCCGC	4	3.18546	4	3.33333	1.2	0.729286	0.910785	GCGGCCAC	11630	No
GGCGCTGG	3	2.23192	3	2.30769	1.3	0.787093	0.88725	CCAGCGCC	21636	No
GGGTCTGA	1	0.423758	1	0.428571	2.33333	0.847298	0.858592	TCAGACCC	7514	No
GGGTTTGC	1	0.423758	1	0.428571	2.33333	0.847298	0.858592	GCAAACCC	14615	No
GGGGCCGG	2	1.30438	2	1.33333	1.5	0.81093	0.854833	CCGGCCCC	9860	No
GCGGCTGG	2	1.30438	2	1.33333	1.5	0.81093	0.854833	CCAGCCGC	4220	No
GGGGTCTC	2	1.33355	2	1.36364	1.46667	0.765985	0.810599	GAGACCCC	NA	No
GGGAGCTG	1	0.449303	1	0.454545	2.2	0.788457	0.800058	CAGCTCCC	16116	No
TGGCCTGC	1	0.456178	1	0.461538	2.16667	0.77319	0.784873	GCAGGCCA	NA	No
GGGCCTGC	2	1.35374	2	1.38462	1.44444	0.73545	0.780558	GCAGGCCC	NA	No
GCGCCTGC	9	8.28534	9	9.28571	0.969231	-0.281273	0.744631	GCAGGCGC	21433	No
GGGAGCGC	2	1.39599	2	1.42857	1.4	0.672944	0.719086	GCGCTCCC	4123	No
GGGTCTCC	2	1.39599	2	1.42857	1.4	0.672944	0.719086	GGAGACCC	NA	No
CGAGCTGC	1	0.493968	1	0.5	2	0.693147	0.705284	GCAGCTCG	8904	No
GGGGGTGT	1	0.493968	1	0.5	2	0.693147	0.705284	ACACCCCC	6063	No
GGGGGTGC	1	0.493968	1	0.5	2	0.693147	0.705284	GCACCCCC	21061	No
GGGACAGC	1	0.493968	1	0.5	2	0.693147	0.705284	GCTGTCCC	NA	No
GGGCTGCT	2	1.43931	2	1.47368	1.35714	0.610763	0.657965	AGCAGCCC	18945	No
GGAGGCGC	1	0.526692	1	0.533333	1.875	0.628609	0.641138	GCGCCTCC	20959	No
GGGGGAGC	1	0.526692	1	0.533333	1.875	0.628609	0.641138	GCTCCCCC	NA	No
CTGGCTGC	2	1.46456	2	1.5	1.33333	0.575364	0.623185	GCAGCCAG	NA	No
GGAGCCGC	2	1.46456	2	1.5	1.33333	0.575364	0.623185	GCGGCTCC	NA	No
GGAGCAGC	2	1.46456	2	1.5	1.33333	0.575364	0.623185	GCTGCTCC	8515	No
GGGGTGGC	2	1.46456	2	1.5	1.33333	0.575364	0.623185	GCCACCCC	18022	No
GGGGATCC	2	1.46456	2	1.5	1.33333	0.575364	0.623185	GGATCCCC	9028	No
GGGGGTGA	2	1.46456	2	1.5	1.33333	0.575364	0.623185	TCACCCCC	21091	No
GAGTCTGC	1	0.548494	1	0.555556	1.8	0.587787	0.600579	GCAGACTC	NA	No
GAGGCTCC	1	0.56406	1	0.571429	1.75	0.559616	0.572595	GGAGCCTC	15911	No
GTGGTTGC	1	0.56406	1	0.571429	1.75	0.559616	0.572595	GCAACCAC	NA	No
GGGCTTGC	1	0.56406	1	0.571429	1.75	0.559616	0.572595	GCAAGCCC	7209	No
CGGGCGGC	1	0.584805	1	0.592593	1.6875	0.523248	0.536477	GCCGCCCG	6265	No
GGGGCCTG	1	0.592063	1	0.6	1.66667	0.510826	0.524142	CAGGCCCC	20082	No
GGGGTGTC	1	0.592063	1	0.6	1.66667	0.510826	0.524142	GACACCCC	2704	No
GGTGCTAC	1	0.592063	1	0.6	1.66667	0.510826	0.524142	GTAGCACC	NA	No
GAGGCTGA	1	0.592063	1	0.6	1.66667	0.510826	0.524142	TCAGCCTC	2431	No
GTGCCTGC	1	0.592063	1	0.6	1.66667	0.510826	0.524142	GCAGGCAC	NA	No
GCAGCTGC	2	1.54021	2	1.57895	1.26667	0.472778	0.522453	GCAGCTGC	11433	Yes
GGGCTGGC	2	1.54021	2	1.57895	1.26667	0.472778	0.522453	GCCAGCCC	15074	No
GGAGCTGA	1	0.616551	1	0.625	1.6	0.470004	0.483614	TCAGCTCC	NA	No
GGTGGCGC	1	0.616551	1	0.625	1.6	0.470004	0.483614	GCGCCACC	1474	No
GGGGCAGG	3	2.56829	3	2.66667	1.125	0.353349	0.466111	CCTGCCCC	21010	No
GTGGGCTG	2	1.59514	2	1.63636	1.22222	0.401341	0.452366	CAGCCCAC	18882	No
GCGGGCTG	1	0.657331	1	0.666667	1.5	0.405465	0.419567	CAGCCCGC	9979	No
GGTGCAGC	1	0.657331	1	0.666667	1.5	0.405465	0.419567	GCTGCACC	NA	No
GTGTCTGC	1	0.657331	1	0.666667	1.5	0.405465	0.419567	GCAGACAC	NA	No
GGGCATGC	1	0.657331	1	0.666667	1.5	0.405465	0.419567	GCATGCCC	NA	No
GGGGCAAC	1	0.657331	1	0.666667	1.5	0.405465	0.419567	GTTGCCCC	NA	No
AGGGCCGC	2	1.62411	3	1.66667	1.8	1.76336	0.416379	GCGGCCCT	NA	No
GGGGCAGA	2	1.62411	2	1.66667	1.2	0.364643	0.416379	TCTGCCCC	16534	No
GCGGCTGA	2	1.62411	2	1.66667	1.2	0.364643	0.416379	TCAGCCGC	NA	No
GCGGCGGC	1	0.682407	1	0.692308	1.44444	0.367725	0.382129	GCCGCCGC	22085	No
GGGGCGCA	1	0.695676	1	0.705882	1.41667	0.348307	0.362871	TGCGCCCC	21066	No
GCGGGTGC	1	0.703888	1	0.714286	1.4	0.336472	0.351136	GCACCCGC	NA	No
AGGGGCTC	1	0.716577	1	0.727273	1.375	0.318454	0.33327	GAGCCCCT	14551	No
GGCGCAGC	1	0.716577	1	0.727273	1.375	0.318454	0.33327	GCTGCGCC	NA	No
GGAGCGGC	1	0.716577	1	0.727273	1.375	0.318454	0.33327	GCCGCTCC	19039	No
GTGGGCGC	1	0.716577	1	0.727273	1.375	0.318454	0.33327	GCGCCCAC	10401	No
GCGGCAGC	2	1.70364	2	1.75	1.14286	0.267063	0.320755	GCTGCCGC	19518	No
GTGGCTTC	2	1.71766	2	1.76471	1.13333	0.250326	0.304364	GAAGCCAC	NA	No
CGGACTGC	1	0.738772	1	0.75	1.33333	0.287682	0.302766	GCAGTCCG	NA	No
CGGGCTAC	1	0.738772	1	0.75	1.33333	0.287682	0.302766	GTAGCCCG	NA	No
GGGCTGAC	1	0.738772	2	0.75	2.66667	1.96166	0.302766	GTCAGCCC	NA	No
GGGGACGC	1	0.738772	1	0.75	1.33333	0.287682	0.302766	GCGTCCCC	NA	No
GGTGGTGC	1	0.738772	1	0.75	1.33333	0.287682	0.302766	GCACCACC	6110	No
GCGTCTGC	1	0.738772	1	0.75	1.33333	0.287682	0.302766	GCAGACGC	18646	No
TGGACTGC	1	0.738772	1	0.75	1.33333	0.287682	0.302766	GCAGTCCA	NA	No
TGAGCTGC	1	0.738772	1	0.75	1.33333	0.287682	0.302766	GCAGCTCA	NA	No
GGGGATGA	1	0.757543	1	0.769231	1.3	0.262364	0.277675	TCATCCCC	NA	No
GGGGATGT	1	0.757543	1	0.769231	1.3	0.262364	0.277675	ACATCCCC	NA	No
AGCGCTGC	1	0.757543	1	0.769231	1.3	0.262364	0.277675	GCAGCGCT	21632	No
GGCGCTCC	1	0.765883	1	0.777778	1.28571	0.251314	0.266726	GGAGCGCC	NA	No
GGCGGTGC	2	1.75129	2	1.8	1.11111	0.210721	0.265587	GCACCGCC	9779	No
GGGCTGTC	1	0.787559	1	0.8	1.25	0.223144	0.238817	GACAGCCC	2708	No
GAGGCTGG	1	0.787559	1	0.8	1.25	0.223144	0.238817	CCAGCCTC	20631	No
AGGGCTGA	1	0.787559	1	0.8	1.25	0.223144	0.238817	TCAGCCCT	NA	No
GGGCCGGC	1	0.787559	1	0.8	1.25	0.223144	0.238817	GCCGGCCC	NA	No
CGGGCTCC	1	0.787559	1	0.8	1.25	0.223144	0.238817	GGAGCCCG	423	No
CGGGCTGA	1	0.787559	1	0.8	1.25	0.223144	0.238817	TCAGCCCG	NA	No
GGCGGCGC	2	1.79522	2	1.84615	1.08333	0.160085	0.216035	GCGCCGCC	22089	No
GGGCGCTG	2	1.82266	2	1.875	1.06667	0.129077	0.185704	CAGCGCCC	21635	No
GGGGTTGC	2	1.82266	2	1.875	1.06667	0.129077	0.185704	GCAACCCC	9333	No
GGAGGCTC	1	0.843245	1	0.857143	1.16667	0.154151	0.170497	GAGCCTCC	NA	No
GCGGCTTC	1	0.843245	1	0.857143	1.16667	0.154151	0.170497	GAAGCCGC	12577	No
TGGGGCGC	1	0.843245	1	0.857143	1.16667	0.154151	0.170497	GCGCCCCA	177	No
GGGGCATC	1	0.843245	1	0.857143	1.16667	0.154151	0.170497	GATGCCCC	NA	No
GGGGCTTG	1	0.843245	1	0.857143	1.16667	0.154151	0.170497	CAAGCCCC	20403	No
CGCGCTGC	2	1.86834	2	1.92308	1.04	0.0784414	0.136196	GCAGCGCG	NA	No
GGGGGCGC	2	1.87356	2	1.92857	1.03704	0.0727353	0.130619	GCGCCCCC	21813	No
AGTGCTGC	1	0.884961	1	0.9	1.11111	0.105361	0.122212	GCAGCACT	78	No
GGGCCTGT	1	0.907405	1	0.923077	1.08333	0.0800427	0.0971661	ACAGGCCC	6251	No
GGCGCTGT	1	0.907405	1	0.923077	1.08333	0.0800427	0.0971661	ACAGCGCC	NA	No
ATGGCTGC	1	0.921427	1	0.9375	1.06667	0.0645385	0.0818318	GCAGCCAT	NA	No
GGGGCGTG	2	1.94132	4	2	2	2.77259	0.0595592	CACGCCCC	NA	No
TGGGCAGC	2	1.94132	2	2	1	9.37258e-10	0.0595592	GCTGCCCA	22011	No
GCGGCCGC	2	1.94132	2	2	1	9.37258e-10	0.0595592	GCGGCCGC	16463	Yes
GGGCGCGC	2	1.94132	2	2	1	9.37258e-10	0.0595592	GCGCGCCC	11691	No
AGGACTGC	1	0.982132	1	1	1	4.68629e-10	0.0180292	GCAGTCCT	NA	No
GGGGCAGT	1	0.982132	1	1	1	4.68629e-10	0.0180292	ACTGCCCC	11706	No
GGGTCCGC	1	0.982132	1	1	1	4.68629e-10	0.0180292	GCGGACCC	19203	No
GGGGTCGC	1	0.982132	1	1	1	4.68629e-10	0.0180292	GCGACCCC	15041	No
GGGTATGC	1	0.982132	1	1	1	4.68629e-10	0.0180292	GCATACCC	NA	No
GGTACTGC	1	0.982132	1	1	1	4.68629e-10	0.0180292	GCAGTACC	NA	No
GGGGTAGC	1	0.982132	1	1	1	4.68629e-10	0.0180292	GCTACCCC	8229	No
AGGGCTGG	1	0.982132	1	1	1	4.68629e-10	0.0180292	CCAGCCCT	18190	No
GGAGGTGC	2	2.036	2	2.1	0.952381	-0.0975803	-0.0356762	GCACCTCC	17501	No
CGGGGCTG	1	1.07027	1	1.09091	0.916667	-0.0870114	-0.067912	CAGCCCCG	21799	No
GGGCCTGG	3	3.09115	3	3.23077	0.928571	-0.222324	-0.0897903	CCAGGCCC	NA	No
AGGGGCTG	2	2.11329	2	2.18182	0.916667	-0.174023	-0.110201	CAGCCCCT	5260	No
GGTGCTGC	1	1.17579	1	1.2	0.833333	-0.182322	-0.161939	GCAGCACC	NA	No
GAGGCTGC	1	1.17579	1	1.2	0.833333	-0.182322	-0.161939	GCAGCCTC	17656	No
TGGGCTGA	1	1.17579	2	1.2	1.66667	1.02165	-0.161939	TCAGCCCA	NA	No
GGGATTGC	1	1.17579	1	1.2	0.833333	-0.182322	-0.161939	GCAATCCC	NA	No
GGAGCTGC	1	1.22406	1	1.25	0.8	-0.223144	-0.202172	GCAGCTCC	9921	No
GGAGCTTC	1	1.22406	1	1.25	0.8	-0.223144	-0.202172	GAAGCTCC	NA	No
GGCGGCTC	1	1.22406	1	1.25	0.8	-0.223144	-0.202172	GAGCCGCC	11745	No
AGGGATGC	2	2.23192	2	2.30769	0.866667	-0.286202	-0.21943	GCATCCCT	5473	No
GGCGCTGC	2	2.23192	2	2.30769	0.866667	-0.286202	-0.21943	GCAGCGCC	609	No
GCCGCTGC	1	1.24598	1	1.27273	0.785714	-0.241162	-0.219924	GCAGCGGC	18564	No
GGAGATGC	1	1.2585	1	1.28571	0.777778	-0.251314	-0.229923	GCATCTCC	NA	No
GAGGGCTC	2	2.25604	3	2.33333	1.28571	0.753943	-0.240929	GAGCCCTC	NA	No
GGAGCTCC	1	1.30438	1	1.33333	0.75	-0.287682	-0.265731	GGAGCTCC	19919	Yes
GGGGATAC	1	1.30438	1	1.33333	0.75	-0.287682	-0.265731	GTATCCCC	NA	No
CGGGCTGC	1	1.36853	1	1.4	0.714286	-0.336472	-0.313737	GCAGCCCG	20245	No
AGGGCTCC	1	1.36853	1	1.4	0.714286	-0.336472	-0.313737	GGAGCCCT	7112	No
GGGGCGCG	1	1.37984	1	1.41176	0.708333	-0.34484	-0.321967	CGCGCCCC	947	No
GGGGTTCC	1	1.46456	1	1.5	0.666667	-0.405465	-0.381555	GGAACCCC	NA	No
TGGGCTGG	1	1.46456	1	1.5	0.666667	-0.405465	-0.381555	CCAGCCCA	11518	No
TCGGCTGC	1	1.46456	3	1.5	2	2.07944	-0.381555	GCAGCCGA	NA	No
AGAGCTGC	1	1.46456	1	1.5	0.666667	-0.405465	-0.381555	GCAGCTCT	NA	No
GGAGTTGC	1	1.46456	1	1.5	0.666667	-0.405465	-0.381555	GCAACTCC	NA	No
GGGGCTGG	1	1.46456	1	1.5	0.666667	-0.405465	-0.381555	CCAGCCCC	18267	No
GGTTCTGC	1	1.50143	1	1.53846	0.65	-0.430783	-0.406421	GCAGAACC	NA	No
GGGCTGCC	2	2.48636	2	2.57895	0.77551	-0.508468	-0.435346	GGCAGCCC	21388	No
GGCGCTAC	1	1.62411	1	1.66667	0.6	-0.510826	-0.484958	GTAGCGCC	NA	No
GGGGCAGC	2	2.56829	2	2.66667	0.75	-0.575364	-0.500189	GCTGCCCC	13197	No
GGGGCGCT	1	1.71766	1	1.76471	0.566667	-0.567984	-0.540965	AGCGCCCC	20333	No
GAGGCGGC	1	1.7686	1	1.81818	0.55	-0.597837	-0.57019	GCCGCCTC	19148	No
GGGCTGCG	1	1.79137	1	1.84211	0.542857	-0.610909	-0.582982	CGCAGCCC	15718	No
GGAGCTGT	1	1.82266	1	1.875	0.533333	-0.628609	-0.600295	ACAGCTCC	NA	No
GGGGTTGT	1	1.82266	1	1.875	0.533333	-0.628609	-0.600295	ACAACCCC	17624	No
GGCCCTGC	2	2.74562	2	2.85714	0.7	-0.71335	-0.633721	GCAGGGCC	20308	No
GGGGCGGC	1	2.01147	1	2.07407	0.482143	-0.729515	-0.698867	GCCGCCCC	21888	No
TGGGCTGC	1	2.036	1	2.1	0.47619	-0.741937	-0.710985	GCAGCCCA	17474	No
GCGGGCGC	1	2.0765	1	2.14286	0.466667	-0.76214	-0.730686	GCGCCCGC	21985	No
AGGGGCGC	1	2.0765	1	2.14286	0.466667	-0.76214	-0.730686	GCGCCCCT	21031	No
GGGGCGGA	3	3.92669	3	4.14815	0.723214	-0.972149	-0.807556	TCCGCCCC	21773	No
GGGGGTGG	1	2.41248	1	2.5	0.4	-0.916291	-0.880653	CCACCCCC	7936	No
--[ACGT][ACGT][ACGT][ACGT][ACGT][ACGT][ACGT][ACGT]
--0.0763889	0.0625	0.0972222	0.0347222	0.0416667	0.0694444	0.0138889	0.0555556
--0.0555556	0.118056	0.104167	0.173611	0.666667	0.243056	0.104167	0.680556
--0.8125	0.770833	0.777778	0.763889	0.180556	0.173611	0.770833	0.229167
--0.0555556	0.0486111	0.0208333	0.0277778	0.111111	0.513889	0.111111	0.0347222
0.413793
TCTTCTTC	4	1.30438	4	1.33333	3	4.39445	4.48225	GAAGAAGA	NA	No
CTTCTTTC	5	1.7686	5	1.81818	2.75	5.058	5.19624	GAAAGAAG	13567	No
CTCTTTTC	3	1.13118	3	1.15385	2.6	2.86653	2.92605	GAAAAGAG	NA	No
TCTTCTCC	4	1.98438	4	2.04545	1.95556	2.6827	2.80395	GGAGAAGA	NA	No
TTTTCTAC	3	1.30438	3	1.33333	2.25	2.43279	2.49864	GTAGAAAA	9256	No
TCTTTTTT	4	2.15141	4	2.22222	1.8	2.35115	2.48068	AAAAAAGA	21779	No
TCTCCTCC	4	2.23192	4	2.30769	1.73333	2.20019	2.33373	GGAGGAGA	3416	No
TCTTCCTA	2	0.657331	2	0.666667	3	2.19722	2.22543	TAGGAAGA	6897	No
TCTCTCTC	2	0.695676	2	0.705882	2.83333	2.08291	2.11204	GAGAGAGA	13541	No
CCTCCTTC	2	0.703888	2	0.714286	2.8	2.05924	2.08857	GAAGGAGG	3422	No
CTCTTCTT	3	1.51781	3	1.55556	1.92857	1.97034	2.04403	AAGAAGAG	NA	No
TCTCCTTT	4	2.41248	4	2.5	1.6	1.88001	2.02256	AAAGGAGA	14294	No
CCTTCATC	2	0.738772	2	0.75	2.66667	1.96166	1.99183	GATGAAGG	11680	No
CCTTCTTT	3	1.62411	3	1.66667	1.8	1.76336	1.84096	AAAGAAGG	21830	No
TCCCCTTC	3	1.66958	3	1.71429	1.75	1.67885	1.75813	GAAGGGGA	NA	No
TATTATTC	1	0.198288	1	0.2	5	1.60944	1.61803	GAATAATA	NA	No
TGTTCTGC	2	0.907405	2	0.923077	2.16667	1.54638	1.58063	GCAGAACA	NA	No
CCTGCTTC	3	1.84142	3	1.89474	1.58333	1.3786	1.46423	GAAGCAGG	NA	No
ACTTCTGC	2	0.982132	2	1	2	1.38629	1.42235	GCAGAAGT	NA	No
GTCTCTTC	2	0.982132	2	1	2	1.38629	1.42235	GAAGAGAC	NA	No
TCTACTTT	2	0.982132	2	1	2	1.38629	1.42235	AAAGTAGA	NA	No
TCTTCTGG	2	0.982132	2	1	2	1.38629	1.42235	CCAGAAGA	NA	No
GCGTCTTC	1	0.247714	1	0.25	4	1.38629	1.39548	GAAGACGC	6697	No
TCATCTTA	1	0.247714	1	0.25	4	1.38629	1.39548	TAAGATGA	NA	No
TGTTATTC	1	0.247714	1	0.25	4	1.38629	1.39548	GAATAACA	NA	No
TGTTCGTC	1	0.247714	1	0.25	4	1.38629	1.39548	GACGAACA	NA	No
GCTTCTTG	1	0.247714	1	0.25	4	1.38629	1.39548	CAAGAAGC	15624	No
CTCTTCTC	3	1.88862	3	1.94444	1.54286	1.30091	1.38829	GAGAAGAG	NA	No
TCTGCTTT	2	1.03318	2	1.05263	1.9	1.28371	1.32101	AAAGCAGA	NA	No
CCTACTTC	3	1.94132	3	2	1.5	1.2164	1.30573	GAAGTAGG	NA	No
TCTTTCTT	3	1.94132	3	2	1.5	1.2164	1.30573	AAGAAAGA	21896	No
TTTTCTGC	1	0.275148	1	0.277778	3.6	1.28093	1.29045	GCAGAAAA	9588	No
TCTCTTTC	2	1.0514	2	1.07143	1.86667	1.24831	1.28605	GAAAGAGA	13566	No
TGCTTCTC	2	1.07027	2	1.09091	1.83333	1.21227	1.25047	GAGAAGCA	17754	No
TTTACTTC	2	1.07027	2	1.09091	1.83333	1.21227	1.25047	GAAGTAAA	20151	No
TCTGCGTC	1	0.297081	1	0.3	3.33333	1.20397	1.21375	GACGCAGA	NA	No
CTTCTTCC	1	0.304671	1	0.307692	3.25	1.17865	1.18852	GGAAGAAG	5306	No
CTTCTTCG	1	0.304671	1	0.307692	3.25	1.17865	1.18852	CGAAGAAG	NA	No
TCTTTTCC	3	2.02023	3	2.08333	1.44	1.09393	1.1862	GGAAAAGA	NA	No
TCTTGTTG	1	0.329961	1	0.333333	3	1.09861	1.10878	CAACAAGA	NA	No
TCGTTCTT	1	0.329961	1	0.333333	3	1.09861	1.10878	AAGAACGA	NA	No
TCGTCGTC	1	0.329961	1	0.333333	3	1.09861	1.10878	GACGACGA	NA	No
TCTTCCAC	1	0.329961	1	0.333333	3	1.09861	1.10878	GTGGAAGA	5555	No
GCTTGTTC	1	0.329961	1	0.333333	3	1.09861	1.10878	GAACAAGC	10010	No
TCCTCTAC	3	2.0765	3	2.14286	1.4	1.00942	1.10378	GTAGAGGA	6074	No
GTTTCTTC	1	0.349289	1	0.352941	2.83333	1.04145	1.05186	GAAGAAAC	NA	No
TCTTGGTC	1	0.359828	1	0.363636	2.75	1.0116	1.02213	GACCAAGA	NA	No
CTTACTTC	1	0.359828	1	0.363636	2.75	1.0116	1.02213	GAAGTAAG	NA	No
TCTCCTAC	1	0.371023	1	0.375	2.66667	0.980829	0.991491	GTAGGAGA	NA	No
TCTACATC	1	0.371023	1	0.375	2.66667	0.980829	0.991491	GATGTAGA	NA	No
ACTTCTTT	2	1.22406	2	1.25	1.6	0.940007	0.98195	AAAGAAGT	16615	No
ACTTCTAC	2	1.23675	2	1.26316	1.58333	0.919065	0.961316	GTAGAAGT	NA	No
TCTTCTAT	2	1.23675	3	1.26316	2.375	2.59499	0.961316	ATAGAAGA	8578	No
TCCTGTTC	1	0.395641	1	0.4	2.5	0.916291	0.927247	GAACAGGA	NA	No
TCCGCTTC	1	0.395641	1	0.4	2.5	0.916291	0.927247	GAAGCGGA	15398	No
TCGGCTTC	2	1.2585	2	1.28571	1.55556	0.883666	0.926448	GAAGCCGA	NA	No
TCCTCTCC	3	2.25604	3	2.33333	1.28571	0.753943	0.855001	GGAGAGGA	2350	No
TCTTCCTG	2	1.30438	2	1.33333	1.5	0.81093	0.854833	CAGGAAGA	13136	No
TTATCTTC	1	0.439371	1	0.444444	2.25	0.81093	0.822411	GAAGATAA	6683	No
CCTTTTTC	1	0.439371	1	0.444444	2.25	0.81093	0.822411	GAAAAAGG	2720	No
TACTCTTC	2	1.35374	2	1.38462	1.44444	0.73545	0.780558	GAAGAGTA	NA	No
TCATTTTC	1	0.470578	1	0.47619	2.1	0.741937	0.753793	GAAAATGA	NA	No
GCTTCCTC	1	0.493968	1	0.5	2	0.693147	0.705284	GAGGAAGC	15673	No
GCTTCGTC	1	0.493968	1	0.5	2	0.693147	0.705284	GACGAAGC	NA	No
AGTTCTTC	1	0.493968	1	0.5	2	0.693147	0.705284	GAAGAACT	NA	No
GCTACTTC	1	0.493968	1	0.5	2	0.693147	0.705284	GAAGTAGC	NA	No
TATTCTTA	1	0.493968	1	0.5	2	0.693147	0.705284	TAAGAATA	494	No
TCTTCGTA	1	0.493968	1	0.5	2	0.693147	0.705284	TACGAAGA	NA	No
ACATCTTC	1	0.493968	1	0.5	2	0.693147	0.705284	GAAGATGT	10605	No
TCTCCGTC	1	0.493968	1	0.5	2	0.693147	0.705284	GACGGAGA	NA	No
TCTGCTAC	1	0.493968	1	0.5	2	0.693147	0.705284	GTAGCAGA	NA	No
TGTTCTTG	1	0.493968	1	0.5	2	0.693147	0.705284	CAAGAACA	NA	No
TCTCATTC	1	0.493968	1	0.5	2	0.693147	0.705284	GAATGAGA	NA	No
TCTACGTC	1	0.493968	1	0.5	2	0.693147	0.705284	GACGTAGA	NA	No
TCTACTTA	1	0.493968	1	0.5	2	0.693147	0.705284	TAAGTAGA	NA	No
TCTTCTAA	3	2.43712	3	2.52632	1.1875	0.515551	0.623387	TTAGAAGA	NA	No
TGTTCTTT	2	1.46456	2	1.5	1.33333	0.575364	0.623185	AAAGAACA	16485	No
TCTCCATC	1	0.538586	1	0.545455	1.83333	0.606136	0.618809	GATGGAGA	9785	No
ATCTTTTC	2	1.50143	2	1.53846	1.3	0.524729	0.573453	GAAAAGAT	NA	No
TCTTCAAC	2	1.50143	2	1.53846	1.3	0.524729	0.573453	GTTGAAGA	4598	No
TCTTATTC	1	0.56406	1	0.571429	1.75	0.559616	0.572595	GAATAAGA	17897	No
ACTTATTC	1	0.56406	1	0.571429	1.75	0.559616	0.572595	GAATAAGT	NA	No
CTTCTATC	1	0.607134	1	0.615385	1.625	0.485508	0.499005	GATAGAAG	NA	No
TTTCTTCA	2	1.57508	2	1.61538	1.2381	0.427148	0.47768	TGAAGAAA	9941	No
CCTTCTAC	1	0.622993	1	0.631579	1.58333	0.459532	0.473221	GTAGAAGG	NA	No
TCTTGTTA	1	0.657331	1	0.666667	1.5	0.405465	0.419567	TAACAAGA	NA	No
TTGTCTTC	1	0.657331	1	0.666667	1.5	0.405465	0.419567	GAAGACAA	NA	No
TCCACTTC	1	0.657331	1	0.666667	1.5	0.405465	0.419567	GAAGTGGA	NA	No
TATTCTTT	1	0.657331	1	0.666667	1.5	0.405465	0.419567	AAAGAATA	NA	No
TCTTCATA	2	1.62411	2	1.66667	1.2	0.364643	0.416379	TATGAAGA	NA	No
TCCTCTTC	3	2.6248	3	2.72727	1.1	0.285931	0.400819	GAAGAGGA	NA	No
TCCTTCTC	1	0.689927	1	0.7	1.42857	0.356675	0.37117	GAGAAGGA	NA	No
TCTGTCTC	1	0.703888	1	0.714286	1.4	0.336472	0.351136	GAGACAGA	18119	No
ACTTCCTC	1	0.738772	1	0.75	1.33333	0.287682	0.302766	GAGGAAGT	201	No
ACTTCTTG	1	0.738772	1	0.75	1.33333	0.287682	0.302766	CAAGAAGT	NA	No
TCGTCTTT	1	0.738772	1	0.75	1.33333	0.287682	0.302766	AAAGACGA	19360	No
CCTTCCTC	1	0.738772	1	0.75	1.33333	0.287682	0.302766	GAGGAAGG	NA	No
TTTTGTTC	2	1.73012	2	1.77778	1.125	0.235566	0.289911	GAACAAAA	NA	No
TGTTTTTC	6	5.74612	6	6.21739	0.965035	-0.213546	0.259405	GAAAAACA	NA	No
ACTTCTCC	3	2.75165	3	2.86364	1.04762	0.13956	0.259231	GGAGAAGT	17179	No
TGCTCTTC	2	1.7686	2	1.81818	1.1	0.19062	0.245914	GAAGAGCA	NA	No
TCTCCTGC	1	0.787559	1	0.8	1.25	0.223144	0.238817	GCAGGAGA	18199	No
TCAACTTC	1	0.787559	1	0.8	1.25	0.223144	0.238817	GAAGTTGA	10878	No
TCTCTTCA	2	1.77613	2	1.82609	1.09524	0.181944	0.237422	TGAAGAGA	3504	No
TTTTCTCC	2	1.79137	2	1.84211	1.08571	0.164476	0.220331	GGAGAAAA	21219	No
TCTTCTGA	1	0.820052	1	0.833333	1.2	0.182322	0.198388	TCAGAAGA	16605	No
TCTTCATT	1	0.820052	1	0.833333	1.2	0.182322	0.198388	AATGAAGA	NA	No
TCTGCTTC	1	0.828598	1	0.842105	1.1875	0.17185	0.18802	GAAGCAGA	11482	No
GCTTCTAC	1	0.828598	1	0.842105	1.1875	0.17185	0.18802	GTAGAAGC	NA	No
TTTCCTTC	2	1.82266	2	1.875	1.06667	0.129077	0.185704	GAAGGAAA	NA	No
TCCTCGTC	1	0.843245	1	0.857143	1.16667	0.154151	0.170497	GACGAGGA	NA	No
TCTTATAC	1	0.843245	1	0.857143	1.16667	0.154151	0.170497	GTATAAGA	1685	No
TCTTTATC	1	0.87415	1	0.888889	1.125	0.117783	0.134504	GATAAAGA	NA	No
GCTTTTTC	1	0.87415	1	0.888889	1.125	0.117783	0.134504	GAAAAAGC	NA	No
TCGTTTTC	1	0.87415	1	0.888889	1.125	0.117783	0.134504	GAAAACGA	NA	No
CTATCTTC	1	0.87415	1	0.888889	1.125	0.117783	0.134504	GAAGATAG	NA	No
TCCTCTTG	1	0.893804	1	0.909091	1.1	0.0953102	0.112269	CAAGAGGA	NA	No
TCCTCTTT	1	0.893804	1	0.909091	1.1	0.0953102	0.112269	AAAGAGGA	862	No
TTTTTTTC	5	4.88971	5	5.23077	0.955882	-0.225602	0.111524	GAAAAAAA	255	No
TCTCTTCG	1	0.897648	2	0.913043	2.19048	1.56824	0.107977	CGAAGAGA	NA	No
TTTCTTCT	1	0.907405	1	0.923077	1.08333	0.0800427	0.0971661	AGAAGAAA	20806	No
CTTCCTTC	1	0.921427	1	0.9375	1.06667	0.0645385	0.0818318	GAAGGAAG	10908	No
TACTTCTT	1	0.937992	1	0.954545	1.04762	0.04652	0.064014	AAGAAGTA	16992	No
TATTTTTC	2	1.94132	2	2	1	9.37257e-10	0.0595592	GAAAAATA	19662	No
TCTTTCTC	2	1.94132	2	2	1	9.37257e-10	0.0595592	GAGAAAGA	21494	No
TTTGCTTC	1	0.982132	1	1	1	4.68628e-10	0.0180292	GAAGCAAA	NA	No
TGTTCTTC	1	0.982132	1	1	1	4.68629e-10	0.0180292	GAAGAACA	2555	No
TCATTCTT	1	0.982132	1	1	1	4.68629e-10	0.0180292	AAGAATGA	NA	No
TCATTCTC	1	0.982132	1	1	1	4.68629e-10	0.0180292	GAGAATGA	10466	No
TATTCCTC	1	0.982132	1	1	1	4.68629e-10	0.0180292	GAGGAATA	10597	No
TCTACTTG	1	0.982132	1	1	1	4.68628e-10	0.0180292	CAAGTAGA	NA	No
TCTGTTTC	1	0.982132	1	1	1	4.68629e-10	0.0180292	GAAACAGA	21706	No
CATTCTTC	1	0.982132	1	1	1	4.68629e-10	0.0180292	GAAGAATG	NA	No
CCTTCTGC	1	0.982132	1	1	1	4.68629e-10	0.0180292	GCAGAAGG	15799	No
CCTTCTTG	1	0.982132	1	1	1	4.68629e-10	0.0180292	CAAGAAGG	13297	No
GATTCTTC	1	0.982132	1	1	1	4.68629e-10	0.0180292	GAAGAATC	NA	No
AATTCTTC	1	0.982132	1	1	1	4.68629e-10	0.0180292	GAAGAATT	NA	No
TCTTTTCT	2	2.02023	2	2.08333	0.96	-0.081644	-0.0201306	AGAAAAGA	NA	No
TCTGCTTA	1	1.03318	1	1.05263	0.95	-0.0512933	-0.0326445	TAAGCAGA	NA	No
TCTCCTTG	1	1.0514	1	1.07143	0.933333	-0.0689929	-0.0501228	CAAGGAGA	NA	No
TCTCTTCT	2	2.06477	2	2.13043	0.938776	-0.126358	-0.0637402	AGAAGAGA	NA	No
CTTCTTCA	2	2.08688	2	2.15385	0.928571	-0.148216	-0.0850495	TGAAGAAG	NA	No
TCTTTTTC	1	1.08983	1	1.11111	0.9	-0.105361	-0.0860234	GAAAAAGA	NA	No
GTCTTCTT	1	1.08983	1	1.11111	0.9	-0.105361	-0.0860234	AAGAAGAC	NA	No
TCTTCTCT	1	1.11427	1	1.13636	0.88	-0.127833	-0.108199	AGAGAAGA	5823	No
GCCTCTTC	2	2.11329	3	2.18182	1.375	0.955361	-0.110201	GAAGAGGC	NA	No
CCTTATTC	1	1.12055	1	1.14286	0.875	-0.133531	-0.113821	GAATAAGG	13833	No
TTTTCATC	1	1.14358	1	1.16667	0.857143	-0.154151	-0.13416	GATGAAAA	NA	No
TTTTCTTG	1	1.15305	1	1.17647	0.85	-0.162519	-0.142413	CAAGAAAA	15635	No
TTTTCTTA	1	1.15305	1	1.17647	0.85	-0.162519	-0.142413	TAAGAAAA	NA	No
TTTTCCTC	1	1.17579	1	1.2	0.833333	-0.182322	-0.161939	GAGGAAAA	NA	No
TCTTCCCC	2	2.17759	2	2.25	0.888889	-0.235566	-0.170146	GGGGAAGA	533	No
TACTTTTC	1	1.20987	1	1.23529	0.809524	-0.211309	-0.190511	GAAAAGTA	NA	No
CCATCTTC	1	1.22406	1	1.25	0.8	-0.223144	-0.202172	GAAGATGG	NA	No
TCTTCATG	1	1.22406	1	1.25	0.8	-0.223144	-0.202172	CATGAAGA	NA	No
TCTTCATC	1	1.22406	1	1.25	0.8	-0.223144	-0.202172	GATGAAGA	12798	No
TCCTCCTC	3	3.21768	3	3.36842	0.890625	-0.347495	-0.210144	GAGGAGGA	8002	No
TCTCCCTC	2	2.25604	2	2.33333	0.857143	-0.308301	-0.240929	GAGGGAGA	NA	No
TCCTCTGC	1	1.28432	1	1.3125	0.761905	-0.271934	-0.250228	GCAGAGGA	NA	No
TCTTGTTT	1	1.30438	1	1.33333	0.75	-0.287682	-0.265731	AAACAAGA	NA	No
GTCTTCTC	1	1.35785	2	1.38889	1.44	0.729286	-0.3059	GAGAAGAC	2744	No
TCTTCACC	1	1.39599	1	1.42857	0.7	-0.356675	-0.333604	GGTGAAGA	20934	No
ATCTCTTC	2	2.41248	2	2.5	0.8	-0.446287	-0.375012	GAAGAGAT	NA	No
CTCTCTTC	2	2.41248	3	2.5	1.2	0.546965	-0.375012	GAAGAGAG	NA	No
ACTTTTTC	1	1.51781	1	1.55556	0.642857	-0.441833	-0.41727	GAAAAAGT	NA	No
TTTTCTTT	5	5.45754	6	5.88235	1.02	0.118816	-0.4378	AAAGAAAA	20509	No
TGGTCTTC	1	1.66958	1	1.71429	0.583333	-0.538997	-0.512569	GAAGACCA	7744	No
GCTTATTC	1	1.66958	1	1.71429	0.583333	-0.538997	-0.512569	GAATAAGC	NA	No
TTTTCTTC	1	1.71766	2	1.76471	1.13333	0.250326	-0.540965	GAAGAAAA	8057	No
CCTTCTCC	2	2.75165	2	2.86364	0.698413	-0.71789	-0.63811	GGAGAAGG	10076	No
TCTCTTCC	1	2.06477	1	2.13043	0.469388	-0.756326	-0.725017	GGAAGAGA	NA	No
TACTTCTC	1	2.15617	1	2.22727	0.44898	-0.800778	-0.768334	GAGAAGTA	17751	No
TCTACTTC	1	2.41248	1	2.5	0.4	-0.916291	-0.880653	GAAGTAGA	8949	No
TCTTCGGC	1	2.41248	4	2.5	1.6	1.88001	-0.880653	GCCGAAGA	NA	No
TTTCTTTC	2	3.4628	2	3.63636	0.55	-1.19567	-1.09786	GAAAGAAA	NA	No
--[ACGT][ACGT][ACGT][ACGT][ACGT][ACGT][ACGT][ACGT]
--0.0666667	0.0416667	0.00833333	0.0333333	0.0166667	0.05	0.0666667	0.075
--0.125	0.583333	0.241667	0.183333	0.608333	0.15	0.216667	0.7
--0.0416667	0.075	0.0166667	0.0333333	0.0166667	0.0166667	0.025	0.0333333
--0.766667	0.3	0.733333	0.75	0.358333	0.783333	0.691667	0.191667
0.339623
GGGGAGTA	3	0.682407	3	0.692308	4.33333	4.39901	4.44222	TACTCCCC	17991	No
GGGAGTAA	3	1.07027	3	1.09091	2.75	3.0348	3.0921	TTACTCCC	21476	No
GGCGGAGT	5	2.78221	5	2.89655	1.72619	2.72958	2.93096	ACTCCGCC	13219	No
GGGAAGGA	3	1.15305	3	1.17647	2.55	2.80828	2.8686	TCCTTCCC	NA	No
ACGGAGTA	2	0.493968	2	0.5	4	2.77259	2.79686	TACTCCGT	NA	No
GAGGAGTG	2	0.493968	2	0.5	4	2.77259	2.79686	CACTCCTC	NA	No
GGGGAAAA	3	1.35374	3	1.38462	2.16667	2.31957	2.38723	TTTTCCCC	15028	No
TGGGAGGA	4	2.25604	4	2.33333	1.71429	2.15599	2.29073	TCCTCCCA	21370	No
AGGGGATA	2	0.657331	2	0.666667	3	2.19722	2.22543	TATCCCCT	NA	No
AGGGGGTA	1	0.110276	1	0.111111	9	2.19722	2.20477	TACCCCCT	NA	No
GGGGAAGA	1	0.110276	1	0.111111	9	2.19722	2.20477	TCTTCCCC	19382	No
AGGGAGTT	3	1.50143	3	1.53846	1.95	2.00349	2.07657	AACTCCCT	NA	No
GGGGAGGC	2	0.750393	2	0.761905	2.625	1.93016	1.96061	GCCTCCCC	NA	No
GGCGGAGA	2	0.814451	2	0.827586	2.41667	1.76478	1.79678	TCTCCGCC	NA	No
GCGGACTA	2	0.843245	2	0.857143	2.33333	1.6946	1.72729	TAGTCCGC	NA	No
GGGGCTTA	2	0.843245	2	0.857143	2.33333	1.6946	1.72729	TAAGCCCC	9642	No
GGGGGGTT	2	0.87415	2	0.888889	2.25	1.62186	1.6553	AACCCCCC	NA	No
GGGGATTA	2	0.907405	2	0.923077	2.16667	1.54638	1.58063	TAATCCCC	2818	No
CTGGAGTA	2	0.907405	2	0.923077	2.16667	1.54638	1.58063	TACTCCAG	NA	No
GTGGAGTT	2	0.907405	2	0.923077	2.16667	1.54638	1.58063	AACTCCAC	20879	No
CGGGAGTG	2	0.907405	2	0.923077	2.16667	1.54638	1.58063	CACTCCCG	10346	No
GGGTGATA	1	0.220262	1	0.222222	4.5	1.50408	1.51294	TATCACCC	NA	No
GCAGAGTA	1	0.220262	1	0.222222	4.5	1.50408	1.51294	TACTCTGC	NA	No
TGGGAGTC	1	0.228711	1	0.230769	4.33333	1.46634	1.4753	GACTCCCA	NA	No
GTGGGAGT	1	0.233183	1	0.235294	4.25	1.44692	1.45593	ACTCCCAC	9494	No
AGGAAGTA	1	0.233183	1	0.235294	4.25	1.44692	1.45593	TACTTCCT	10366	No
GGAGAGGA	2	0.982132	2	1	2	1.38629	1.42235	TCCTCTCC	7218	No
TGGGGAGT	2	0.982132	2	1	2	1.38629	1.42235	ACTCCCCA	5341	No
GGGCAGTG	2	0.982132	2	1	2	1.38629	1.42235	CACTGCCC	16060	No
GGTGAGAA	1	0.247714	1	0.25	4	1.38629	1.39548	TTCTCACC	21244	No
GGGGAATA	1	0.247714	1	0.25	4	1.38629	1.39548	TATTCCCC	NA	No
GGGGTGCA	1	0.247714	1	0.25	4	1.38629	1.39548	TGCACCCC	2396	No
GGGCGAGA	3	1.94132	3	2	1.5	1.2164	1.30573	TCTCGCCC	21182	No
CGGGGAGA	2	1.04679	2	1.06667	1.875	1.25722	1.29485	TCTCCCCG	NA	No
GGAGGAGA	2	1.05672	2	1.07692	1.85714	1.23808	1.27595	TCTCCTCC	393	No
GGGGACTA	1	0.282982	1	0.285714	3.5	1.25276	1.26237	TAGTCCCC	12471	No
GGGGACTT	1	0.282982	1	0.285714	3.5	1.25276	1.26237	AAGTCCCC	4427	No
GGGGCATA	1	0.282982	1	0.285714	3.5	1.25276	1.26237	TATGCCCC	NA	No
GCGGAGTC	2	1.14358	2	1.16667	1.71429	1.07799	1.11797	GACTCCGC	NA	No
GGGGGTAA	1	0.329961	1	0.333333	3	1.09861	1.10878	TTACCCCC	NA	No
AGGCAGTA	1	0.329961	1	0.333333	3	1.09861	1.10878	TACTGCCT	NA	No
GGGCAGTC	1	0.329961	1	0.333333	3	1.09861	1.10878	GACTGCCC	13470	No
GGGGAGAT	1	0.359828	1	0.363636	2.75	1.0116	1.02213	ATCTCCCC	18749	No
GGGAAGTT	2	1.20987	2	1.23529	1.61905	0.963676	1.00527	AACTTCCC	NA	No
AAGGAGTA	2	1.22406	2	1.25	1.6	0.940007	0.98195	TACTCCTT	NA	No
TGGTAGTA	1	0.395641	1	0.4	2.5	0.916291	0.927247	TACTACCA	19342	No
GAGGAGCA	1	0.395641	1	0.4	2.5	0.916291	0.927247	TGCTCCTC	21086	No
GGGTAGTT	1	0.395641	1	0.4	2.5	0.916291	0.927247	AACTACCC	NA	No
GGGTAGCA	1	0.395641	1	0.4	2.5	0.916291	0.927247	TGCTACCC	NA	No
GGGTGAGA	1	0.423758	1	0.428571	2.33333	0.847298	0.858592	TCTCACCC	19836	No
GGTGGAGT	2	1.30438	2	1.33333	1.5	0.81093	0.854833	ACTCCACC	3243	No
GGGGACCA	2	1.30438	2	1.33333	1.5	0.81093	0.854833	TGGTCCCC	NA	No
GTGGAATA	1	0.439371	1	0.444444	2.25	0.81093	0.822411	TATTCCAC	358	No
GGTGAGTA	2	1.33355	2	1.36364	1.46667	0.765985	0.810599	TACTCACC	NA	No
GGTGAGTC	2	1.33355	2	1.36364	1.46667	0.765985	0.810599	GACTCACC	NA	No
AGGGAGAA	1	0.449303	1	0.454545	2.2	0.788457	0.800058	TTCTCCCT	21286	No
GAGGAGGA	2	1.37984	2	1.41176	1.41667	0.696613	0.74236	TCCTCCTC	19646	No
GAGGAGTC	1	0.493968	1	0.5	2	0.693147	0.705284	GACTCCTC	8135	No
GGAGAGTA	1	0.493968	1	0.5	2	0.693147	0.705284	TACTCTCC	1834	No
GGAGAGTG	1	0.493968	1	0.5	2	0.693147	0.705284	CACTCTCC	NA	No
GGGAACTA	1	0.493968	1	0.5	2	0.693147	0.705284	TAGTTCCC	NA	No
GGGGGTGA	2	1.46456	2	1.5	1.33333	0.575364	0.623185	TCACCCCC	21091	No
GTGTAGTA	1	0.538586	1	0.545455	1.83333	0.606136	0.618809	TACTACAC	NA	No
GTGGATTA	1	0.56406	1	0.571429	1.75	0.559616	0.572595	TAATCCAC	NA	No
GAGGAATA	1	0.56406	1	0.571429	1.75	0.559616	0.572595	TATTCCTC	16761	No
GGGGGGAA	1	0.592063	1	0.6	1.66667	0.510826	0.524142	TTCCCCCC	NA	No
GGGAGTCA	1	0.592063	1	0.6	1.66667	0.510826	0.524142	TGACTCCC	NA	No
GGGGTGTC	1	0.592063	1	0.6	1.66667	0.510826	0.524142	GACACCCC	2704	No
GGGTTGTA	1	0.592063	1	0.6	1.66667	0.510826	0.524142	TACAACCC	NA	No
AGGGAGCA	1	0.592063	1	0.6	1.66667	0.510826	0.524142	TGCTCCCT	NA	No
GGGGAGCC	2	1.56036	2	1.6	1.25	0.446287	0.496457	GGCTCCCC	8875	No
GCGGGGTA	1	0.627677	1	0.636364	1.57143	0.451985	0.46573	TACCCCGC	NA	No
GGAGAGCA	2	1.60537	2	1.64706	1.21429	0.388312	0.439587	TGCTCTCC	NA	No
GGACAGTA	1	0.657331	1	0.666667	1.5	0.405465	0.419567	TACTGTCC	3742	No
GGCGAGTC	1	0.657331	1	0.666667	1.5	0.405465	0.419567	GACTCGCC	NA	No
GGGGATAA	1	0.657331	1	0.666667	1.5	0.405465	0.419567	TTATCCCC	NA	No
GGGGAACA	1	0.657331	1	0.666667	1.5	0.405465	0.419567	TGTTCCCC	12324	No
GGGGCAGA	2	1.62411	2	1.66667	1.2	0.364643	0.416379	TCTGCCCC	16534	No
ATGGAGTA	1	0.682407	1	0.692308	1.44444	0.367725	0.382129	TACTCCAT	NA	No
GGGGCGCA	1	0.695676	1	0.705882	1.41667	0.348307	0.362871	TGCGCCCC	21066	No
GGGAAGTG	1	0.695676	1	0.705882	1.41667	0.348307	0.362871	CACTTCCC	21915	No
AGGGATTA	3	2.66388	3	2.76923	1.08333	0.240128	0.356488	TAATCCCT	NA	No
GCGGAGTG	2	1.70364	2	1.75	1.14286	0.267063	0.320755	CACTCCGC	14498	No
GGTGACTA	1	0.738772	1	0.75	1.33333	0.287682	0.302766	TAGTCACC	NA	No
GGGGACGT	1	0.738772	1	0.75	1.33333	0.287682	0.302766	ACGTCCCC	4353	No
CAGGAGTA	1	0.738772	1	0.75	1.33333	0.287682	0.302766	TACTCCTG	NA	No
GGGGATGA	1	0.757543	1	0.769231	1.3	0.262364	0.277675	TCATCCCC	NA	No
GGGGATGT	1	0.757543	1	0.769231	1.3	0.262364	0.277675	ACATCCCC	NA	No
GGGGAGAA	2	1.7686	2	1.81818	1.1	0.19062	0.245914	TTCTCCCC	21899	No
GGGCTGTA	1	0.787559	1	0.8	1.25	0.223144	0.238817	TACAGCCC	NA	No
GGGGAGCA	1	0.787559	1	0.8	1.25	0.223144	0.238817	TGCTCCCC	NA	No
GCGGCGTA	1	0.787559	1	0.8	1.25	0.223144	0.238817	TACGCCGC	NA	No
CGGGGAGT	1	0.787559	1	0.8	1.25	0.223144	0.238817	ACTCCCCG	NA	No
GGGGCGAA	1	0.805285	1	0.818182	1.22222	0.200671	0.216558	TTCGCCCC	16578	No
GCGGAGTT	3	2.80087	3	2.91667	1.02857	0.0845126	0.206043	AACTCCGC	6388	No
CGGGAGAA	1	0.893804	1	0.909091	1.1	0.0953102	0.112269	TTCTCCCG	14242	No
GGGAAATA	1	0.893804	1	0.909091	1.1	0.0953102	0.112269	TATTTCCC	13647	No
GTGGAGTC	1	0.907405	1	0.923077	1.08333	0.0800427	0.0971661	GACTCCAC	18546	No
CGGGAGTC	1	0.907405	1	0.923077	1.08333	0.0800427	0.0971661	GACTCCCG	NA	No
GTGGAGAA	1	0.907405	1	0.923077	1.08333	0.0800427	0.0971661	TTCTCCAC	21011	No
GGGGAGGG	1	0.935889	1	0.952381	1.05	0.0487902	0.0662587	CCCTCCCC	9203	No
GGGGCGTG	2	1.94132	4	2	2	2.77259	0.0595592	CACGCCCC	NA	No
TGAGAGTA	1	0.982132	1	1	1	4.68629e-10	0.0180292	TACTCTCA	NA	No
TGGGAGCA	1	0.982132	1	1	1	4.68629e-10	0.0180292	TGCTCCCA	19537	No
TGGGAATA	1	0.982132	1	1	1	4.68629e-10	0.0180292	TATTCCCA	NA	No
GGCTAGTA	1	0.982132	1	1	1	4.68629e-10	0.0180292	TACTAGCC	NA	No
GGGGCAGT	1	0.982132	1	1	1	4.68629e-10	0.0180292	ACTGCCCC	11706	No
GAGAAGTA	1	0.982132	1	1	1	4.68629e-10	0.0180292	TACTTCTC	21874	No
GGGGTGGA	1	0.982132	1	1	1	4.68628e-10	0.0180292	TCCACCCC	8302	No
GAGTAGTA	1	0.982132	1	1	1	4.68629e-10	0.0180292	TACTACTC	NA	No
GGGGTAGT	1	0.982132	1	1	1	4.68629e-10	0.0180292	ACTACCCC	NA	No
AGGGAGGA	1	0.982132	1	1	1	4.68629e-10	0.0180292	TCCTCCCT	2597	No
GAGGGAGT	2	2.02023	2	2.08333	0.96	-0.081644	-0.0201306	ACTCCCTC	17536	No
GCGGAGCA	2	2.04097	2	2.10526	0.95	-0.102587	-0.040559	TGCTCCGC	NA	No
AGGGGAGA	1	1.04679	1	1.06667	0.9375	-0.0645385	-0.0457245	TCTCCCCT	19	No
GGGGAGAG	1	1.07027	1	1.09091	0.916667	-0.0870114	-0.067912	CTCTCCCC	18809	No
AGTGAGTA	1	1.07027	1	1.09091	0.916667	-0.0870114	-0.067912	TACTCACT	NA	No
GGGTGAGT	2	2.0765	2	2.14286	0.933333	-0.137986	-0.0750769	ACTCACCC	1468	No
GCGGGAGA	1	1.10327	1	1.125	0.888889	-0.117783	-0.0982825	TCTCCCGC	392	No
GGGAGAGA	1	1.12055	1	1.14286	0.875	-0.133531	-0.113821	TCTCTCCC	NA	No
GGCGAGGA	1	1.13118	1	1.15385	0.866667	-0.143101	-0.123261	TCCTCGCC	1568	No
AGGGAGTC	1	1.13118	1	1.15385	0.866667	-0.143101	-0.123261	GACTCCCT	NA	No
AGGGAGTG	1	1.13118	1	1.15385	0.866667	-0.143101	-0.123261	CACTCCCT	13011	No
GGGGGGTG	2	2.15141	2	2.22222	0.9	-0.210721	-0.145952	CACCCCCC	NA	No
GGGTAGTG	1	1.17579	1	1.2	0.833333	-0.182322	-0.161939	CACTACCC	NA	No
GCGGGAGT	2	2.17759	2	2.25	0.888889	-0.235566	-0.170146	ACTCCCGC	NA	No
CGGGAGTT	1	1.2055	1	1.23077	0.8125	-0.207639	-0.186894	AACTCCCG	NA	No
GTGGAGTG	1	1.2055	1	1.23077	0.8125	-0.207639	-0.186894	CACTCCAC	NA	No
GGGGATAC	1	1.30438	1	1.33333	0.75	-0.287682	-0.265731	GTATCCCC	NA	No
GGGGAGCG	1	1.30438	1	1.33333	0.75	-0.287682	-0.265731	CGCTCCCC	16338	No
GGGGAGGA	1	1.30438	1	1.33333	0.75	-0.287682	-0.265731	TCCTCCCC	9239	No
TGGGGAGA	1	1.30438	1	1.33333	0.75	-0.287682	-0.265731	TCTCCCCA	21938	No
GAGGGGTA	1	1.33355	1	1.36364	0.733333	-0.310155	-0.287847	TACCCCTC	NA	No
GCGGAGGA	2	2.41248	2	2.5	0.8	-0.446287	-0.375012	TCCTCCGC	NA	No
CGGGAATA	1	1.46456	1	1.5	0.666667	-0.405465	-0.381555	TATTCCCG	NA	No
GGGGCGTT	1	1.46456	1	1.5	0.666667	-0.405465	-0.381555	AACGCCCC	1245	No
GGCGAGAA	1	1.56036	2	1.6	1.25	0.446287	-0.444919	TTCTCGCC	16681	No
GGAGGAGT	1	1.57508	1	1.61538	0.619048	-0.479573	-0.454307	ACTCCTCC	7887	No
GGTGAGTG	1	1.7686	1	1.81818	0.55	-0.597837	-0.57019	CACTCACC	15076	No
TGGGAGAA	1	1.7686	1	1.81818	0.55	-0.597837	-0.57019	TTCTCCCA	385	No
GGAGAGAA	2	2.67633	3	2.78261	1.07813	0.22567	-0.582597	TTCTCTCC	NA	No
CGGGATTA	1	1.79522	1	1.84615	0.541667	-0.613104	-0.58513	TAATCCCG	NA	No
GGGGCGGA	3	3.92669	3	4.14815	0.723214	-0.972149	-0.807556	TCCGCCCC	21773	No
CGGGAGGA	1	2.25604	1	2.33333	0.428571	-0.847298	-0.813612	TCCTCCCG	21371	No
--[ACGT][ACGT][ACGT][ACGT][ACG][ACGT][ACGT][ACGT]
--0.111111	0.0694444	0.0694444	0.0555556	0.611111	0.277778	0.125	0.569444
--0.0833333	0.152778	0.0555556	0.0138889	0.0833333	0.0138889	0.0833333	0.0694444
--0.75	0.763889	0.805556	0.888889	0.305556	0.625	0.444444	0.138889
--0.0555556	0.0138889	0.0694444	0.0416667	0	0.0833333	0.347222	0.222222
0.42616
ATTAAAAT	4	1.36853	4	1.4	2.85714	4.19929	4.29023	ATTTTAAT	16078	No
ATTTAAAC	2	0.526692	2	0.533333	3.75	2.64351	2.66857	GTTTAAAT	NA	No
TTTAAATT	3	1.30438	3	1.33333	2.25	2.43279	2.49864	AATTTAAA	18202	No
AGGAAAAT	2	0.695676	2	0.705882	2.83333	2.08291	2.11204	ATTTTCCT	NA	No
ATGAAAAT	1	0.152613	1	0.153846	6.5	1.8718	1.87985	ATTTTCAT	21961	No
TTTAAAGT	3	1.66958	3	1.71429	1.75	1.67885	1.75813	ACTTTAAA	17366	No
AATATAAT	2	0.843245	2	0.857143	2.33333	1.6946	1.72729	ATTATATT	9112	No
ACCAAAAT	1	0.180301	1	0.181818	5.5	1.70475	1.71313	ATTTTGGT	NA	No
ATCAAAAA	1	0.198288	1	0.2	5	1.60944	1.61803	TTTTTGAT	3140	No
CTTAAAAC	1	0.198288	1	0.2	5	1.60944	1.61803	GTTTTAAG	3180	No
ATTGAAGT	1	0.220262	1	0.222222	4.5	1.50408	1.51294	ACTTCAAT	2002	No
ATAAAAAG	1	0.225255	1	0.227273	4.4	1.4816	1.49052	CTTTTTAT	556	No
ATAAAATC	1	0.233183	1	0.235294	4.25	1.44692	1.45593	GATTTTAT	931	No
TTAGAAAT	2	0.982132	2	1	2	1.38629	1.42235	ATTTCTAA	NA	No
CTTTAAAT	2	0.982132	2	1	2	1.38629	1.42235	ATTTAAAG	18271	No
TTAAATAT	2	0.982132	2	1	2	1.38629	1.42235	ATATTTAA	3393	No
ATCAAGAT	2	0.982132	2	1	2	1.38629	1.42235	ATCTTGAT	5039	No
ATAAGAAT	2	0.982132	2	1	2	1.38629	1.42235	ATTCTTAT	1429	No
ATAAAAGT	2	0.982132	2	1	2	1.38629	1.42235	ACTTTTAT	NA	No
ATTAAATA	2	0.982132	2	1	2	1.38629	1.42235	TATTTAAT	271	No
TTAACAAT	1	0.247714	1	0.25	4	1.38629	1.39548	ATTGTTAA	12035	No
ATGAACAT	1	0.247714	1	0.25	4	1.38629	1.39548	ATGTTCAT	17120	No
AATAAAAG	3	1.94132	3	2	1.5	1.2164	1.30573	CTTTTATT	21390	No
AAGAAAAT	3	1.94132	3	2	1.5	1.2164	1.30573	ATTTTCTT	19230	No
ATTAAAGA	2	1.0514	2	1.07143	1.86667	1.24831	1.28605	TCTTTAAT	NA	No
ATAATAAT	1	0.282982	1	0.285714	3.5	1.25276	1.26237	ATTATTAT	NA	No
ATTATAAC	1	0.297081	1	0.3	3.33333	1.20397	1.21375	GTTATAAT	11391	No
GTGAAAAT	1	0.304671	1	0.307692	3.25	1.17865	1.18852	ATTTTCAC	13206	No
GTTAAAAT	2	1.14358	2	1.16667	1.71429	1.07799	1.11797	ATTTTAAC	14386	No
GTTAACAT	1	0.329961	1	0.333333	3	1.09861	1.10878	ATGTTAAC	NA	No
AGTAAAAG	1	0.329961	1	0.333333	3	1.09861	1.10878	CTTTTACT	20183	No
ACTACAAT	1	0.329961	1	0.333333	3	1.09861	1.10878	ATTGTAGT	13381	No
CTTAGAAT	2	1.17579	2	1.2	1.66667	1.02165	1.06242	ATTCTAAG	NA	No
TTAAAATG	2	1.20987	2	1.23529	1.61905	0.963676	1.00527	CATTTTAA	724	No
CATTAAAA	1	0.371023	1	0.375	2.66667	0.980829	0.991491	TTTTAATG	16030	No
TTAAAGAT	2	1.22406	2	1.25	1.6	0.940007	0.98195	ATCTTTAA	18128	No
ATTGAAAC	2	1.22406	2	1.25	1.6	0.940007	0.98195	GTTTCAAT	NA	No
ATGAAGAT	1	0.395641	1	0.4	2.5	0.916291	0.927247	ATCTTCAT	NA	No
ATTAAGGT	1	0.395641	1	0.4	2.5	0.916291	0.927247	ACCTTAAT	NA	No
ATCAAACT	1	0.395641	1	0.4	2.5	0.916291	0.927247	AGTTTGAT	16136	No
CTTAAACT	2	1.2585	2	1.28571	1.55556	0.883666	0.926448	AGTTTAAG	NA	No
ACTAAAAA	2	1.2585	2	1.28571	1.55556	0.883666	0.926448	TTTTTAGT	NA	No
AATCAAAT	2	1.30438	2	1.33333	1.5	0.81093	0.854833	ATTTGATT	NA	No
ATTACAAT	2	1.30438	2	1.33333	1.5	0.81093	0.854833	ATTGTAAT	NA	No
TTTACAAT	2	1.30438	2	1.33333	1.5	0.81093	0.854833	ATTGTAAA	14672	No
ATTTAAAT	2	1.30438	2	1.33333	1.5	0.81093	0.854833	ATTTAAAT	7482	Yes
ATAAAATA	3	2.27448	3	2.35294	1.275	0.728839	0.830586	TATTTTAT	NA	No
CATAAAAT	1	0.439371	1	0.444444	2.25	0.81093	0.822411	ATTTTATG	973	No
GTAAAAAT	1	0.449303	1	0.454545	2.2	0.788457	0.800058	ATTTTTAC	7755	No
TTTAAAAA	8	7.24371	12	8	1.5	4.86558	0.794461	TTTTTAAA	6833	No
ATATAAAT	2	1.35374	2	1.38462	1.44444	0.73545	0.780558	ATTTATAT	NA	No
ATTAACTT	1	0.493968	1	0.5	2	0.693147	0.705284	AAGTTAAT	NA	No
ATTAAGCT	1	0.493968	1	0.5	2	0.693147	0.705284	AGCTTAAT	NA	No
CTTAAAAG	1	0.493968	1	0.5	2	0.693147	0.705284	CTTTTAAG	NA	No
ATTATATT	1	0.493968	1	0.5	2	0.693147	0.705284	AATATAAT	1345	No
ATTCCAAT	1	0.493968	1	0.5	2	0.693147	0.705284	ATTGGAAT	NA	No
ATGTAAAT	2	1.46456	2	1.5	1.33333	0.575364	0.623185	ATTTACAT	14126	No
ATTGAAAT	2	1.46456	2	1.5	1.33333	0.575364	0.623185	ATTTCAAT	NA	No
ATGGAAAT	1	0.555305	1	0.5625	1.77778	0.575364	0.588238	ATTTCCAT	13231	No
CCTAAAAT	1	0.56406	1	0.571429	1.75	0.559616	0.572595	ATTTTAGG	NA	No
TCTAAAAT	1	0.56406	1	0.571429	1.75	0.559616	0.572595	ATTTTAGA	7658	No
AATTAAAT	2	1.52446	2	1.5625	1.28	0.49372	0.543009	ATTTAATT	20536	No
GTTCAAAT	1	0.592063	1	0.6	1.66667	0.510826	0.524142	ATTTGAAC	NA	No
GTTATAAT	1	0.592063	1	0.6	1.66667	0.510826	0.524142	ATTATAAC	3960	No
ATTAAGAT	1	0.592063	1	0.6	1.66667	0.510826	0.524142	ATCTTAAT	6923	No
GTTGAAAT	1	0.592063	1	0.6	1.66667	0.510826	0.524142	ATTTCAAC	NA	No
GTTAAGAT	1	0.592063	1	0.6	1.66667	0.510826	0.524142	ATCTTAAC	NA	No
TTTGAAAT	3	2.59938	3	2.7	1.11111	0.316082	0.430013	ATTTCAAA	NA	No
ATTAACAC	1	0.657331	1	0.666667	1.5	0.405465	0.419567	GTGTTAAT	4305	No
ATTAACAA	1	0.657331	1	0.666667	1.5	0.405465	0.419567	TTGTTAAT	NA	No
ATTTAAGT	1	0.657331	1	0.666667	1.5	0.405465	0.419567	ACTTAAAT	21857	No
ATTACTAT	1	0.657331	1	0.666667	1.5	0.405465	0.419567	ATAGTAAT	NA	No
ATTACATT	1	0.657331	1	0.666667	1.5	0.405465	0.419567	AATGTAAT	NA	No
ATTACACT	1	0.657331	1	0.666667	1.5	0.405465	0.419567	AGTGTAAT	NA	No
AGTAAAAT	1	0.657331	1	0.666667	1.5	0.405465	0.419567	ATTTTACT	NA	No
AGTACAAT	1	0.657331	1	0.666667	1.5	0.405465	0.419567	ATTGTACT	NA	No
AATAAGAT	1	0.657331	1	0.666667	1.5	0.405465	0.419567	ATCTTATT	6687	No
AATAAAAA	1	0.657331	1	0.666667	1.5	0.405465	0.419567	TTTTTATT	15274	No
ATTAAATG	2	1.62411	2	1.66667	1.2	0.364643	0.416379	CATTTAAT	NA	No
ATTAAGTT	2	1.62411	2	1.66667	1.2	0.364643	0.416379	AACTTAAT	NA	No
CTAAAAAT	1	0.672151	1	0.681818	1.46667	0.382992	0.397273	ATTTTTAG	NA	No
AACAAAAT	2	1.66958	2	1.71429	1.16667	0.308301	0.361156	ATTTTGTT	NA	No
AGTAAGAT	1	0.738772	1	0.75	1.33333	0.287682	0.302766	ATCTTACT	NA	No
AGTAAAGT	1	0.738772	1	0.75	1.33333	0.287682	0.302766	ACTTTACT	NA	No
ATTTAACT	1	0.738772	1	0.75	1.33333	0.287682	0.302766	AGTTAAAT	NA	No
ATTTACAT	1	0.738772	1	0.75	1.33333	0.287682	0.302766	ATGTAAAT	9914	No
ACTAAATT	2	1.75129	2	1.8	1.11111	0.210721	0.265587	AATTTAGT	NA	No
AGTAGAAT	1	0.787559	1	0.8	1.25	0.223144	0.238817	ATTCTACT	NA	No
GTTAGAAT	1	0.787559	1	0.8	1.25	0.223144	0.238817	ATTCTAAC	2261	No
ATCAAAAT	1	0.787559	1	0.8	1.25	0.223144	0.238817	ATTTTGAT	NA	No
ATAAACAT	1	0.787559	1	0.8	1.25	0.223144	0.238817	ATGTTTAT	4597	No
CTCAAAAT	1	0.787559	1	0.8	1.25	0.223144	0.238817	ATTTTGAG	20137	No
ATTAATAT	1	0.805285	1	0.818182	1.22222	0.200671	0.216558	ATATTAAT	NA	No
ATTAATAG	1	0.805285	1	0.818182	1.22222	0.200671	0.216558	CTATTAAT	NA	No
ATTAATAA	1	0.805285	1	0.818182	1.22222	0.200671	0.216558	TTATTAAT	5983	No
GTTAAAAG	1	0.820052	1	0.833333	1.2	0.182322	0.198388	CTTTTAAC	NA	No
ATTACAGT	1	0.820052	1	0.833333	1.2	0.182322	0.198388	ACTGTAAT	NA	No
TTACAAAT	1	0.820052	1	0.833333	1.2	0.182322	0.198388	ATTTGTAA	6194	No
AATTAAAA	2	1.82266	2	1.875	1.06667	0.129077	0.185704	TTTTAATT	1975	No
ATTAACCT	2	1.82266	2	1.875	1.06667	0.129077	0.185704	AGGTTAAT	NA	No
TATTAAAT	2	1.82266	2	1.875	1.06667	0.129077	0.185704	ATTTAATA	443	No
AGTTAAAA	2	1.82266	2	1.875	1.06667	0.129077	0.185704	TTTTAACT	20941	No
ATGAATAT	1	0.843245	1	0.857143	1.16667	0.154151	0.170497	ATATTCAT	NA	No
ATGAAAGT	1	0.843245	1	0.857143	1.16667	0.154151	0.170497	ACTTTCAT	NA	No
ATTGAGAT	1	0.843245	1	0.857143	1.16667	0.154151	0.170497	ATCTCAAT	NA	No
ATTAAACC	1	0.843245	1	0.857143	1.16667	0.154151	0.170497	GGTTTAAT	NA	No
ATTAAACT	1	0.843245	1	0.857143	1.16667	0.154151	0.170497	AGTTTAAT	2332	No
TTAATAAT	1	0.843245	1	0.857143	1.16667	0.154151	0.170497	ATTATTAA	18503	No
ATTAATTT	2	1.86834	3	1.92308	1.56	1.33406	0.136196	AAATTAAT	21380	No
TATAAAAT	1	0.87415	1	0.888889	1.125	0.117783	0.134504	ATTTTATA	15080	No
ATTAAGAC	1	0.884961	1	0.9	1.11111	0.105361	0.122212	GTCTTAAT	NA	No
ATTAAGAA	1	0.884961	1	0.9	1.11111	0.105361	0.122212	TTCTTAAT	6743	No
CTTATAAT	1	0.884961	1	0.9	1.11111	0.105361	0.122212	ATTATAAG	NA	No
ATTATAAA	1	0.884961	1	0.9	1.11111	0.105361	0.122212	TTTATAAT	NA	No
ATTATAAT	1	0.884961	1	0.9	1.11111	0.105361	0.122212	ATTATAAT	15942	Yes
ATTTTAAT	2	1.90008	2	1.95652	1.02222	0.0439578	0.102497	ATTAAAAT	8	No
TTAAAATA	4	3.8992	4	4.11765	0.971429	-0.11595	0.102088	TATTTTAA	10119	No
AATAAACT	1	0.982132	1	1	1	4.68629e-10	0.0180292	AGTTTATT	8666	No
ATTAAAAG	1	0.982132	1	1	1	4.68629e-10	0.0180292	CTTTTAAT	NA	No
ATTAAATC	1	0.982132	1	1	1	4.68629e-10	0.0180292	GATTTAAT	21070	No
TGTAAAAT	1	0.982132	1	1	1	4.68629e-10	0.0180292	ATTTTACA	NA	No
AGTAAACT	1	0.982132	1	1	1	4.68629e-10	0.0180292	AGTTTACT	NA	No
TTTAAAAC	1	0.982132	1	1	1	4.68629e-10	0.0180292	GTTTTAAA	21532	No
CTTAAATT	1	1.04679	1	1.06667	0.9375	-0.0645385	-0.0457245	AATTTAAG	3199	No
ATTAAAGG	1	1.0514	1	1.07143	0.933333	-0.0689929	-0.0501228	CCTTTAAT	NA	No
ATTTAAAG	2	2.06751	2	2.13333	0.9375	-0.129077	-0.0663914	CTTTAAAT	2407	No
TTTAATAT	1	1.07027	1	1.09091	0.916667	-0.0870114	-0.067912	ATATTAAA	20355	No
CTTAATAT	1	1.07027	1	1.09091	0.916667	-0.0870114	-0.067912	ATATTAAG	NA	No
GCTAAAAT	1	1.12055	1	1.14286	0.875	-0.133531	-0.113821	ATTTTAGC	NA	No
CTTCAAAT	1	1.17579	1	1.2	0.833333	-0.182322	-0.161939	ATTTGAAG	16268	No
TTTCAAAT	1	1.17579	1	1.2	0.833333	-0.182322	-0.161939	ATTTGAAA	5192	No
ACTAGAAT	1	1.17579	1	1.2	0.833333	-0.182322	-0.161939	ATTCTAGT	NA	No
TATTAAAA	2	2.17759	2	2.25	0.888889	-0.235566	-0.170146	TTTTAATA	21504	No
TTAAAATT	1	1.20987	1	1.23529	0.809524	-0.211309	-0.190511	AATTTTAA	21793	No
GATTAAAT	1	1.22406	1	1.25	0.8	-0.223144	-0.202172	ATTTAATC	NA	No
AATACAAT	1	1.2585	1	1.28571	0.777778	-0.251314	-0.229923	ATTGTATT	13464	No
ATAAATAT	2	2.25604	2	2.33333	0.857143	-0.308301	-0.240929	ATATTTAT	18206	No
ACTGAAAT	1	1.30438	1	1.33333	0.75	-0.287682	-0.265731	ATTTCAGT	NA	No
ATTATACT	1	1.30438	1	1.33333	0.75	-0.287682	-0.265731	AGTATAAT	NA	No
ATTCATAT	1	1.33355	1	1.36364	0.733333	-0.310155	-0.287847	ATATGAAT	6485	No
TTATAAAT	1	1.35374	1	1.38462	0.722222	-0.325422	-0.302868	ATTTATAA	12160	No
ATTTAATT	1	1.42094	1	1.45455	0.6875	-0.374693	-0.351317	AATTAAAT	10869	No
TTAAGAAT	1	1.46456	1	1.5	0.666667	-0.405465	-0.381555	ATTCTTAA	19756	No
GATTAAAA	1	1.46456	1	1.5	0.666667	-0.405465	-0.381555	TTTTAATC	NA	No
TTAAAAAT	3	3.4628	3	3.63636	0.825	-0.577116	-0.430394	ATTTTTAA	2242	No
CTTAAAAA	1	1.56036	1	1.6	0.625	-0.470004	-0.444919	TTTTTAAG	16276	No
ACTTAAAA	1	1.59514	1	1.63636	0.611111	-0.492476	-0.466964	TTTTAAGT	NA	No
ATTACAAA	1	1.62411	1	1.66667	0.6	-0.510826	-0.484958	TTTGTAAT	6594	No
TTAAAAGT	1	1.62411	1	1.66667	0.6	-0.510826	-0.484958	ACTTTTAA	NA	No
AATAAAAT	2	2.56829	2	2.66667	0.75	-0.575364	-0.500189	ATTTTATT	21890	No
ACTAAAAT	1	1.66958	1	1.71429	0.583333	-0.538997	-0.512569	ATTTTAGT	NA	No
ATTGAAAA	1	1.70364	1	1.75	0.571429	-0.559616	-0.532769	TTTTCAAT	7593	No
TTTAGAAT	1	1.94132	1	2	0.5	-0.693147	-0.663368	ATTCTAAA	NA	No
TTCAAAAT	1	1.94132	2	2	1	9.37257e-10	-0.663368	ATTTTGAA	7316	No
ACTTAAAT	1	2.11329	1	2.18182	0.458333	-0.780159	-0.748248	ATTTAAGT	12060	No
TTTTAAAT	1	2.25604	1	2.33333	0.428571	-0.847298	-0.813612	ATTTAAAA	22084	No
TTTAAAAG	1	2.41248	1	2.5	0.4	-0.916291	-0.880653	CTTTTAAA	NA	No
AAAAAAAT	1	2.5434	1	2.64	0.378788	-0.970779	-0.933503	ATTTTTTT	21989	No
GTTAAAAA	1	2.56829	2	2.66667	0.75	-0.575364	-0.943242	TTTTTAAC	16277	No
ATTAAAAA	1	3.06281	1	3.2	0.3125	-1.16315	-1.11933	TTTTTAAT	20309	No
TTTAAAAT	1	3.33824	1	3.5	0.285714	-1.25276	-1.20544	ATTTTAAA	18653	No
ATTTAAAA	2	3.79298	2	4	0.5	-1.38629	-1.28001	TTTTAAAT	21918	No
--[ACGT][ACGT][ACGT][ACGT][ACGT][ACGT][ACGT][ACGT]
--0.50495	0.158416	0.188119	0.663366	0.90099	0.910891	0.792079	0.306931
--0.0594059	0.0891089	0.019802	0.039604	0.039604	0.00990099	0.029703	0.00990099
--0.0594059	0.00990099	0.019802	0.0594059	0.039604	0.019802	0.039604	0.0792079
--0.376238	0.742574	0.772277	0.237624	0.019802	0.0594059	0.138614	0.60396
0.329268
CGGAAACC	3	0.750393	3	0.761905	3.9375	4.11164	4.15731	GGTTTCCG	NA	No
AGGAAACA	4	1.16659	4	1.19048	3.36	4.84776	4.92885	TGTTTCCT	21667	No
TGGAACCC	3	0.982132	3	1	3	3.29584	3.34992	GGGTTCCA	7422	No
CGGGAAAC	3	1.2055	3	1.23077	2.4375	2.67292	2.73515	GTTTCCCG	18392	No
GGAAATCC	2	0.716577	2	0.727273	2.75	2.0232	2.05283	GGATTTCC	16673	No
GGGAAAGC	3	1.64401	3	1.6875	1.77778	1.72609	1.80443	GCTTTCCC	117	No
GGAACACC	1	0.165305	1	0.166667	6	1.79176	1.79996	GGTGTTCC	3143	No
GGGAAACG	4	2.56829	4	2.66667	1.5	1.62186	1.77221	CGTTTCCC	280	No
CGGAAAGG	2	0.860632	2	0.875	2.28571	1.65336	1.68647	CCTTTCCG	7490	No
CGGGAACC	2	0.87415	2	0.888889	2.25	1.62186	1.6553	GGTTCCCG	20054	No
CGCAACCC	1	0.198288	1	0.2	5	1.60944	1.61803	GGGTTGCG	7428	No
CGGATTCC	3	1.75129	3	1.8	1.66667	1.53248	1.61478	GGAATCCG	10543	No
CGGAACCA	1	0.220262	1	0.222222	4.5	1.50408	1.51294	TGGTTCCG	NA	No
GGGAAAAC	1	0.233183	1	0.235294	4.25	1.44692	1.45593	GTTTTCCC	NA	No
GGGAAACT	3	1.85094	3	1.90476	1.575	1.36277	1.44875	AGTTTCCC	NA	No
CGGGGACC	2	0.982132	2	1	2	1.38629	1.42235	GGTCCCCG	NA	No
CGTAAACA	1	0.247714	1	0.25	4	1.38629	1.39548	TGTTTACG	NA	No
CGGATACG	1	0.247714	1	0.25	4	1.38629	1.39548	CGTATCCG	NA	No
GGTAAACC	1	0.247714	1	0.25	4	1.38629	1.39548	GGTTTACC	NA	No
CAGAAAAC	2	1.0514	2	1.07143	1.86667	1.24831	1.28605	GTTTTCTG	11134	No
GCGGAACC	1	0.282982	1	0.285714	3.5	1.25276	1.26237	GGTTCCGC	NA	No
CGAAACAC	1	0.282982	1	0.285714	3.5	1.25276	1.26237	GTGTTTCG	NA	No
CGGAGACA	1	0.282982	1	0.285714	3.5	1.25276	1.26237	TGTCTCCG	19830	No
TGGAAATC	2	1.07027	2	1.09091	1.83333	1.21227	1.25047	GATTTCCA	NA	No
GGAAACCG	2	1.07027	2	1.09091	1.83333	1.21227	1.25047	CGGTTTCC	5382	No
GGGAAGCC	1	0.309414	1	0.3125	3.2	1.16315	1.17307	GGCTTCCC	20627	No
CGGAGGCC	3	2.04097	3	2.10526	1.425	1.06252	1.15556	GGCCTCCG	22005	No
TGCAAACC	1	0.329961	1	0.333333	3	1.09861	1.10878	GGTTTGCA	NA	No
TAGAAACC	1	0.329961	1	0.333333	3	1.09861	1.10878	GGTTTCTA	13181	No
CGAGAACC	1	0.329961	1	0.333333	3	1.09861	1.10878	GGTTCTCG	13267	No
CGGGACCC	1	0.329961	1	0.333333	3	1.09861	1.10878	GGGTCCCG	NA	No
CGGTAACC	1	0.329961	1	0.333333	3	1.09861	1.10878	GGTTACCG	4338	No
CGGAAATG	1	0.359828	1	0.363636	2.75	1.0116	1.02213	CATTTCCG	6873	No
CGGACACT	1	0.371023	1	0.375	2.66667	0.980829	0.991491	AGTGTCCG	NA	No
CGGAGTCC	1	0.395641	1	0.4	2.5	0.916291	0.927247	GGACTCCG	NA	No
CGGAAGAC	1	0.395641	1	0.4	2.5	0.916291	0.927247	GTCTTCCG	NA	No
CGGAAGCA	2	1.28432	2	1.3125	1.52381	0.842427	0.885839	TGCTTCCG	9180	No
ACGGAAAC	2	1.30438	2	1.33333	1.5	0.81093	0.854833	GTTTCCGT	13027	No
CAGAAACA	2	1.30438	2	1.33333	1.5	0.81093	0.854833	TGTTTCTG	NA	No
CCCAAACC	2	1.30438	2	1.33333	1.5	0.81093	0.854833	GGTTTGGG	18618	No
TCGGAAAC	2	1.30438	2	1.33333	1.5	0.81093	0.854833	GTTTCCGA	NA	No
TGGAAACG	2	1.30438	2	1.33333	1.5	0.81093	0.854833	CGTTTCCA	NA	No
CTGAAACA	1	0.439371	1	0.444444	2.25	0.81093	0.822411	TGTTTCAG	6821	No
TGGAATCC	1	0.439371	1	0.444444	2.25	0.81093	0.822411	GGATTCCA	19123	No
CGGAATCC	1	0.439371	1	0.444444	2.25	0.81093	0.822411	GGATTCCG	19179	No
CGGACAAC	1	0.493968	1	0.5	2	0.693147	0.705284	GTTGTCCG	NA	No
CGGCAACA	1	0.493968	1	0.5	2	0.693147	0.705284	TGTTGCCG	NA	No
CGGTATCC	1	0.493968	1	0.5	2	0.693147	0.705284	GGATACCG	NA	No
CGTAATCC	1	0.493968	1	0.5	2	0.693147	0.705284	GGATTACG	NA	No
GGAGAACC	1	0.493968	1	0.5	2	0.693147	0.705284	GGTTCTCC	NA	No
CCGAAACA	1	0.493968	1	0.5	2	0.693147	0.705284	TGTTTCGG	NA	No
GGAAGACC	1	0.493968	1	0.5	2	0.693147	0.705284	GGTCTTCC	11679	No
GGGCAACC	1	0.493968	1	0.5	2	0.693147	0.705284	GGTTGCCC	NA	No
CGCCAACC	1	0.493968	1	0.5	2	0.693147	0.705284	GGTTGGCG	12389	No
CGAAAAGC	1	0.526692	1	0.533333	1.875	0.628609	0.641138	GCTTTTCG	3093	No
GTGAAACC	1	0.548494	1	0.555556	1.8	0.587787	0.600579	GGTTTCAC	NA	No
TGGAGACC	1	0.56406	1	0.571429	1.75	0.559616	0.572595	GGTCTCCA	13850	No
CGGCCACC	1	0.56406	1	0.571429	1.75	0.559616	0.572595	GGTGGCCG	17716	No
GGGAGACC	1	0.56406	1	0.571429	1.75	0.559616	0.572595	GGTCTCCC	19529	No
CTGAAGCC	1	0.592063	1	0.6	1.66667	0.510826	0.524142	GGCTTCAG	5893	No
CGCAAGCC	1	0.592063	1	0.6	1.66667	0.510826	0.524142	GGCTTGCG	760	No
CGGAATAC	1	0.592063	1	0.6	1.66667	0.510826	0.524142	GTATTCCG	NA	No
CGGAGAAC	1	0.592063	1	0.6	1.66667	0.510826	0.524142	GTTCTCCG	NA	No
CAGAATCC	1	0.592063	1	0.6	1.66667	0.510826	0.524142	GGATTCTG	12033	No
GGAAACGC	3	2.5294	3	2.625	1.14286	0.400594	0.511894	GCGTTTCC	NA	No
CGGAAGCT	3	2.5294	3	2.625	1.14286	0.400594	0.511894	AGCTTCCG	20726	No
CAAAAACC	1	0.607134	1	0.615385	1.625	0.485508	0.499005	GGTTTTTG	11768	No
TGGAAGCC	1	0.616551	1	0.625	1.6	0.470004	0.483614	GGCTTCCA	NA	No
GGAAAGCC	1	0.634033	1	0.642857	1.55556	0.441833	0.455654	GGCTTTCC	21768	No
TGAAAACC	1	0.657331	1	0.666667	1.5	0.405465	0.419567	GGTTTTCA	NA	No
AAGAAACC	1	0.657331	1	0.666667	1.5	0.405465	0.419567	GGTTTCTT	NA	No
CCGAATCC	1	0.657331	1	0.666667	1.5	0.405465	0.419567	GGATTCGG	NA	No
CGGCTACC	1	0.657331	1	0.666667	1.5	0.405465	0.419567	GGTAGCCG	6490	No
CAGGAAAC	2	1.62411	2	1.66667	1.2	0.364643	0.416379	GTTTCCTG	21378	No
CTGAAAAC	1	0.682407	1	0.692308	1.44444	0.367725	0.382129	GTTTTCAG	16242	No
CGGAAAAA	1	0.695676	1	0.705882	1.41667	0.348307	0.362871	TTTTTCCG	7913	No
TTGAAACC	3	2.67183	4	2.77778	1.44	1.45857	0.347543	GGTTTCAA	NA	No
AGGAAATC	1	0.716577	1	0.727273	1.375	0.318454	0.33327	GATTTCCT	NA	No
CAGGAACC	1	0.738772	1	0.75	1.33333	0.287682	0.302766	GGTTCCTG	NA	No
TGGAAACC	1	0.750393	1	0.761905	1.3125	0.271934	0.287158	GGTTTCCA	NA	No
CGGAAAAG	1	0.810498	1	0.823529	1.21429	0.194156	0.210107	CTTTTCCG	NA	No
AGGAAGCC	2	1.82266	2	1.875	1.06667	0.129077	0.185704	GGCTTCCT	11596	No
CGGAAGCG	1	0.860632	1	0.875	1.14286	0.133531	0.150089	CGCTTCCG	NA	No
CGGGAACA	1	0.87415	1	0.888889	1.125	0.117783	0.134504	TGTTCCCG	20015	No
CAGCAACC	1	0.87415	1	0.888889	1.125	0.117783	0.134504	GGTTGCTG	8435	No
TGGAAACT	1	0.935889	1	0.952381	1.05	0.0487902	0.0662587	AGTTTCCA	NA	No
CGGAAACT	1	0.935889	1	0.952381	1.05	0.0487902	0.0662587	AGTTTCCG	1278	No
CCGAAAGC	1	0.982132	1	1	1	4.68629e-10	0.0180292	GCTTTCGG	NA	No
GGAAACTC	1	0.982132	1	1	1	4.68628e-10	0.0180292	GAGTTTCC	10989	No
CTGAACCC	1	0.982132	1	1	1	4.68629e-10	0.0180292	GGGTTCAG	2119	No
GGAAACCT	1	1.07027	1	1.09091	0.916667	-0.0870114	-0.067912	AGGTTTCC	NA	No
AGAAAACC	1	1.08983	1	1.11111	0.9	-0.105361	-0.0860234	GGTTTTCT	NA	No
CGGACACG	1	1.10327	1	1.125	0.888889	-0.117783	-0.0982825	CGTGTCCG	NA	No
CAGAAAGC	1	1.12055	2	1.14286	1.75	1.11923	-0.113821	GCTTTCTG	14704	No
CGCAAAGC	1	1.13118	1	1.15385	0.866667	-0.143101	-0.123261	GCTTTGCG	12305	No
CGGGAGCC	1	1.17579	1	1.2	0.833333	-0.182322	-0.161939	GGCTCCCG	NA	No
CGGAACGC	1	1.22406	1	1.25	0.8	-0.223144	-0.202172	GCGTTCCG	16779	No
CTTAAACC	1	1.2585	1	1.28571	0.777778	-0.251314	-0.229923	GGTTTAAG	NA	No
GGCAAACC	1	1.30438	1	1.33333	0.75	-0.287682	-0.265731	GGTTTGCC	NA	No
CAGAAATC	1	1.30438	1	1.33333	0.75	-0.287682	-0.265731	GATTTCTG	963	No
CTGAGACC	1	1.30438	1	1.33333	0.75	-0.287682	-0.265731	GGTCTCAG	2459	No
CTGGAACC	1	1.33355	1	1.36364	0.733333	-0.310155	-0.287847	GGTTCCAG	NA	No
CGGAAGGC	1	1.37984	1	1.41176	0.708333	-0.34484	-0.321967	GCCTTCCG	1281	No
GGAAACCA	1	1.42094	1	1.45455	0.6875	-0.374693	-0.351317	TGGTTTCC	19248	No
CAGAACCC	1	1.46456	1	1.5	0.666667	-0.405465	-0.381555	GGGTTCTG	NA	No
CGGACACA	1	1.46456	1	1.5	0.666667	-0.405465	-0.381555	TGTGTCCG	NA	No
CGGAATCT	1	1.51781	1	1.55556	0.642857	-0.441833	-0.41727	AGATTCCG	6163	No
AGGAAACG	1	1.62411	1	1.66667	0.6	-0.510826	-0.484958	CGTTTCCT	NA	No
CGGAAGTC	1	1.71766	2	1.76471	1.13333	0.250326	-0.540965	GACTTCCG	6882	No
CGGGAACT	1	1.73012	1	1.77778	0.5625	-0.575364	-0.548192	AGTTCCCG	7384	No
GGGAAATC	1	1.7686	1	1.81818	0.55	-0.597837	-0.57019	GATTTCCC	152	No
GGGAAACA	1	1.85094	1	1.90476	0.525	-0.644357	-0.615695	TGTTTCCC	19808	No
CGGGAATC	1	1.94132	4	2	2	2.77259	-0.663368	GATTCCCG	NA	No
CGGAGAGC	1	1.94132	1	2	0.5	-0.693147	-0.663368	GCTCTCCG	4104	No
CGGCAGCC	1	2.036	2	2.1	0.952381	-0.0975803	-0.710985	GGCTGCCG	21051	No
CGGAAGCC	1	2.11866	1	2.1875	0.457143	-0.782759	-0.750782	GGCTTCCG	5888	No
--[ACGT][ACGT][ACGT][ACG][ACGT][ACGT][ACGT][ACGT]
--0.0925926	0.111111	0.111111	0.814815	0.87037	0.592593	0.0925926	0.111111
--0.592593	0.0555556	0.0555556	0.037037	0.037037	0.12963	0.666667	0.666667
--0.222222	0.740741	0.814815	0.148148	0.0740741	0.240741	0.148148	0.111111
--0.0925926	0.0925926	0.0185185	0	0.0185185	0.037037	0.0925926	0.111111
0.40708
TGGGCGGA	4	1.44679	4	1.48148	2.7	3.97301	4.06778	TCCGCCCA	NA	No
TGCGCCGA	2	0.316812	2	0.32	6.25	3.66516	3.68519	TCGGCGCA	3202	No
AGCGCGGA	3	1.10327	3	1.125	2.66667	2.94249	3.00099	TCCGCGCT	NA	No
TGGCGGAC	1	0.0584174	1	0.0588235	17	2.83321	2.84014	GTCCGCCA	NA	No
TGGGCGCT	2	0.580535	2	0.588235	3.4	2.44755	2.47391	AGCGCCCA	16532	No
AGGGCGGC	2	0.584805	2	0.592593	3.375	2.43279	2.45925	GCCGCCCT	9831	No
TGGGAGGA	4	2.25604	4	2.33333	1.71429	2.15599	2.29073	TCCTCCCA	21370	No
GGGGCCGA	2	0.657331	2	0.666667	3	2.19722	2.22543	TCGGCCCC	21135	No
TGTGGGGA	1	0.12404	1	0.125	8	2.07944	2.08715	TCCCCACA	19654	No
TGAGCGGG	2	0.716577	2	0.727273	2.75	2.0232	2.05283	CCCGCTCA	19115	No
TGGCCGCA	2	0.738772	2	0.75	2.66667	1.96166	1.99183	TGCGGCCA	9758	No
ATGGCGGA	1	0.152613	1	0.153846	6.5	1.8718	1.87985	TCCGCCAT	NA	No
TGGCCTGA	1	0.152613	1	0.153846	6.5	1.8718	1.87985	TCAGGCCA	8186	No
CGGCCGGA	2	0.884961	2	0.9	2.22222	1.59702	1.63072	TCCGGCCG	NA	No
GGGTCGGA	1	0.198288	1	0.2	5	1.60944	1.61803	TCCGACCC	NA	No
GTGGGCGG	3	1.7686	3	1.81818	1.65	1.50233	1.58527	CCGCCCAC	21908	No
CGGGCAGA	1	0.20653	1	0.208333	4.8	1.56862	1.57731	TCTGCCCG	NA	No
TGGCAGGA	3	1.81036	3	1.86207	1.61111	1.43077	1.51526	TCCTGCCA	7349	No
TGGGCGAG	3	1.85505	3	1.90909	1.57143	1.35596	1.4421	CTCGCCCA	17610	No
GTGGGGGA	2	0.982132	2	1	2	1.38629	1.42235	TCCCCCAC	10856	No
TGTCCGGA	1	0.247714	1	0.25	4	1.38629	1.39548	TCCGGACA	NA	No
TGTGGCGG	1	0.247714	1	0.25	4	1.38629	1.39548	CCGCCACA	NA	No
TGGTGGGA	1	0.247714	1	0.25	4	1.38629	1.39548	TCCCACCA	NA	No
TGCGCGGT	1	0.247714	1	0.25	4	1.38629	1.39548	ACCGCGCA	NA	No
TGCGGGGA	2	1.01806	2	1.03704	1.92857	1.31356	1.35049	TCCCCGCA	13142	No
TCGGCGCA	1	0.264176	1	0.266667	3.75	1.32176	1.33114	TGCGCCGA	22	No
GGGCTGGA	2	1.03318	2	1.05263	1.9	1.28371	1.32101	TCCAGCCC	14660	No
TGGGCAGG	3	1.94132	3	2	1.5	1.2164	1.30573	CCTGCCCA	5968	No
GGGCGAGA	3	1.94132	3	2	1.5	1.2164	1.30573	TCTCGCCC	21182	No
TGGGGCGG	3	1.94132	3	2	1.5	1.2164	1.30573	CCGCCCCA	NA	No
TCGGGCGG	1	0.282982	1	0.285714	3.5	1.25276	1.26237	CCGCCCGA	NA	No
TGGATGGA	2	1.07027	2	1.09091	1.83333	1.21227	1.25047	TCCATCCA	NA	No
TTGGGCGA	2	1.07027	2	1.09091	1.83333	1.21227	1.25047	TCGCCCAA	NA	No
AGTGCGGA	1	0.297081	1	0.3	3.33333	1.20397	1.21375	TCCGCACT	4531	No
TGGGCGTC	1	0.297081	1	0.3	3.33333	1.20397	1.21375	GACGCCCA	12688	No
TCAGCGGA	2	1.10327	2	1.125	1.77778	1.15073	1.18973	TCCGCTGA	20262	No
TGCTCGGA	1	0.304671	1	0.307692	3.25	1.17865	1.18852	TCCGAGCA	491	No
TCGGGGGA	1	0.304671	1	0.307692	3.25	1.17865	1.18852	TCCCCCGA	NA	No
TAGGGGGA	2	1.12055	2	1.14286	1.75	1.11923	1.15865	TCCCCCTA	NA	No
TGGGCCCA	2	1.12055	2	1.14286	1.75	1.11923	1.15865	TGGGCCCA	4176	Yes
TTGGCGGT	2	1.13118	2	1.15385	1.73333	1.10009	1.13977	ACCGCCAA	NA	No
TGGTCGAA	1	0.329961	1	0.333333	3	1.09861	1.10878	TTCGACCA	NA	No
TGGGCCGG	1	0.329961	1	0.333333	3	1.09861	1.10878	CCGGCCCA	NA	No
TGGGCTGT	2	1.17579	2	1.2	1.66667	1.02165	1.06242	ACAGCCCA	NA	No
AGGGCGCA	1	0.349289	1	0.352941	2.83333	1.04145	1.05186	TGCGCCCT	421	No
TAGGCGGC	1	0.359828	1	0.363636	2.75	1.0116	1.02213	GCCGCCTA	NA	No
GGAGCGGA	1	0.359828	1	0.363636	2.75	1.0116	1.02213	TCCGCTCC	11371	No
GGGGCGGG	8	7.06045	10	7.77778	1.28571	2.51314	0.999465	CCCGCCCC	21642	No
TGAGCTGA	1	0.371023	1	0.375	2.66667	0.980829	0.991491	TCAGCTCA	13593	No
TTCGCGGA	1	0.371023	1	0.375	2.66667	0.980829	0.991491	TCCGCGAA	NA	No
TGCGTGGA	1	0.371023	1	0.375	2.66667	0.980829	0.991491	TCCACGCA	8274	No
GAGGCGGA	3	2.199	3	2.27273	1.32	0.832895	0.931824	TCCGCCTC	14680	No
TCGACGGA	1	0.395641	1	0.4	2.5	0.916291	0.927247	TCCGTCGA	NA	No
TGATCGGA	1	0.395641	1	0.4	2.5	0.916291	0.927247	TCCGATCA	NA	No
TGGACGGC	1	0.395641	1	0.4	2.5	0.916291	0.927247	GCCGTCCA	NA	No
TGGACGGA	1	0.395641	1	0.4	2.5	0.916291	0.927247	TCCGTCCA	7722	No
TGGGTGGA	1	0.395641	1	0.4	2.5	0.916291	0.927247	TCCACCCA	NA	No
TGGGGGAG	1	0.395641	1	0.4	2.5	0.916291	0.927247	CTCCCCCA	NA	No
TGGTCGGC	1	0.395641	1	0.4	2.5	0.916291	0.927247	GCCGACCA	10938	No
TGGCCGGG	1	0.395641	1	0.4	2.5	0.916291	0.927247	CCCGGCCA	NA	No
TTGACGGA	1	0.395641	1	0.4	2.5	0.916291	0.927247	TCCGTCAA	NA	No
TAGACGGA	1	0.423758	1	0.428571	2.33333	0.847298	0.858592	TCCGTCTA	NA	No
TGGGGGGC	1	0.423758	1	0.428571	2.33333	0.847298	0.858592	GCCCCCCA	13664	No
TTGGCGCA	1	0.423758	1	0.428571	2.33333	0.847298	0.858592	TGCGCCAA	NA	No
TGGTGCGG	2	1.30438	2	1.33333	1.5	0.81093	0.854833	CCGCACCA	6350	No
TTTGCGGA	2	1.30438	2	1.33333	1.5	0.81093	0.854833	TCCGCAAA	NA	No
CTGGGCGG	2	1.33355	2	1.36364	1.46667	0.765985	0.810599	CCGCCCAG	13322	No
GGGCGGAG	6	5.2535	7	5.64706	1.23958	1.50343	0.797192	CTCCGCCC	13540	No
TTGGCTGA	1	0.493968	1	0.5	2	0.693147	0.705284	TCAGCCAA	NA	No
CGGGCGAA	1	0.538586	1	0.545455	1.83333	0.606136	0.618809	TTCGCCCG	6513	No
CGAGCGGA	1	0.538586	1	0.545455	1.83333	0.606136	0.618809	TCCGCTCG	NA	No
TGGTCAGA	1	0.548494	1	0.555556	1.8	0.587787	0.600579	TCTGACCA	NA	No
AGGGGGGA	1	0.56406	1	0.571429	1.75	0.559616	0.572595	TCCCCCCT	NA	No
CGGGGGGA	1	0.56406	1	0.571429	1.75	0.559616	0.572595	TCCCCCCG	NA	No
CGGGCGGC	1	0.584805	1	0.592593	1.6875	0.523248	0.536477	GCCGCCCG	6265	No
TGTGCGGA	1	0.592063	1	0.6	1.66667	0.510826	0.524142	TCCGCACA	NA	No
TGGGTGGC	1	0.592063	1	0.6	1.66667	0.510826	0.524142	GCCACCCA	NA	No
TGGGGGAA	1	0.592063	1	0.6	1.66667	0.510826	0.524142	TTCCCCCA	12022	No
TGGGGTGA	1	0.592063	1	0.6	1.66667	0.510826	0.524142	TCACCCCA	20119	No
TAGGCTGA	1	0.592063	1	0.6	1.66667	0.510826	0.524142	TCAGCCTA	NA	No
TCGGCGAA	1	0.657331	1	0.666667	1.5	0.405465	0.419567	TTCGCCGA	NA	No
TGGTTGGA	1	0.657331	1	0.666667	1.5	0.405465	0.419567	TCCAACCA	NA	No
TTGGCGTA	1	0.657331	1	0.666667	1.5	0.405465	0.419567	TACGCCAA	12361	No
GGGGCAGA	2	1.62411	2	1.66667	1.2	0.364643	0.416379	TCTGCCCC	16534	No
TGGGAGGG	2	1.62411	2	1.66667	1.2	0.364643	0.416379	CCCTCCCA	13562	No
AAGGCGGA	1	0.672151	1	0.681818	1.46667	0.382992	0.397273	TCCGCCTT	NA	No
GCGGCGGA	1	0.682407	2	0.692308	2.88889	2.12174	0.382129	TCCGCCGC	21982	No
GGGGCGCA	1	0.695676	1	0.705882	1.41667	0.348307	0.362871	TGCGCCCC	21066	No
TAGGAGGA	1	0.695676	1	0.705882	1.41667	0.348307	0.362871	TCCTCCTA	19651	No
TGGGGGGT	2	1.66958	2	1.71429	1.16667	0.308301	0.361156	ACCCCCCA	NA	No
TGGAGGGA	3	2.69251	3	2.8	1.07143	0.206979	0.324418	TCCCTCCA	5449	No
TGCGCGGA	1	0.738772	1	0.75	1.33333	0.287682	0.302766	TCCGCGCA	NA	No
TGGGCAGT	1	0.738772	1	0.75	1.33333	0.287682	0.302766	ACTGCCCA	NA	No
TGGCGCGG	1	0.738772	1	0.75	1.33333	0.287682	0.302766	CCGCGCCA	20580	No
TGGCCAGA	1	0.738772	1	0.75	1.33333	0.287682	0.302766	TCTGGCCA	8964	No
TGGTAGGA	1	0.738772	1	0.75	1.33333	0.287682	0.302766	TCCTACCA	NA	No
TGGCGGGA	2	1.74641	2	1.79487	1.11429	0.216427	0.271173	TCCCGCCA	914	No
AGGGCTGA	1	0.787559	1	0.8	1.25	0.223144	0.238817	TCAGCCCT	NA	No
CGGGCTGA	1	0.787559	1	0.8	1.25	0.223144	0.238817	TCAGCCCG	NA	No
CTGGGCGA	1	0.805285	1	0.818182	1.22222	0.200671	0.216558	TCGCCCAG	NA	No
AGGGCGAA	1	0.805285	1	0.818182	1.22222	0.200671	0.216558	TTCGCCCT	NA	No
GGGGCGAA	1	0.805285	1	0.818182	1.22222	0.200671	0.216558	TTCGCCCC	16578	No
AGGGCAGA	2	1.82266	2	1.875	1.06667	0.129077	0.185704	TCTGCCCT	NA	No
TTGGCGGG	2	1.86834	2	1.92308	1.04	0.0784414	0.136196	CCCGCCAA	6028	No
TGTGCGCA	1	0.87415	1	0.888889	1.125	0.117783	0.134504	TGCGCACA	NA	No
TAGGCAGA	1	0.884961	1	0.9	1.11111	0.105361	0.122212	TCTGCCTA	17185	No
CGTGCGGA	1	0.884961	1	0.9	1.11111	0.105361	0.122212	TCCGCACG	NA	No
ACGGCGGA	1	0.907405	1	0.923077	1.08333	0.0800427	0.0971661	TCCGCCGT	NA	No
TTGGAGGA	1	0.925	1	0.941176	1.0625	0.0606246	0.0779612	TCCTCCAA	3239	No
TGGGCAGC	2	1.94132	2	2	1	9.37258e-10	0.0595592	GCTGCCCA	22011	No
TGGGAGCA	1	0.982132	1	1	1	4.68629e-10	0.0180292	TGCTCCCA	19537	No
TGGGCCAA	1	0.982132	1	1	1	4.68629e-10	0.0180292	TTGGCCCA	NA	No
TGGGTGAA	1	0.982132	1	1	1	4.68629e-10	0.0180292	TTCACCCA	NA	No
GGGGTGGA	1	0.982132	1	1	1	4.68628e-10	0.0180292	TCCACCCC	8302	No
AGGGAGGA	1	0.982132	1	1	1	4.68629e-10	0.0180292	TCCTCCCT	2597	No
GGGCGCGA	1	0.982132	1	1	1	4.68629e-10	0.0180292	TCGCGCCC	NA	No
TAGGCGGG	1	1.07027	1	1.09091	0.916667	-0.0870114	-0.067912	CCCGCCTA	14813	No
TGGAAGGA	1	1.15305	1	1.17647	0.85	-0.162519	-0.142413	TCCTTCCA	NA	No
CGGGCGGG	2	2.15141	2	2.22222	0.9	-0.210721	-0.145952	CCCGCCCG	9889	No
AGGGCGGG	2	2.15141	2	2.22222	0.9	-0.210721	-0.145952	CCCGCCCT	NA	No
CGGGCGGA	1	1.16147	1	1.18519	0.84375	-0.169899	-0.14969	TCCGCCCG	NA	No
GGGCCGGA	1	1.17579	1	1.2	0.833333	-0.182322	-0.161939	TCCGGCCC	NA	No
TGGGCTGA	1	1.17579	2	1.2	1.66667	1.02165	-0.161939	TCAGCCCA	NA	No
TGTGCGGG	1	1.17579	1	1.2	0.833333	-0.182322	-0.161939	CCCGCACA	NA	No
TTGGTGGA	1	1.22406	1	1.25	0.8	-0.223144	-0.202172	TCCACCAA	59	No
GGGGAGGA	1	1.30438	1	1.33333	0.75	-0.287682	-0.265731	TCCTCCCC	9239	No
TGGGAGGC	1	1.30438	1	1.33333	0.75	-0.287682	-0.265731	GCCTCCCA	21796	No
TGGGGAGA	1	1.30438	1	1.33333	0.75	-0.287682	-0.265731	TCTCCCCA	21938	No
TCGGCTGA	2	2.41248	2	2.5	0.8	-0.446287	-0.375012	TCAGCCGA	NA	No
TGGGCTGG	1	1.46456	1	1.5	0.666667	-0.405465	-0.381555	CCAGCCCA	11518	No
TTGGCGGC	1	1.50143	1	1.53846	0.65	-0.430783	-0.406421	GCCGCCAA	NA	No
CAGGCGGA	1	1.55166	1	1.59091	0.628571	-0.464306	-0.439327	TCCGCCTG	NA	No
TACGCGGA	1	1.62411	1	1.66667	0.6	-0.510826	-0.484958	TCCGCGTA	NA	No
TGAGGCGG	2	2.56829	2	2.66667	0.75	-0.575364	-0.500189	CCGCCTCA	NA	No
TGCGCAGA	1	1.7686	1	1.81818	0.55	-0.597837	-0.57019	TCTGCGCA	22056	No
TGGGAGAA	1	1.7686	1	1.81818	0.55	-0.597837	-0.57019	TTCTCCCA	385	No
GGGCGGAA	1	1.82965	1	1.88235	0.53125	-0.632523	-0.604123	TTCCGCCC	18853	No
GGGGCGGC	1	2.01147	1	2.07407	0.482143	-0.729515	-0.698867	GCCGCCCC	21888	No
TGGGCTGC	1	2.036	1	2.1	0.47619	-0.741937	-0.710985	GCAGCCCA	17474	No
CGCGCGGA	2	2.8781	2	3	0.666667	-0.81093	-0.727963	TCCGCGCG	15684	No
TGGTCTGA	1	2.0765	1	2.14286	0.466667	-0.76214	-0.730686	TCAGACCA	NA	No
TCGGCGGG	1	2.08688	4	2.15385	1.85714	2.47616	-0.735672	CCCGCCGA	7483	No
GGGGCGGA	3	3.92669	3	4.14815	0.723214	-0.972149	-0.807556	TCCGCCCC	21773	No
CGGGAGGA	1	2.25604	1	2.33333	0.428571	-0.847298	-0.813612	TCCTCCCG	21371	No
TGGGCGGG	1	2.67183	1	2.77778	0.36	-1.02165	-0.982765	CCCGCCCA	15904	No
GGGCGGGA	3	5.02457	3	5.38462	0.557143	-1.7548	-1.54718	TCCCGCCC	22020	No
--[ACGT][ACGT][ACGT][ACGT][ACGT][ACGT][ACG][ACGT]
--0.0434783	0.0652174	0.0326087	0.0434783	0.108696	0.076087	0.0869565	0.532609
--0.0978261	0.0543478	0.0652174	0.173913	0.576087	0.0869565	0.0108696	0.076087
--0.336957	0.793478	0.880435	0.75	0.282609	0.73913	0.902174	0.358696
--0.521739	0.0869565	0.0217391	0.0326087	0.0326087	0.0978261	0	0.0326087
0.553134
CGGCGGCG	3	0.787559	3	0.8	3.75	3.96527	4.01229	CGCCGCCG	22091	No
TGGCGGCC	4	2.06751	4	2.13333	1.875	2.51443	2.63981	GGCCGCCA	21180	No
CAGCGGCC	2	0.592063	2	0.6	3.33333	2.40795	2.43458	GGCCGCTG	5083	No
CGCCTGCG	8	5.98778	9	6.5	1.38462	2.9288	2.31777	CGCAGGCG	20256	No
CGGCGCTG	3	1.46456	3	1.5	2	2.07944	2.15117	CAGCGCCG	5862	No
CGGCGGAA	2	0.695676	2	0.705882	2.83333	2.08291	2.11204	TTCCGCCG	7224	No
CGGTGGCG	1	0.12404	1	0.125	8	2.07944	2.08715	CGCCACCG	7975	No
GGCGGGCG	3	1.50143	3	1.53846	1.95	2.00349	2.07657	CGCCCGCC	7970	No
CGGTCGCG	3	1.59514	3	1.63636	1.83333	1.81841	1.89494	CGCGACCG	11288	No
CGGCGTGC	3	1.59514	3	1.63636	1.83333	1.81841	1.89494	GCACGCCG	14591	No
GCGGCGCG	2	0.787559	2	0.8	2.5	1.83258	1.86393	CGCGCCGC	20339	No
AGGCGGCT	2	0.787559	2	0.8	2.5	1.83258	1.86393	AGCCGCCT	11793	No
GCGCGGCG	2	0.828598	2	0.842105	2.375	1.72999	1.76233	CGCCGCGC	5860	No
GGGAGGCG	2	0.828598	2	0.842105	2.375	1.72999	1.76233	CGCCTCCC	19407	No
CAGCGGGG	2	0.87415	2	0.888889	2.25	1.62186	1.6553	CCCCGCTG	NA	No
CGGCGTCT	1	0.198288	1	0.2	5	1.60944	1.61803	AGACGCCG	NA	No
CGGCGCCG	3	1.7686	3	1.81818	1.65	1.50233	1.58527	CGGCGCCG	1969	Yes
ACGGCGGC	2	0.907405	2	0.923077	2.16667	1.54638	1.58063	GCCGCCGT	2213	No
CGCGGCGG	2	0.907405	2	0.923077	2.16667	1.54638	1.58063	CCGCCGCG	22078	No
CGGCTGAG	4	2.70413	4	2.8125	1.42222	1.40888	1.56605	CTCAGCCG	NA	No
CGCTGGCG	2	0.925	2	0.941176	2.125	1.50754	1.54222	CGCCAGCG	NA	No
GGCGGCTG	2	0.982132	2	1	2	1.38629	1.42235	CAGCCGCC	11742	No
CGGCGCGC	2	0.982132	2	1	2	1.38629	1.42235	GCGCGCCG	14228	No
CGGCTGGG	2	1.03318	2	1.05263	1.9	1.28371	1.32101	CCCAGCCG	19528	No
CGCGCGGG	3	1.94132	3	2	1.5	1.2164	1.30573	CCCGCGCG	22098	No
CGGGGCGC	2	1.0514	2	1.07143	1.86667	1.24831	1.28605	GCGCCCCG	16192	No
CCGGCGGG	2	1.05672	2	1.07692	1.85714	1.23808	1.27595	CCCGCCGG	15682	No
TGCCGGCG	2	1.07027	2	1.09091	1.83333	1.21227	1.25047	CGCCGGCA	5592	No
GGCCGGCG	2	1.07027	2	1.09091	1.83333	1.21227	1.25047	CGCCGGCC	5593	No
CGAGCGGG	2	1.07027	2	1.09091	1.83333	1.21227	1.25047	CCCGCTCG	NA	No
CGGAGCCG	2	1.08983	2	1.11111	1.8	1.17557	1.21425	CGGCTCCG	15724	No
CGGGGGTG	2	1.08983	2	1.11111	1.8	1.17557	1.21425	CACCCCCG	NA	No
GGGCGTCG	1	0.297081	1	0.3	3.33333	1.20397	1.21375	CGACGCCC	16301	No
CGGCAGCT	3	2.036	3	2.1	1.42857	1.07002	1.16288	AGCTGCCG	NA	No
CTCCGGCG	3	2.036	3	2.1	1.42857	1.07002	1.16288	CGCCGGAG	15050	No
CGGAGGCC	3	2.04097	3	2.10526	1.425	1.06252	1.15556	GGCCTCCG	22005	No
ACGGGGCG	2	1.13118	2	1.15385	1.73333	1.10009	1.13977	CGCCCCGT	15133	No
GGGCGGCC	3	2.06751	3	2.13333	1.40625	1.02278	1.11681	GGCCGCCC	NA	No
CGTCGGCG	1	0.329961	1	0.333333	3	1.09861	1.10878	CGCCGACG	NA	No
CGGCATCG	1	0.329961	1	0.333333	3	1.09861	1.10878	CGATGCCG	NA	No
CGGTCGGG	2	1.17579	2	1.2	1.66667	1.02165	1.06242	CCCGACCG	NA	No
CGTGGGCG	2	1.17579	2	1.2	1.66667	1.02165	1.06242	CGCCCACG	5235	No
GGGCGGGG	7	6.02054	10	6.53846	1.52941	4.24883	1.05513	CCCCGCCC	15890	No
TGGCGCCG	3	2.11329	3	2.18182	1.375	0.955361	1.05109	CGGCGCCA	13129	No
CGCCGGCA	1	0.359828	1	0.363636	2.75	1.0116	1.02213	TGCCGGCG	3750	No
CGCCGGCC	1	0.359828	1	0.363636	2.75	1.0116	1.02213	GGCCGGCG	3778	No
CTGGCGGC	2	1.2055	2	1.23077	1.625	0.971016	1.01251	GCCGCCAG	3236	No
GGCGGCGT	2	1.2055	2	1.23077	1.625	0.971016	1.01251	ACGCCGCC	7728	No
CAGCGCCG	3	2.15617	3	2.22727	1.34694	0.893503	0.990834	CGGCGCTG	598	No
CGGCCGCG	4	3.15484	4	3.3	1.21212	0.769488	0.94943	CGCGGCCG	20577	No
CAGGCGGC	2	1.24598	2	1.27273	1.57143	0.90397	0.946447	GCCGCCTG	NA	No
TAGCGGCG	1	0.395641	1	0.4	2.5	0.916291	0.927247	CGCCGCTA	NA	No
CGGACGGG	1	0.395641	1	0.4	2.5	0.916291	0.927247	CCCGTCCG	2148	No
CCGCGACG	2	1.2585	2	1.28571	1.55556	0.883666	0.926448	CGTCGCGG	NA	No
CGCGTGCG	2	1.2585	2	1.28571	1.55556	0.883666	0.926448	CGCACGCG	6916	No
CTGCGCCG	3	2.21123	3	2.28571	1.3125	0.815801	0.915186	CGGCGCAG	20076	No
CGGGGGCA	2	1.28432	2	1.3125	1.52381	0.842427	0.885839	TGCCCCCG	NA	No
CGGCGTAG	2	1.30438	2	1.33333	1.5	0.81093	0.854833	CTACGCCG	NA	No
CGTCGCCG	1	0.439371	1	0.444444	2.25	0.81093	0.822411	CGGCGACG	NA	No
GGGCGGAG	6	5.2535	7	5.64706	1.23958	1.50343	0.797192	CTCCGCCC	13540	No
CGAGCGCG	2	1.37984	2	1.41176	1.41667	0.696613	0.74236	CGCGCTCG	7686	No
CGGGCGCG	2	1.37984	2	1.41176	1.41667	0.696613	0.74236	CGCGCCCG	9864	No
CGGTGGTG	1	0.493968	1	0.5	2	0.693147	0.705284	CACCACCG	NA	No
CCGTGGCG	1	0.493968	2	0.5	4	2.77259	0.705284	CGCCACGG	10705	No
TTGCGGCG	1	0.493968	1	0.5	2	0.693147	0.705284	CGCCGCAA	10836	No
CGACGGCT	1	0.493968	1	0.5	2	0.693147	0.705284	AGCCGTCG	NA	No
CGACGGCG	1	0.493968	1	0.5	2	0.693147	0.705284	CGCCGTCG	NA	No
CTGCGGCT	1	0.493968	1	0.5	2	0.693147	0.705284	AGCCGCAG	NA	No
AGGCGGAG	4	3.36514	4	3.52941	1.13333	0.500653	0.691297	CTCCGCCT	14856	No
CGCGAGCG	2	1.42094	2	1.45455	1.375	0.636907	0.68366	CGCTCGCG	10630	No
CGGAGGAG	2	1.43931	2	1.47368	1.35714	0.610763	0.657965	CTCCTCCG	NA	No
CGAGGGCG	2	1.46456	2	1.5	1.33333	0.575364	0.623185	CGCCCTCG	6707	No
CAGGCGCG	2	1.46456	2	1.5	1.33333	0.575364	0.623185	CGCGCCTG	22076	No
CAGTGGCG	2	1.46456	2	1.5	1.33333	0.575364	0.623185	CGCCACTG	NA	No
CGGCCGCC	2	1.46456	2	1.5	1.33333	0.575364	0.623185	GGCGGCCG	13137	No
CGCGGCAG	2	1.46456	2	1.5	1.33333	0.575364	0.623185	CTGCCGCG	NA	No
CAGCAGCG	1	0.538586	1	0.545455	1.83333	0.606136	0.618809	CGCTGCTG	5310	No
GGGGGGCG	1	0.555305	1	0.5625	1.77778	0.575364	0.588238	CGCCCCCC	3981	No
CGGCCTCG	2	1.52446	2	1.5625	1.28	0.49372	0.543009	CGAGGCCG	16039	No
CGGGCGGC	1	0.584805	1	0.592593	1.6875	0.523248	0.536477	GCCGCCCG	6265	No
CCCCGGCG	1	0.592063	1	0.6	1.66667	0.510826	0.524142	CGCCGGGG	NA	No
CTGTGGCG	1	0.592063	1	0.6	1.66667	0.510826	0.524142	CGCCACAG	NA	No
CAGCGGAG	1	0.592063	1	0.6	1.66667	0.510826	0.524142	CTCCGCTG	14429	No
CGTCTGCG	2	1.56036	2	1.6	1.25	0.446287	0.496457	CGCAGACG	17247	No
CGGCAGGG	1	0.61233	1	0.62069	1.61111	0.476924	0.490484	CCCTGCCG	10665	No
CTGGGGCG	3	2.56829	3	2.66667	1.125	0.353349	0.466111	CGCCCCAG	15198	No
CGGCTACG	1	0.657331	1	0.666667	1.5	0.405465	0.419567	CGTAGCCG	14940	No
CGCCGGTG	1	0.657331	1	0.666667	1.5	0.405465	0.419567	CACCGGCG	NA	No
CGGCGCCA	1	0.672151	1	0.681818	1.46667	0.382992	0.397273	TGGCGCCG	5457	No
CCGCGGCG	2	1.64086	2	1.68421	1.1875	0.343701	0.395848	CGCCGCGG	20998	No
GGCGGCCG	2	1.64086	2	1.68421	1.1875	0.343701	0.395848	CGGCCGCC	10161	No
GCGGCGGC	1	0.682407	1	0.692308	1.44444	0.367725	0.382129	GCCGCCGC	22085	No
TGGCCGCG	3	2.64597	3	2.75	1.09091	0.261034	0.37672	CGCGGCCA	14973	No
CGGCGAGG	1	0.703888	1	0.714286	1.4	0.336472	0.351136	CCTCGCCG	18521	No
CGGCGGGC	1	0.707467	1	0.717949	1.39286	0.331357	0.346064	GCCCGCCG	7803	No
GGGCAGCG	3	2.69251	4	2.8	1.42857	1.4267	0.324418	CGCTGCCC	21495	No
CGGGGTCG	2	1.70364	2	1.75	1.14286	0.267063	0.320755	CGACCCCG	NA	No
AGGCGGTG	1	0.738772	1	0.75	1.33333	0.287682	0.302766	CACCGCCT	18664	No
CGGGGGCG	4	3.73644	4	3.9375	1.01587	0.0629934	0.272649	CGCCCCCG	16077	No
CGTGCGGG	2	1.75129	2	1.8	1.11111	0.210721	0.265587	CCCGCACG	NA	No
CGGCCGAG	2	1.75129	2	1.8	1.11111	0.210721	0.265587	CTCGGCCG	5902	No
CGGCTGCG	1	0.777293	3	0.789474	3.8	4.005	0.251938	CGCAGCCG	19475	No
CGGAGGCT	1	0.777293	1	0.789474	1.26667	0.236389	0.251938	AGCCTCCG	5886	No
GGGCGGCT	1	0.787559	1	0.8	1.25	0.223144	0.238817	AGCCGCCC	1540	No
CGGCGTCC	1	0.787559	1	0.8	1.25	0.223144	0.238817	GGACGCCG	NA	No
AAGCGGCG	1	0.787559	1	0.8	1.25	0.223144	0.238817	CGCCGCTT	NA	No
CGATGGCG	1	0.805285	1	0.818182	1.22222	0.200671	0.216558	CGCCATCG	NA	No
CGCCGGAG	2	1.79522	2	1.84615	1.08333	0.160085	0.216035	CTCCGGCG	4139	No
CGCGGCGC	2	1.79522	2	1.84615	1.08333	0.160085	0.216035	GCGCCGCG	17	No
GGCGGCGC	2	1.79522	2	1.84615	1.08333	0.160085	0.216035	GCGCCGCC	22089	No
CCGCGGCA	1	0.828598	1	0.842105	1.1875	0.17185	0.18802	TGCCGCGG	5560	No
CAGAGGCG	2	1.82965	2	1.88235	1.0625	0.121249	0.178048	CGCCTCTG	20372	No
CCGCGGCC	3	2.82934	4	2.94737	1.35714	1.22153	0.175705	GGCCGCGG	21791	No
CTGGCGCG	1	0.843245	1	0.857143	1.16667	0.154151	0.170497	CGCGCCAG	NA	No
CAGCGACG	1	0.843245	1	0.857143	1.16667	0.154151	0.170497	CGTCGCTG	NA	No
CGGAAGCG	1	0.860632	1	0.875	1.14286	0.133531	0.150089	CGCTTCCG	NA	No
CGGGGGCT	1	0.860632	1	0.875	1.14286	0.133531	0.150089	AGCCCCCG	NA	No
CGGCTCCG	2	1.86834	2	1.92308	1.04	0.0784414	0.136196	CGGAGCCG	3838	No
CGGGGCGT	1	0.878011	1	0.892857	1.12	0.113329	0.130096	ACGCCCCG	NA	No
CCGAGGCG	1	0.907405	1	0.923077	1.08333	0.0800427	0.0971661	CGCCTCGG	NA	No
CAGCTGCG	1	0.907405	1	0.923077	1.08333	0.0800427	0.0971661	CGCAGCTG	NA	No
CGTGCGCG	1	0.982132	1	1	1	4.68629e-10	0.0180292	CGCGCACG	NA	No
CGTCGGCC	1	0.982132	1	1	1	4.68629e-10	0.0180292	GGCCGACG	1706	No
CGGGAGCG	1	0.982132	1	1	1	4.68629e-10	0.0180292	CGCTCCCG	15902	No
CGGGGCCG	1	0.982132	1	1	1	4.68629e-10	0.0180292	CGGCCCCG	21666	No
CTGCGGCC	1	0.982132	1	1	1	4.68629e-10	0.0180292	GGCCGCAG	5935	No
CGGCAGGC	1	1.01559	1	1.03448	0.966667	-0.0339016	-0.0154664	GCCTGCCG	NA	No
CGGAGGCG	1	1.03318	1	1.05263	0.95	-0.0512933	-0.0326445	CGCCTCCG	69	No
AGGCGGCG	1	1.04679	1	1.06667	0.9375	-0.0645385	-0.0457245	CGCCGCCT	NA	No
CGGGGCTG	1	1.07027	1	1.09091	0.916667	-0.0870114	-0.067912	CAGCCCCG	21799	No
CGGAGGTG	2	2.08688	2	2.15385	0.928571	-0.148216	-0.0850495	CACCTCCG	4240	No
CGACGGGG	1	1.08983	1	1.11111	0.9	-0.105361	-0.0860234	CCCCGTCG	6949	No
TGGCGGGG	2	2.11109	2	2.17949	0.917647	-0.171885	-0.108117	CCCCGCCA	21795	No
CGGCGCCT	1	1.11427	1	1.13636	0.88	-0.127833	-0.108199	AGGCGCCG	21519	No
CGCCGGCG	2	2.11329	2	2.18182	0.916667	-0.174023	-0.110201	CGCCGGCG	18663	Yes
CTGCGGGG	1	1.12055	1	1.14286	0.875	-0.133531	-0.113821	CCCCGCAG	21528	No
CCGGGGCG	1	1.13118	1	1.15385	0.866667	-0.143101	-0.123261	CGCCCCGG	NA	No
CGGGCGGG	2	2.15141	2	2.22222	0.9	-0.210721	-0.145952	CCCGCCCG	9889	No
CCGCGCCG	2	2.15141	2	2.22222	0.9	-0.210721	-0.145952	CGGCGCGG	NA	No
CAGCGGCG	1	1.17579	1	1.2	0.833333	-0.182322	-0.161939	CGCCGCTG	12891	No
CGGAGGGG	1	1.17579	1	1.2	0.833333	-0.182322	-0.161939	CCCCTCCG	7996	No
CGGTCGGC	1	1.17579	1	1.2	0.833333	-0.182322	-0.161939	GCCGACCG	NA	No
CGGCCGGG	1	1.17579	1	1.2	0.833333	-0.182322	-0.161939	CCCGGCCG	NA	No
TGGCGGTG	2	2.17759	2	2.25	0.888889	-0.235566	-0.170146	CACCGCCA	NA	No
CGAAGGCG	1	1.22406	1	1.25	0.8	-0.223144	-0.202172	CGCCTTCG	NA	No
CGGCTGGC	1	1.23675	1	1.26316	0.791667	-0.233615	-0.212489	GCCAGCCG	9775	No
AGGAGGCG	1	1.23675	1	1.26316	0.791667	-0.233615	-0.212489	CGCCTCCT	20700	No
GCGGGGCG	2	2.23192	2	2.30769	0.866667	-0.286202	-0.21943	CGCCCCGC	22090	No
GGCAGGCG	4	4.24238	5	4.5	1.11111	0.526803	-0.235322	CGCCTGCC	22069	No
CTACGGCG	1	1.30438	1	1.33333	0.75	-0.287682	-0.265731	CGCCGTAG	17261	No
CGGCGCAG	1	1.30438	1	1.33333	0.75	-0.287682	-0.265731	CTGCGCCG	6811	No
CGGTTGCG	1	1.30438	1	1.33333	0.75	-0.287682	-0.265731	CGCAACCG	NA	No
CGCAGGCG	1	1.32043	1	1.35	0.740741	-0.300105	-0.277957	CGCCTGCG	403	No
TGGCAGCG	1	1.36853	1	1.4	0.714286	-0.336472	-0.313737	CGCTGCCA	NA	No
GGCTGGCG	1	1.37984	1	1.41176	0.708333	-0.34484	-0.321967	CGCCAGCC	3171	No
CGGCAGCG	2	2.36561	2	2.45	0.816327	-0.405882	-0.335777	CGCTGCCG	3813	No
GGCGAGCG	1	1.42094	1	1.45455	0.6875	-0.374693	-0.351317	CGCTCGCC	NA	No
CGCGGCCG	1	1.43931	1	1.47368	0.678571	-0.387766	-0.364165	CGGCCGCG	6031	No
CGGGGCGG	2	2.41248	2	2.5	0.8	-0.446287	-0.375012	CCGCCCCG	21855	No
CGGCGGGA	2	2.42448	5	2.51282	1.9898	3.44016	-0.384942	TCCCGCCG	1972	No
CTGGCGGG	1	1.50143	1	1.53846	0.65	-0.430783	-0.406421	CCCGCCAG	19809	No
AGGCTGCG	1	1.54021	1	1.57895	0.633333	-0.456758	-0.431921	CGCAGCCT	NA	No
GAGCGGCG	1	1.56036	1	1.6	0.625	-0.470004	-0.444919	CGCCGCTC	12949	No
GGGCCGCG	2	2.64597	3	2.75	1.09091	0.261034	-0.559784	CGCGGCCC	21863	No
AGGCGCCG	1	1.7686	1	1.81818	0.55	-0.597837	-0.57019	CGGCGCCT	18656	No
CAGGCGGG	3	3.62825	4	3.81818	1.04762	0.18608	-0.570411	CCCGCCTG	NA	No
GGGCTGCG	1	1.79137	1	1.84211	0.542857	-0.610909	-0.582982	CGCAGCCC	15718	No
GGCGCGCG	1	1.79522	1	1.84615	0.541667	-0.613104	-0.58513	CGCGCGCC	21876	No
CGGCCCCG	1	1.88862	1	1.94444	0.514286	-0.664976	-0.635848	CGGGGCCG	16908	No
AGGGGGCG	3	3.73644	4	3.9375	1.01587	0.0629934	-0.658559	CGCCCCCT	21056	No
CGCGGCTG	1	1.94132	1	2	0.5	-0.693147	-0.663368	CAGCCGCG	NA	No
CGCGCGGC	1	1.94132	2	2	1	9.37257e-10	-0.663368	GCCGCGCG	16211	No
CCGCGGAG	3	3.79298	4	4	1	1.87452e-09	-0.703623	CTCCGCGG	5364	No
CGGCAGCC	1	2.036	2	2.1	0.952381	-0.0975803	-0.710985	GGCTGCCG	21051	No
CGGCGGAG	1	2.05268	1	2.11765	0.472222	-0.750306	-0.719147	CTCCGCCG	21720	No
AGGCGGCC	1	2.06751	1	2.13333	0.46875	-0.757686	-0.726343	GGCCGCCT	10322	No
CGGGGCAG	1	2.06751	2	2.13333	0.9375	-0.129077	-0.726343	CTGCCCCG	5604	No
TCGGCGGG	1	2.08688	4	2.15385	1.85714	2.47616	-0.735672	CCCGCCGA	7483	No
ACGGCGGG	1	2.08688	1	2.15385	0.464286	-0.767255	-0.735672	CCCGCCGT	NA	No
GGGCGCCG	1	2.11329	1	2.18182	0.458333	-0.780159	-0.748248	CGGCGCCC	NA	No
AGGCCGCG	1	2.13045	1	2.2	0.454545	-0.788457	-0.756333	CGCGGCCT	9747	No
CGCGCGCG	2	2.94924	3	3.07692	0.975	-0.0759534	-0.776802	CGCGCGCG	21880	Yes
AGGCGGGG	4	4.88971	4	5.23077	0.764706	-1.07306	-0.803355	CCCCGCCT	21992	No
CCGCGGCT	1	2.43712	1	2.52632	0.395833	-0.926762	-0.890817	AGCCGCGG	3777	No
CGCCCGCG	2	3.12418	2	3.26667	0.612245	-0.981246	-0.892052	CGCGGGCG	NA	No
CGGCGTGG	3	4.12035	3	4.36364	0.6875	-1.12408	-0.951974	CCACGCCG	NA	No
CGGCGGGG	1	2.92554	1	3.05128	0.327731	-1.11556	-1.07348	CCCCGCCG	NA	No
CCGCCGCG	1	3.4485	1	3.62069	0.27619	-1.28666	-1.23794	CGCGGCGG	1994	No
CGCCGCCG	3	4.94721	7	5.2963	1.32168	1.95232	-1.50064	CGGCGGCG	11	No
--[ACGT][ACGT][ACGT][ACGT][ACGT][ACGT][ACGT][ACGT]
--0.103448	0.0541872	0.0295567	0.0788177	0.0591133	0.00492611	0.1133	0.0147783
--0.655172	0.1133	0.20197	0.610837	0.226601	0.172414	0.586207	0.1133
--0.172414	0.783251	0.753695	0.280788	0.640394	0.783251	0.261084	0.842365
--0.0689655	0.0492611	0.0147783	0.0295567	0.0738916	0.0394089	0.0394089	0.0295567
0.445993
TTTTTTGA	3	0.787559	3	0.8	3.75	3.96527	4.01229	TCAAAAAA	NA	No
CTTTTTCA	3	0.917377	3	0.933333	3.21429	3.50282	3.55455	TGAAAAAG	NA	No
CTTTTTGG	3	1.17579	3	1.2	2.5	2.74887	2.81002	CCAAAAAG	NA	No
CTATTTGA	2	0.493968	2	0.5	4	2.77259	2.79686	TCAAATAG	NA	No
CTTTCTGA	4	2.15141	4	2.22222	1.8	2.35115	2.48068	TCAGAAAG	NA	No
TTTCTGGA	4	2.21123	4	2.28571	1.75	2.23846	2.37098	TCCAGAAA	18708	No
TTTCTCGA	1	0.14173	1	0.142857	7	1.94591	1.95383	TCGAGAAA	NA	No
ATTTTTCA	3	1.59225	3	1.63333	1.83673	1.82397	1.9004	TGAAAAAT	16509	No
CATTTTGA	3	1.62411	3	1.66667	1.8	1.76336	1.84096	TCAAAATG	NA	No
TTTCTTGT	2	0.843245	2	0.857143	2.33333	1.6946	1.72729	ACAAGAAA	NA	No
TTCTTTGT	2	0.867789	2	0.882353	2.26667	1.63662	1.66991	ACAAAGAA	NA	No
TTGTATGA	1	0.198288	1	0.2	5	1.60944	1.61803	TCATACAA	NA	No
CTTTTTTA	2	0.907405	2	0.923077	2.16667	1.54638	1.58063	TAAAAAAG	19219	No
TTTTTTCC	3	1.81473	3	1.86667	1.60714	1.42337	1.50802	GGAAAAAA	567	No
ATTTTTAA	6	4.6865	6	5	1.2	1.09393	1.48244	TTAAAAAT	21030	No
TTTTTAGC	2	0.982132	2	1	2	1.38629	1.42235	GCTAAAAA	15510	No
TTTTTGAG	2	0.982132	2	1	2	1.38629	1.42235	CTCAAAAA	NA	No
ATTTTTGT	2	0.982132	2	1	2	1.38629	1.42235	ACAAAAAT	NA	No
TTTTTGAT	1	0.247714	1	0.25	4	1.38629	1.39548	ATCAAAAA	1646	No
TTTTTTAA	4	2.8781	4	3	1.33333	1.15073	1.31666	TTAAAAAA	18851	No
TTTTATGT	3	1.94132	3	2	1.5	1.2164	1.30573	ACATAAAA	3878	No
TTTTCTGC	1	0.275148	1	0.277778	3.6	1.28093	1.29045	GCAGAAAA	9588	No
TTTATTCA	1	0.282982	1	0.285714	3.5	1.25276	1.26237	TGAATAAA	NA	No
ATTCTTGA	1	0.282982	1	0.285714	3.5	1.25276	1.26237	TCAAGAAT	7632	No
TGCTTTGA	1	0.297081	1	0.3	3.33333	1.20397	1.21375	TCAAAGCA	NA	No
ACTTTTGA	2	1.10327	2	1.125	1.77778	1.15073	1.18973	TCAAAAGT	18874	No
TTTTTGCA	2	1.10327	2	1.125	1.77778	1.15073	1.18973	TGCAAAAA	16985	No
TATTTGGA	2	1.12055	2	1.14286	1.75	1.11923	1.15865	TCCAAATA	16722	No
TTTTCAGA	2	1.12055	2	1.14286	1.75	1.11923	1.15865	TCTGAAAA	NA	No
TTTTATTG	4	3.02399	4	3.15789	1.26667	0.945555	1.11886	CAATAAAA	7181	No
ATTTTGGA	1	0.329961	1	0.333333	3	1.09861	1.10878	TCCAAAAT	18292	No
TCGTTTGA	1	0.329961	1	0.333333	3	1.09861	1.10878	TCAAACGA	NA	No
GTTGTTGA	1	0.329961	1	0.333333	3	1.09861	1.10878	TCAACAAC	NA	No
TTTTTAGG	1	0.329961	1	0.333333	3	1.09861	1.10878	CCTAAAAA	NA	No
TTTTTCGA	1	0.329961	1	0.333333	3	1.09861	1.10878	TCGAAAAA	NA	No
TTTTGTGC	2	1.17579	2	1.2	1.66667	1.02165	1.06242	GCACAAAA	NA	No
ATCTTTGA	1	0.349289	1	0.352941	2.83333	1.04145	1.05186	TCAAAGAT	NA	No
TCTGTTGA	1	0.359828	1	0.363636	2.75	1.0116	1.02213	TCAACAGA	NA	No
TTGTTTGG	2	1.2055	2	1.23077	1.625	0.971016	1.01251	CCAAACAA	NA	No
TGTTTTGT	1	0.371023	1	0.375	2.66667	0.980829	0.991491	ACAAAACA	7011	No
CTTTATGA	1	0.371023	1	0.375	2.66667	0.980829	0.991491	TCATAAAG	NA	No
TCTTTTGA	1	0.371023	1	0.375	2.66667	0.980829	0.991491	TCAAAAGA	16082	No
TTATCTGA	2	1.22406	2	1.25	1.6	0.940007	0.98195	TCAGATAA	NA	No
TATTTTGT	2	1.22406	2	1.25	1.6	0.940007	0.98195	ACAAAATA	NA	No
GTTTTTTG	1	0.380493	1	0.384615	2.6	0.955511	0.966287	CAAAAAAC	NA	No
TTTCTTTG	3	2.199	3	2.27273	1.32	0.832895	0.931824	CAAAGAAA	NA	No
TTCTTTCA	1	0.395641	1	0.4	2.5	0.916291	0.927247	TGAAAGAA	3821	No
TTAATTGA	1	0.395641	1	0.4	2.5	0.916291	0.927247	TCAATTAA	20689	No
TTTATTGA	4	3.18546	4	3.33333	1.2	0.729286	0.910785	TCAATAAA	1873	No
TTTTTAAA	7	6.15413	7	6.69565	1.04545	0.311162	0.901506	TTTAAAAA	7810	No
TTATTTTA	2	1.28432	2	1.3125	1.52381	0.842427	0.885839	TAAAATAA	21658	No
CTTTTAGA	2	1.30438	2	1.33333	1.5	0.81093	0.854833	TCTAAAAG	NA	No
TGTATTGA	2	1.30438	2	1.33333	1.5	0.81093	0.854833	TCAATACA	1901	No
TTTATTGT	2	1.30438	2	1.33333	1.5	0.81093	0.854833	ACAATAAA	NA	No
TTTGTTGG	2	1.30438	2	1.33333	1.5	0.81093	0.854833	CCAACAAA	17285	No
TTATTTCA	1	0.439371	1	0.444444	2.25	0.81093	0.822411	TGAAATAA	NA	No
ATTTTAGA	1	0.439371	1	0.444444	2.25	0.81093	0.822411	TCTAAAAT	10720	No
TTCTTTTA	1	0.456178	1	0.461538	2.16667	0.77319	0.784873	TAAAAGAA	13926	No
CTCTTTGA	1	0.465073	1	0.470588	2.125	0.753772	0.765561	TCAAAGAG	19034	No
TTATTTAA	2	1.39599	2	1.42857	1.4	0.672944	0.719086	TTAAATAA	19516	No
TATTTTTG	2	1.39599	2	1.42857	1.4	0.672944	0.719086	CAAAAATA	NA	No
TATTTTGG	1	0.493968	1	0.5	2	0.693147	0.705284	CCAAAATA	NA	No
TTATTGGA	1	0.493968	1	0.5	2	0.693147	0.705284	TCCAATAA	8238	No
TTTTTGTG	1	0.493968	1	0.5	2	0.693147	0.705284	CACAAAAA	NA	No
TGTTTTCA	2	1.42094	2	1.45455	1.375	0.636907	0.68366	TGAAAACA	NA	No
TTTCCTGA	3	2.41248	3	2.5	1.2	0.546965	0.653877	TCAGGAAA	19539	No
TTTTTGGG	2	1.46456	2	1.5	1.33333	0.575364	0.623185	CCCAAAAA	10269	No
TATTTTAA	2	1.46456	2	1.5	1.33333	0.575364	0.623185	TTAAAATA	16079	No
ATTTTTTA	1	0.569447	1	0.576923	1.73333	0.550046	0.56309	TAAAAAAT	20526	No
TTTTTATA	1	0.580535	1	0.588235	1.7	0.530628	0.543806	TATAAAAA	NA	No
GTTTTTGT	1	0.592063	1	0.6	1.66667	0.510826	0.524142	ACAAAAAC	NA	No
GTTTTTGC	1	0.592063	1	0.6	1.66667	0.510826	0.524142	GCAAAAAC	6688	No
TGTTTTAA	1	0.592063	1	0.6	1.66667	0.510826	0.524142	TTAAAACA	16470	No
TTTTGTGG	1	0.592063	1	0.6	1.66667	0.510826	0.524142	CCACAAAA	NA	No
TCTTTCGA	1	0.592063	1	0.6	1.66667	0.510826	0.524142	TCGAAAGA	NA	No
CTTTTTTG	1	0.607134	1	0.615385	1.625	0.485508	0.499005	CAAAAAAG	17253	No
TTGTTTGC	1	0.607134	1	0.615385	1.625	0.485508	0.499005	GCAAACAA	7528	No
TCTTTGGA	1	0.607134	1	0.615385	1.625	0.485508	0.499005	TCCAAAGA	6983	No
GTGTTTGA	1	0.607134	1	0.615385	1.625	0.485508	0.499005	TCAAACAC	2513	No
TTTCTTCA	2	1.57508	2	1.61538	1.2381	0.427148	0.47768	TGAAGAAA	9941	No
TTTGTTTG	2	1.59514	2	1.63636	1.22222	0.401341	0.452366	CAAACAAA	14857	No
TTCTTAGA	1	0.657331	1	0.666667	1.5	0.405465	0.419567	TCTAAGAA	NA	No
TTATATGA	1	0.657331	1	0.666667	1.5	0.405465	0.419567	TCATATAA	16563	No
TTTTTCGC	1	0.657331	1	0.666667	1.5	0.405465	0.419567	GCGAAAAA	17094	No
TTTTAAGA	1	0.657331	1	0.666667	1.5	0.405465	0.419567	TCTTAAAA	14977	No
TTTTTACA	1	0.657331	1	0.666667	1.5	0.405465	0.419567	TGTAAAAA	17277	No
TTTGTTGC	1	0.657331	1	0.666667	1.5	0.405465	0.419567	GCAACAAA	NA	No
TTTAGTGA	1	0.657331	1	0.666667	1.5	0.405465	0.419567	TCACTAAA	NA	No
TTTATAGA	1	0.657331	1	0.666667	1.5	0.405465	0.419567	TCTATAAA	13697	No
TTTTCTGT	2	1.62411	2	1.66667	1.2	0.364643	0.416379	ACAGAAAA	NA	No
TGTTTTTG	2	1.65179	2	1.69565	1.17949	0.33016	0.382576	CAAAAACA	16166	No
TGTTTTTA	2	1.65179	2	1.69565	1.17949	0.33016	0.382576	TAAAAACA	13318	No
TCCTTTGA	1	0.689927	1	0.7	1.42857	0.356675	0.37117	TCAAAGGA	NA	No
TTTTTCTG	3	2.69251	3	2.8	1.07143	0.206979	0.324418	CAGAAAAA	NA	No
TTTTTCTA	3	2.69251	3	2.8	1.07143	0.206979	0.324418	TAGAAAAA	NA	No
TTTTTCCA	3	2.69251	3	2.8	1.07143	0.206979	0.324418	TGGAAAAA	20559	No
GGTTTTGA	1	0.738772	1	0.75	1.33333	0.287682	0.302766	TCAAAACC	NA	No
AGTTTTGA	1	0.738772	1	0.75	1.33333	0.287682	0.302766	TCAAAACT	3683	No
TTATTTGC	1	0.738772	1	0.75	1.33333	0.287682	0.302766	GCAAATAA	NA	No
TTATTTGA	1	0.738772	1	0.75	1.33333	0.287682	0.302766	TCAAATAA	NA	No
TTTTGTTG	2	1.73012	3	1.77778	1.6875	1.56974	0.289911	CAACAAAA	16158	No
TTTTGTCA	2	1.75129	2	1.8	1.11111	0.210721	0.265587	TGACAAAA	NA	No
TTTTTTGC	1	0.787559	1	0.8	1.25	0.223144	0.238817	GCAAAAAA	17872	No
TTTTGTAA	1	0.787559	1	0.8	1.25	0.223144	0.238817	TTACAAAA	9806	No
TTGTTTCA	1	0.787559	1	0.8	1.25	0.223144	0.238817	TGAAACAA	NA	No
TTTTTTAG	1	0.805285	1	0.818182	1.22222	0.200671	0.216558	CTAAAAAA	15002	No
TCTTCTGA	1	0.820052	1	0.833333	1.2	0.182322	0.198388	TCAGAAGA	16605	No
TGGTTTGA	1	0.843245	1	0.857143	1.16667	0.154151	0.170497	TCAAACCA	NA	No
CTTCTTGA	1	0.843245	1	0.857143	1.16667	0.154151	0.170497	TCAAGAAG	NA	No
TTTCTTAA	1	0.843245	1	0.857143	1.16667	0.154151	0.170497	TTAAGAAA	8339	No
TCTTTTGT	1	0.860632	1	0.875	1.14286	0.133531	0.150089	ACAAAAGA	1998	No
TAGTTTGA	1	0.87415	1	0.888889	1.125	0.117783	0.134504	TCAAACTA	NA	No
GTTTTAGA	1	0.87415	1	0.888889	1.125	0.117783	0.134504	TCTAAAAC	NA	No
TTTTTTTC	5	4.88971	5	5.23077	0.955882	-0.225602	0.111524	GAAAAAAA	255	No
ATGTTTGA	1	0.907405	1	0.923077	1.08333	0.0800427	0.0971661	TCAAACAT	NA	No
TTCTTTTG	1	0.907405	1	0.923077	1.08333	0.0800427	0.0971661	CAAAAGAA	21819	No
TTTATTTA	2	1.94132	2	2	1	9.37257e-10	0.0595592	TAAATAAA	13237	No
ATTTTTGG	2	1.94132	2	2	1	9.37258e-10	0.0595592	CCAAAAAT	320	No
TTGTTAGA	2	1.94132	2	2	1	9.37258e-10	0.0595592	TCTAACAA	NA	No
TTTTTGGT	1	0.982132	1	1	1	4.68629e-10	0.0180292	ACCAAAAA	NA	No
TTATTTGG	1	0.982132	1	1	1	4.68629e-10	0.0180292	CCAAATAA	NA	No
TTTTCTAA	1	0.982132	1	1	1	4.68629e-10	0.0180292	TTAGAAAA	NA	No
TTTACTGA	1	0.982132	1	1	1	4.68629e-10	0.0180292	TCAGTAAA	8093	No
TTTTGAGA	1	0.982132	1	1	1	4.68629e-10	0.0180292	TCTCAAAA	NA	No
TCTCTTGA	1	0.982132	1	1	1	4.68629e-10	0.0180292	TCAAGAGA	277	No
TTTCTAGA	1	0.982132	1	1	1	4.68629e-10	0.0180292	TCTAGAAA	NA	No
ATTTTTGC	1	0.982132	1	1	1	4.68629e-10	0.0180292	GCAAAAAT	NA	No
TTTTTGGA	1	0.982132	1	1	1	4.68629e-10	0.0180292	TCCAAAAA	21155	No
GATTTTGA	1	0.982132	1	1	1	4.68629e-10	0.0180292	TCAAAATC	NA	No
TTTAATGA	1	0.982132	1	1	1	4.68629e-10	0.0180292	TCATTAAA	NA	No
TTTTATTA	2	2.04097	2	2.10526	0.95	-0.102587	-0.040559	TAATAAAA	15455	No
ATTATTGA	1	1.08983	1	1.11111	0.9	-0.105361	-0.0860234	TCAATAAT	NA	No
TTTTTATG	1	1.15305	1	1.17647	0.85	-0.162519	-0.142413	CATAAAAA	NA	No
TTTTCTTG	1	1.15305	1	1.17647	0.85	-0.162519	-0.142413	CAAGAAAA	15635	No
TTTTCTTA	1	1.15305	1	1.17647	0.85	-0.162519	-0.142413	TAAGAAAA	NA	No
TTCTTTGG	1	1.15305	1	1.17647	0.85	-0.162519	-0.142413	CCAAAGAA	NA	No
TTTATGGA	1	1.17579	1	1.2	0.833333	-0.182322	-0.161939	TCCATAAA	14658	No
GTTTTTGG	1	1.17579	1	1.2	0.833333	-0.182322	-0.161939	CCAAAAAC	11167	No
TTCTCTGA	1	1.17579	1	1.2	0.833333	-0.182322	-0.161939	TCAGAGAA	7502	No
TTGTTTGA	1	1.2055	1	1.23077	0.8125	-0.207639	-0.186894	TCAAACAA	12800	No
CTGTTTGA	1	1.2055	1	1.23077	0.8125	-0.207639	-0.186894	TCAAACAG	NA	No
TTGTTTTA	1	1.21257	1	1.2381	0.807692	-0.213574	-0.192743	TAAAACAA	13295	No
TTCTTTAA	1	1.22406	1	1.25	0.8	-0.223144	-0.202172	TTAAAGAA	18116	No
TTATTTTG	1	1.28432	1	1.3125	0.761905	-0.271934	-0.250228	CAAAATAA	NA	No
TTCTTTGC	2	2.27448	2	2.35294	0.85	-0.325038	-0.257206	GCAAAGAA	NA	No
TTTGTTGA	1	1.30438	1	1.33333	0.75	-0.287682	-0.265731	TCAACAAA	8462	No
TTTTTTAT	1	1.33355	1	1.36364	0.733333	-0.310155	-0.287847	ATAAAAAA	NA	No
TTTTCTGA	1	1.35785	1	1.38889	0.72	-0.328504	-0.3059	TCAGAAAA	NA	No
TTCTATGA	1	1.39599	1	1.42857	0.7	-0.356675	-0.333604	TCATAGAA	14730	No
TTTTTGGC	2	2.41248	2	2.5	0.8	-0.446287	-0.375012	GCCAAAAA	10196	No
TTTTATGG	1	1.46456	1	1.5	0.666667	-0.405465	-0.381555	CCATAAAA	NA	No
TTTATTTG	1	1.46456	1	1.5	0.666667	-0.405465	-0.381555	CAAATAAA	NA	No
GTTTTTAA	1	1.46456	1	1.5	0.666667	-0.405465	-0.381555	TTAAAAAC	5970	No
TTTTTTTG	2	2.52042	2	2.61538	0.764706	-0.536528	-0.462553	CAAAAAAA	NA	No
TTTTTCAA	1	1.60537	1	1.64706	0.607143	-0.498991	-0.473353	TTGAAAAA	21851	No
TTTTCTGG	1	1.62411	1	1.66667	0.6	-0.510826	-0.484958	CCAGAAAA	2586	No
TTTTTTCT	3	3.55113	5	3.73333	1.33929	1.46068	-0.505957	AGAAAAAA	NA	No
TATTTTTA	2	2.74562	2	2.85714	0.7	-0.71335	-0.633721	TAAAAATA	3224	No
TTTTTTTA	3	3.72337	3	3.92308	0.764706	-0.804792	-0.648054	TAAAAAAA	11575	No
[truncated: 7,270 more rows]
